# Supplementary material for: Effects of Cancer Presence and Therapy on the Platelet Proteome
Source: Int J Mol Sci. 2021 Jul 30;22(15):8236. doi: 10.3390/ijms22158236 (PMC8347210; doi:10.3390/ijms22158236)
Supplement: Supplementary file 1 [file ijms-22-08236-s001.zip]

Archive with 12 entries (11 files):
- ijms-1266033-supplementary/
- ijms-1266033-supplementary/ijms-1266033-supplementary Figures.pdf
- ijms-1266033-supplementary/Supplemental table S1_New.xlsx
- ijms-1266033-supplementary/Supplemental table S2-New.xlsx
- ijms-1266033-supplementary/Supplemental table S3-New.xlsx
- ijms-1266033-supplementary/Supplemental table S4-New.xlsx
- ijms-1266033-supplementary/Supplemental table S5-New.xlsx
- ijms-1266033-supplementary/Supplemental table S6-New.xlsx
- ijms-1266033-supplementary/Supplemental table S7-New.xlsx
- ijms-1266033-supplementary/Supplemental table S8-New.xlsx
- ijms-1266033-supplementary/Table legends.pdf
- ijms-1266033-supplementary/~$gure legends_new.docx
