# Supplementary material for: Effects of Cancer Presence and Therapy on the Platelet Proteome
Source: Int J Mol Sci. 2021 Jul 30;22(15):8236. doi: 10.3390/ijms22158236 (PMC8347210; doi:10.3390/ijms22158236)
Supplement: Supplementary file 1 [file ijms-22-08236-s001.zip › ijms-1266033-supplementary/Supplemental table S1_New.xlsx]

## Sheet: Legend
Data set (order is order of LC-MS/MS acquisition)
Sample Letter ID	Sample Involves	Sample Contains	Sample Time
PA	Healthy Volunteer #6	Platelet Lysate	-
PB	Gastric Cancer Patient #4	Platelet Lysate	Pre-treatment
PC	Gastric Cancer Patient #4	Platelet Lysate	On-treatment
PD	Healthy Volunteer #7	Platelet Lysate	-
PE	Neuro-ectoderm Cancer Patient #7	Platelet Lysate	Pre-treatment
PF	Neuro-ectoderm Cancer Patient #7	Platelet Lysate	On-treatment
PG	Rectal Cancer Patient #5	Platelet Lysate	Pre-treatment
PH	Healthy Volunteer #10	Platelet Lysate	-
PI	Healthy Volunteer #8	Platelet Lysate	-
PL	Healthy Volunteer #9	Platelet Lysate	-
PM	Anal Cancer Patient #9	Platelet Lysate	Pre-treatment
PN	Anal Cancer Patient #9	Platelet Lysate	On-treatment
PO	Colon Cancer Patient #1	Platelet Lysate	Pre-treatment
PP	Healthy Volunteer #1	Platelet Lysate	-
PQ	Colon Cancer Patient #2	Platelet Lysate	Pre-treatment
PR	Healthy Volunteer #2	Platelet Lysate	-
PS	Tongue (base) Cancer Patient #3	Platelet Lysate	Pre-treatment
PT	Healthy Volunteer #3	Platelet Lysate	-
PU	Esophageal Cancer Patient #6	Platelet Lysate	Pre-treatment
PV	Healthy Volunteer #4	Platelet Lysate	-
MaxQuant proteinGroups table columns displayed here:
id	A unique (consecutive) identifier for each row in the proteinGroups table, which is used to cross-link the information in this file with the information stored in other tables of the MaxQuant output.
Protein IDs	UniProt accession(s) of protein(s) contained in the protein group. They are sorted by number of identified peptides in descending order.
Number of proteins	Number of proteins contained within the group. This corresponds to the number of entries in the colum 'Protein IDs'.
Fasta headers (255)	Fasta headers(s) of protein(s) contained within the group (limited to the first 255 characters).
Peptide counts (all)	Number of peptides associated with each protein in protein group, occuring in the order as the protein IDs occur in the 'Protein IDs' column. Here distinct peptide sequences are counted. Modified forms or different charges are counted as one peptide.
Peptide counts (razor+unique)	Number of peptides associated with each protein in protein group, occuring in the order as the protein IDs occur in the 'Protein IDs' column. Here distinct peptide sequences are counted. Modified forms or different charges are counted as one peptide.
Peptide counts (unique)	Number of peptides associated with each protein in protein group, occuring in the order as the protein IDs occur in the 'Protein IDs' column. Here distinct peptide sequences are counted. Modified forms or different charges are counted as one peptide.
First accession	Protein identifier = UniProt accession of the leading protein.
Gene name	Name (gene symbol) of the gene associated to the leading protein.
Sequence coverage [%]	Percentage of the sequence that is covered by the identified peptides of the best protein sequence contained in the group.
Mol. weight [kDa]	Molecular weight of the leading protein sequence contained in the protein group.
Raw count [sample label]	Number of identified MS/MS spectra for the protein group in the specified sample. Information extracted from MaxQuant Evidence table.
LFQ intensity [sample label]	LFQ = Label-free Quantification, normalized aggregated MS intensity (extracted ion current, XIC) for peptides mapped to the protein group in the specified sample.
Intensity [sample label]	Raw aggregated MS intensity (extracted ion current, XIC) for peptides mapped to the protein group in the specified sample.

## Sheet: ProteinGroups
Supplemental table S1. List of all 4200 identified protein groups linked to 4059 unique proteins.
id	Protein IDs	Number of proteins	Fasta headers (255)	Peptide counts (all)	Peptide counts (razor+unique)	Peptide counts (unique)	First accession	Gene name	Sequence coverage [%]	Mol. weight [kDa]	Raw count (PA) Platelet.Lysate Healthy6	Raw count (PB) Platelet.Lysate Pre-Tx.Gastric.Patient4	Raw count (PC) Platelet.Lysate Tx.Gastric.Patient4	Raw count (PD) Platelet.Lysate Healthy7	Raw count (PE) Platelet.Lysate Pre-Tx.Neuro-ectoderm.Patient7	Raw count (PF) Platelet.Lysate Tx.Neuro-ectoderm.Patient7	Raw count (PG) Platelet.Lysate Pre-Tx.Rectal.Patient5	Raw count (PH) Platelet.Lysate Healthy10	Raw count (PI) Platelet.Lysate Healthy8	Raw count (PL) Platelet.Lysate Healthy9	Raw count (PM) Platelet.Lysate Pre-Tx.Anal.Patient9	Raw count (PN) Platelet.Lysate Tx.Anal.Patient9	Raw count (PO) Platelet.Lysate Pre-Tx.Colon.Patient1	Raw count (PP) Platelet.Lysate Healthy1	Raw count (PQ) Platelet.Lysate Pre-Tx.Colon.Patient2	Raw count (PR) Platelet.Lysate Healthy2	Raw count (PS) Platelet.Lysate Pre-Tx.Tongue(base).Patient3	Raw count (PT) Platelet.Lysate Healthy3	Raw count (PU) Platelet.Lysate Pre-Tx.Esophageal.Patient6	Raw count (PV) Platelet.Lysate Healthy4	Raw count (PW) Platelet.Lysate Pre-Tx.Colon.Patient8	Raw count (PX) Platelet.Lysate Healthy5	LFQ intensity (PA) Platelet.Lysate Healthy6	LFQ intensity (PB) Platelet.Lysate Pre-Tx.Gastric.Patient4	LFQ intensity (PC) Platelet.Lysate Tx.Gastric.Patient4	LFQ intensity (PD) Platelet.Lysate Healthy7	LFQ intensity (PE) Platelet.Lysate Pre-Tx.Neuro-ectoderm.Patient7	LFQ intensity (PF) Platelet.Lysate Tx.Neuro-ectoderm.Patient7	LFQ intensity (PG) Platelet.Lysate Pre-Tx.Rectal.Patient5	LFQ intensity (PH) Platelet.Lysate Healthy10	LFQ intensity (PI) Platelet.Lysate Healthy8	LFQ intensity (PL) Platelet.Lysate Healthy9	LFQ intensity (PM) Platelet.Lysate Pre-Tx.Anal.Patient9	LFQ intensity (PN) Platelet.Lysate Tx.Anal.Patient9	LFQ intensity (PO) Platelet.Lysate Pre-Tx.Colon.Patient1	LFQ intensity (PP) Platelet.Lysate Healthy1	LFQ intensity (PQ) Platelet.Lysate Pre-Tx.Colon.Patient2	LFQ intensity (PR) Platelet.Lysate Healthy2	LFQ intensity (PS) Platelet.Lysate Pre-Tx.Tongue(base).Patient3
1954	P35579;P35579-2;Q5BKV1;REV__S4R3H4;REV__E7EQT4;REV__Q9UKV3-5;REV__Q9UKV3	7	>sp|P35579|MYH9_HUMAN Myosin-9 OS=Homo sapiens GN=MYH9 PE=1 SV=4	326	326	282	P35579	MYH9	86	226.53	2186	2134	1603	1946	1819	1778	2139	2113	2163	2106	2206	1779	1624	1302	1973	1678	1685	1674	1740	1964	1747	1521	443730000000	430610000000	305430000000	390560000000	370570000000	391430000000	459590000000	450050000000	539740000000	458020000000	434650000000	334480000000	401130000000	466410000000	439110000000	453940000000	440730000000
4187	Q9Y490;Q5TCU6	2	>sp|Q9Y490|TLN1_HUMAN Talin-1 OS=Homo sapiens GN=TLN1 PE=1 SV=3	287	287	265	Q9Y490	TLN1	83.6	269.76	1869	2070	1580	1858	1766	1722	1714	1907	1990	2018	1988	1695	1760	1286	1890	1840	1770	1751	1807	1921	1662	1564	469160000000	474110000000	324810000000	433840000000	459570000000	392530000000	406820000000	464720000000	567900000000	520740000000	466050000000	335330000000	439230000000	472770000000	396950000000	458370000000	445130000000
1738	P21333-2;P21333;Q5HY54;E9PHF0	4	>sp|P21333-2|FLNA_HUMAN Isoform 2 of Filamin-A OS=Homo sapiens GN=FLNA	301	301	283	P21333-2	FLNA	83.5	280.01	1600	1836	1502	1562	1576	1491	1708	1616	1629	1590	1723	1329	1522	1137	1599	1473	1482	1526	1616	1606	1476	1407	463080000000	559730000000	368140000000	429410000000	471940000000	380290000000	492390000000	463960000000	515610000000	488870000000	444260000000	346720000000	567620000000	509790000000	454200000000	462090000000	475320000000
1461	P07996	1	>sp|P07996|TSP1_HUMAN Thrombospondin-1 OS=Homo sapiens GN=THBS1 PE=1 SV=2	118	118	39	P07996	THBS1	73.7	129.38	957	1016	884	1124	1019	914	1018	1101	941	1022	1175	889	942	482	911	981	996	1032	834	873	764	677	242680000000	268620000000	219120000000	301260000000	263360000000	247700000000	276080000000	278110000000	232060000000	292750000000	315140000000	270100000000	307970000000	116270000000	251870000000	310500000000	302580000000
1586	P12814-3;P12814-2;P12814-4;H9KV75;D6RH00	5	>sp|P12814-3|ACTN1_HUMAN Isoform 3 of Alpha-actinin-1 OS=Homo sapiens GN=ACTN1	124	124	3	P12814-3	ACTN1	91.8	105.57	897	649	671	683	626	817	874	960	585	705	775	738	568	321	712	816	778	766	767	921	782	646	218200000000	136560000000	122750000000	136260000000	54110000000	125610000000	154550000000	184110000000	106880000000	169770000000	179970000000	120470000000	170620000000	159720000000	184420000000	196820000000	213020000000
1697	P18206-2;P18206;B4DTM7;P18206-3	4	>sp|P18206-2|VINC_HUMAN Isoform 1 of Vinculin OS=Homo sapiens GN=VCL	137	137	137	P18206-2	VCL	90.5	116.72	828	826	722	734	656	740	794	818	646	737	832	673	648	472	743	669	702	717	726	758	673	660	182910000000	163360000000	109590000000	120420000000	69859000000	118970000000	135940000000	173850000000	104750000000	158630000000	178480000000	105560000000	135740000000	116280000000	150870000000	137460000000	172700000000
2414	P68871	1	>sp|P68871|HBB_HUMAN Hemoglobin subunit beta OS=Homo sapiens GN=HBB PE=1 SV=2	35	35	26	P68871	HBB	100	15.998	430	457	1023	1070	522	838	688	460	434	480	639	1625	1102	856	533	403	474	275	502	746	930	533	93870000000	110620000000	627280000000	271880000000	63317000000	297760000000	146050000000	90269000000	105730000000	85320000000	217970000000	758040000000	181300000000	251090000000	118340000000	101850000000	133250000000
2417	P69905	1	>sp|P69905|HBA_HUMAN Hemoglobin subunit alpha OS=Homo sapiens GN=HBA1 PE=1 SV=2	31	31	10	P69905	HBA1	100	15.257	520	483	882	752	414	809	620	413	480	376	648	1843	932	746	394	440	478	267	567	682	835	476	81062000000	87394000000	419080000000	200130000000	47238000000	212190000000	92985000000	62502000000	83586000000	54334000000	173120000000	601360000000	134760000000	201610000000	92920000000	141880000000	104150000000
1474	P08514;P08514-2;P08514-3;B7Z8B0	4	>sp|P08514|ITA2B_HUMAN Integrin alpha-IIb OS=Homo sapiens GN=ITGA2B PE=1 SV=3	71	71	71	P08514	ITGA2B	52.7	113.38	682	647	605	696	598	556	573	690	440	642	682	577	391	286	486	549	571	583	541	592	547	475	97129000000	90161000000	85094000000	90838000000	110650000000	79906000000	105660000000	124500000000	54803000000	111820000000	129860000000	87288000000	89099000000	78047000000	120530000000	137490000000	143920000000
3126	Q86UX7-2;Q86UX7;Q9BQL6-3;G3V1L6;Q9BQL6	5	>sp|Q86UX7-2|URP2_HUMAN Isoform 2 of Fermitin family homolog 3 OS=Homo sapiens GN=FERMT3	79	79	79	Q86UX7-2	FERMT3	88.1	75.429	467	547	487	507	411	602	486	483	490	461	476	420	453	321	526	487	488	518	401	436	373	415	124300000000	121720000000	59405000000	124620000000	54176000000	105240000000	104480000000	115390000000	119320000000	126620000000	130890000000	70774000000	118330000000	91512000000	121570000000	138080000000	134440000000
1262	P00488	1	>sp|P00488|F13A_HUMAN Coagulation factor XIII A chain OS=Homo sapiens GN=F13A1 PE=1 SV=4	91	91	90	P00488	F13A1	81.6	83.266	514	514	457	447	435	448	566	573	390	479	471	378	368	292	529	463	509	470	540	513	427	393	88951000000	71321000000	59882000000	58071000000	49439000000	62347000000	107850000000	101410000000	52518000000	76163000000	66237000000	51672000000	72802000000	57696000000	96647000000	71696000000	84593000000
1325	P02675;D6REL8	2	>sp|P02675|FIBB_HUMAN Fibrinogen beta chain OS=Homo sapiens GN=FGB PE=1 SV=2	71	71	62	P02675	FGB	83.7	55.928	453	398	335	499	503	370	503	455	535	433	405	414	372	106	705	521	559	457	495	558	520	357	110200000000	89417000000	69343000000	141820000000	129490000000	67591000000	134780000000	122390000000	111380000000	125460000000	94094000000	71813000000	99082000000	28634000000	130170000000	119310000000	127520000000
1324	P02671;P02671-2	2	>sp|P02671|FIBA_HUMAN Fibrinogen alpha chain OS=Homo sapiens GN=FGA PE=1 SV=2	76	76	74	P02671	FGA	66.3	94.972	387	404	365	465	481	412	407	515	533	414	428	390	407	167	569	481	474	459	420	428	449	365	89240000000	95755000000	64433000000	118360000000	120020000000	69928000000	87985000000	112190000000	139030000000	89914000000	95321000000	85569000000	129490000000	44665000000	207180000000	131600000000	135090000000
1326	P02679-2;P02679;C9JEU5;C9JC84	4	>sp|P02679-2|FIBG_HUMAN Isoform Gamma-A of Fibrinogen gamma chain OS=Homo sapiens GN=FGG	56	56	56	P02679-2	FGG	91.8	49.496	417	363	260	367	391	311	431	413	377	381	336	319	287	92	490	394	412	370	371	441	403	307	100910000000	83334000000	46160000000	81970000000	101410000000	66140000000	103650000000	124630000000	111090000000	111910000000	89946000000	77053000000	95184000000	33932000000	182900000000	106520000000	125560000000
3776	Q9H4B7	1	>sp|Q9H4B7|TBB1_HUMAN Tubulin beta-1 chain OS=Homo sapiens GN=TUBB1 PE=1 SV=1	46	46	32	Q9H4B7	TUBB1	91.4	50.326	362	369	304	302	372	346	355	387	312	340	325	292	374	352	422	456	460	460	326	374	287	236	65286000000	55725000000	60647000000	45840000000	66680000000	64250000000	51218000000	93231000000	50600000000	63600000000	71177000000	66568000000	52774000000	63947000000	59131000000	53125000000	55487000000
1616	P14618;P14618-3	2	>sp|P14618|KPYM_HUMAN Pyruvate kinase PKM OS=Homo sapiens GN=PKM PE=1 SV=4	67	67	7	P14618	PKM	90.4	57.936	376	378	242	331	536	405	339	427	442	351	389	313	233	182	392	348	364	353	392	485	343	308	82628000000	86349000000	48288000000	89299000000	88334000000	53339000000	64612000000	72230000000	101950000000	53837000000	61688000000	51043000000	48577000000	57838000000	60939000000	76939000000	81938000000
1389	P05106;P05106-2;P05106-3;I3L4X8	4	>sp|P05106|ITB3_HUMAN Integrin beta-3 OS=Homo sapiens GN=ITGB3 PE=1 SV=2	67	67	7	P05106	ITGB3	68.8	87.057	398	366	359	378	372	366	426	449	322	378	389	326	239	162	317	371	396	380	333	415	305	326	81043000000	64653000000	63499000000	75846000000	40511000000	51527000000	62037000000	78056000000	50511000000	88628000000	77306000000	67274000000	71619000000	60714000000	82228000000	64516000000	64124000000
1416	P06396-2	1	>sp|P06396-2|GELS_HUMAN Isoform 2 of Gelsolin OS=Homo sapiens GN=GSN	78	78	3	P06396-2	GSN	76.5	80.64	439	335	337	380	251	422	427	394	316	354	376	299	294	184	351	356	354	336	464	454	315	325	96934000000	63729000000	84054000000	76108000000	30404000000	79788000000	108440000000	79638000000	62670000000	76506000000	79283000000	61212000000	81857000000	58160000000	77213000000	80106000000	79333000000
2454	Q00610-2;Q00610;J3KS13;J3QL20	4	>sp|Q00610-2|CLH1_HUMAN Isoform 2 of Clathrin heavy chain 1 OS=Homo sapiens GN=CLTC	126	126	102	Q00610-2	CLTC	66.7	187.89	332	383	326	327	321	346	305	311	295	315	361	356	237	218	400	261	267	236	286	341	306	222	43459000000	48406000000	39476000000	42944000000	44033000000	32982000000	34635000000	36768000000	43624000000	40139000000	44527000000	27251000000	31384000000	36969000000	19935000000	29809000000	30688000000
1372	P04406;P04406-2;E7EUT5	3	>sp|P04406|G3P_HUMAN Glyceraldehyde-3-phosphate dehydrogenase OS=Homo sapiens GN=GAPDH PE=1 SV=3	44	44	43	P04406	GAPDH	86.9	36.053	293	318	370	282	291	262	255	277	166	276	313	292	246	202	344	280	308	311	338	348	287	245	57064000000	64018000000	57791000000	61434000000	59383000000	48006000000	53377000000	59436000000	32807000000	64269000000	65658000000	64610000000	84848000000	85222000000	71528000000	82116000000	84231000000
2596	Q13201;E7EPG1;Q13201-2	3	>sp|Q13201|MMRN1_HUMAN Multimerin-1 OS=Homo sapiens GN=MMRN1 PE=1 SV=3	84	84	84	Q13201	MMRN1	59.1	138.11	327	274	266	322	310	328	311	311	351	305	318	276	244	181	272	279	272	260	248	236	237	200	41357000000	36299000000	52262000000	42474000000	35588000000	52751000000	46919000000	43704000000	49020000000	42152000000	37622000000	45065000000	34980000000	29893000000	44687000000	47445000000	47278000000
1370	P04275;Q8TCE8	2	>sp|P04275|VWF_HUMAN von Willebrand factor OS=Homo sapiens GN=VWF PE=1 SV=4	163	163	163	P04275	VWF	63.4	309.26	278	200	129	318	330	236	424	360	401	369	408	239	276	159	247	253	190	245	178	335	195	212	20741000000	13094000000	7865700000	26059000000	28765000000	17923000000	40976000000	33332000000	38584000000	31416000000	30567000000	20219000000	31519000000	26171000000	15070000000	27269000000	17037000000
2409	P68366;A8MUB1	2	>sp|P68366|TBA4A_HUMAN Tubulin alpha-4A chain OS=Homo sapiens GN=TUBA4A PE=1 SV=1	47	47	16	P68366	TUBA4A	83.9	49.924	265	256	333	229	283	292	272	312	219	246	262	270	266	229	281	331	318	342	239	273	214	195	69899000000	39680000000	62941000000	62461000000	59788000000	54366000000	32251000000	81848000000	38683000000	52213000000	62405000000	60944000000	43336000000	55859000000	49324000000	41117000000	41296000000
1339	P02775	1	>sp|P02775|CXCL7_HUMAN Platelet basic protein OS=Homo sapiens GN=PPBP PE=1 SV=3	23	23	23	P02775	PPBP	66.4	13.894	236	175	85	161	176	172	264	165	192	165	229	129	371	177	331	464	417	381	349	362	358	399	53979000000	40295000000	48979000000	61156000000	58168000000	59545000000	76208000000	65023000000	54990000000	56453000000	86109000000	44605000000	155440000000	53591000000	107190000000	138000000000	115190000000
1105	O75083;O75083-3	2	>sp|O75083|WDR1_HUMAN WD repeat-containing protein 1 OS=Homo sapiens GN=WDR1 PE=1 SV=4	57	57	57	O75083	WDR1	80.4	66.193	254	262	266	245	354	288	273	266	321	293	250	203	191	140	264	254	248	230	234	263	196	211	52887000000	46048000000	54700000000	62979000000	51278000000	36032000000	46845000000	49356000000	56022000000	50377000000	45899000000	25928000000	37046000000	36372000000	54422000000	43704000000	46766000000
2410	P68371	1	>sp|P68371|TBB4B_HUMAN Tubulin beta-4B chain OS=Homo sapiens GN=TUBB4B PE=1 SV=1	42	37	2	P68371	TUBB4B	79.3	49.83	219	210	226	183	206	273	247	223	185	189	176	237	224	183	269	326	291	291	225	230	211	172	39560000000	14191000000	42878000000	27961000000	30269000000	34557000000	17382000000	41768000000	21238000000	27435000000	34377000000	45119000000	16885000000	16393000000	21364000000	19793000000	17630000000
2402	P67936	1	>sp|P67936|TPM4_HUMAN Tropomyosin alpha-4 chain OS=Homo sapiens GN=TPM4 PE=1 SV=3	50	50	14	P67936	TPM4	89.1	28.521	218	236	186	250	256	202	239	256	231	209	236	184	206	180	190	186	217	203	220	207	199	204	77777000000	87298000000	59315000000	86559000000	77136000000	62144000000	71056000000	85839000000	89318000000	74154000000	97948000000	60744000000	77356000000	103140000000	90383000000	78692000000	86019000000
1423	P06733;P06733-2	2	>sp|P06733|ENOA_HUMAN Alpha-enolase OS=Homo sapiens GN=ENO1 PE=1 SV=2	58	58	54	P06733	ENO1	92.2	47.168	203	245	118	96	224	192	206	208	198	220	200	199	148	101	212	196	219	231	256	261	234	178	29790000000	39922000000	13436000000	10465000000	37926000000	35179000000	37871000000	36940000000	40446000000	42903000000	31648000000	30304000000	28617000000	29143000000	36555000000	34385000000	40675000000
3415	Q93084-3;Q93084;Q93084-6;Q93084-5;Q93084-4;Q93084-2;Q93084-7;E9PFL6	8	>sp|Q93084-3|AT2A3_HUMAN Isoform SERCA3C of Sarcoplasmic/endoplasmic reticulum calcium ATPase 3 OS=Homo sapiens GN=ATP2A3	55	55	42	Q93084-3	ATP2A3	45.9	112.49	245	242	186	208	179	185	201	222	189	261	221	168	156	108	219	181	198	168	169	220	190	150	20740000000	20330000000	12279000000	15244000000	18688000000	9839900000	15212000000	15752000000	14168000000	16862000000	17590000000	8843100000	12743000000	14195000000	14401000000	20659000000	22911000000
2309	P61224;P61224-3;F5H7Y6;P61224-4;P61224-2;F5GYB5	6	>sp|P61224|RAP1B_HUMAN Ras-related protein Rap-1b OS=Homo sapiens GN=RAP1B PE=1 SV=1	34	34	3	P61224	RAP1B	94.6	20.825	167	184	168	196	190	175	190	207	201	215	227	144	217	159	224	275	249	230	158	214	130	140	34928000000	35943000000	25236000000	44382000000	42148000000	34778000000	41490000000	40483000000	40620000000	48849000000	44018000000	32797000000	44375000000	53605000000	43527000000	51151000000	49424000000
2611	Q13418;B7Z418;B7Z1I0;E9PM54;E9PNR4;E9PQ52;E9PQ27	7	>sp|Q13418|ILK_HUMAN Integrin-linked protein kinase OS=Homo sapiens GN=ILK PE=1 SV=2	53	53	53	Q13418	ILK	77.2	51.419	165	171	116	171	194	161	181	200	192	169	175	140	196	172	249	251	212	237	183	202	187	228	44147000000	44804000000	19529000000	45468000000	48479000000	35859000000	46505000000	50290000000	34183000000	42466000000	48959000000	28203000000	51091000000	53374000000	44585000000	57413000000	46636000000
2467	Q01518;Q01518-2;B7Z214;B7Z385;B7Z1C4;E9PDI2;P40123	7	>sp|Q01518|CAP1_HUMAN Adenylyl cyclase-associated protein 1 OS=Homo sapiens GN=CAP1 PE=1 SV=5	53	53	53	Q01518	CAP1	77.3	51.901	173	195	147	171	200	154	180	183	185	190	190	150	170	151	220	225	246	228	187	193	176	179	34849000000	41043000000	29590000000	35424000000	42842000000	26843000000	39759000000	37166000000	35325000000	42221000000	38134000000	24822000000	45787000000	38001000000	40201000000	37840000000	45398000000
1550	P11142;E9PKE3;P11142-2;E9PNE6;A8K7Q2	5	>sp|P11142|HSP7C_HUMAN Heat shock cognate 71 kDa protein OS=Homo sapiens GN=HSPA8 PE=1 SV=1	60	60	45	P11142	HSPA8	71.8	70.897	159	212	187	183	268	226	169	192	235	174	178	201	150	82	214	152	147	141	200	183	153	157	18975000000	44500000000	26773000000	30013000000	53877000000	35876000000	23740000000	33995000000	58384000000	29621000000	32037000000	33227000000	41386000000	37482000000	39342000000	35152000000	33638000000
1449	P07737;K7EJ44	2	>sp|P07737|PROF1_HUMAN Profilin-1 OS=Homo sapiens GN=PFN1 PE=1 SV=2	30	30	22	P07737	PFN1	97.1	15.054	226	233	74	205	215	179	255	215	213	217	188	90	184	173	216	159	176	114	171	169	140	105	46877000000	69226000000	16313000000	51353000000	55249000000	35997000000	67018000000	51898000000	62746000000	58319000000	52450000000	11901000000	61730000000	67292000000	65957000000	54266000000	62773000000
1477	P08567	1	>sp|P08567|PLEK_HUMAN Pleckstrin OS=Homo sapiens GN=PLEK PE=1 SV=3	34	34	34	P08567	PLEK	67.1	40.124	181	192	141	176	177	160	183	157	169	163	191	140	149	156	188	177	194	197	194	204	157	170	30768000000	28725000000	24583000000	32931000000	28447000000	31108000000	28415000000	29109000000	37192000000	33552000000	32486000000	20883000000	32914000000	41030000000	41673000000	36554000000	47267000000
2392	P63104;B0AZS6;P63104-2;B7Z2E6	4	>sp|P63104|1433Z_HUMAN 14-3-3 protein zeta/delta OS=Homo sapiens GN=YWHAZ PE=1 SV=1	36	36	30	P63104	YWHAZ	83.3	27.745	180	195	152	171	204	164	190	208	196	185	186	125	148	141	177	151	167	174	159	164	148	159	71699000000	71643000000	52288000000	79172000000	89374000000	57518000000	80056000000	88444000000	91757000000	79729000000	68721000000	42472000000	72186000000	81788000000	76387000000	56824000000	72482000000
1563	P11277-2;P11277-3	2	>sp|P11277-2|SPTB1_HUMAN Isoform 2 of Spectrin beta chain, erythrocytic OS=Homo sapiens GN=SPTB	198	198	10	P11277-2	SPTB	74.7	267.82	134	116	432	168	117	187	112	112	127	124	156	690	164	103	84	130	114	119	84	133	183	94	4783600000	4163300000	33637000000	6000400000	3940800000	9246800000	3878900000	3652200000	4176200000	4484700000	5409900000	70923000000	5023000000	7192600000	3349500000	5157500000	4286400000
1814	P26038	1	>sp|P26038|MOES_HUMAN Moesin OS=Homo sapiens GN=MSN PE=1 SV=3	66	66	50	P26038	MSN	77.8	67.819	156	206	169	172	144	241	153	156	174	138	130	158	147	77	188	170	176	189	170	185	181	168	15970000000	17746000000	20488000000	13246000000	9354300000	30697000000	16172000000	14472000000	19294000000	17358000000	14292000000	25625000000	25189000000	22807000000	29329000000	27180000000	20848000000
1577	P12259;B4DU26	2	>sp|P12259|FA5_HUMAN Coagulation factor V OS=Homo sapiens GN=F5 PE=1 SV=4	100	100	85	P12259	F5	40.3	251.7	214	104	123	274	146	139	251	200	181	172	175	157	131	53	144	183	188	137	149	172	148	104	11866000000	7741200000	6212300000	15457000000	5926000000	6994600000	19271000000	7992700000	9694300000	8961000000	7218400000	7595600000	14791000000	8742000000	9759200000	11712000000	13708000000
2743	Q15149-5;Q15149-7;Q15149-8;Q15149-9;Q15149-4;Q15149-6;Q15149-2;Q15149	8	>sp|Q15149-5|PLEC_HUMAN Isoform 5 of Plectin OS=Homo sapiens GN=PLEC	268	268	3	Q15149-5	PLEC	57.8	516.27	341	112	85	141	114	90	113	175	207	0	129	121	271	114	263	222	172	0	171	306	186	300	19449000000	5558000000	2321400000	7049500000	3733300000	2548500000	4448100000	6208600000	9073700000	0	6974500000	3206900000	13735000000	6335000000	10995000000	8512900000	7150500000
2707	Q14766;Q14766-4;E7EV71;Q14766-2;Q14766-5;E7EUU6;F5GWC4	7	>sp|Q14766|LTBP1_HUMAN Latent-transforming growth factor beta-binding protein 1 OS=Homo sapiens GN=LTBP1 PE=1 SV=4	63	63	6	Q14766	LTBP1	43.9	186.79	165	128	185	173	177	202	155	190	207	189	224	171	129	56	149	149	132	119	115	130	116	96	7708200000	5074400000	8987700000	7843800000	8175800000	13243000000	8544600000	12111000000	9788200000	9452700000	9845100000	10716000000	7564200000	5997800000	8602500000	10337000000	7678700000
1619	P14625;Q58FF3;F8VPC7	3	>sp|P14625|ENPL_HUMAN Endoplasmin OS=Homo sapiens GN=HSP90B1 PE=1 SV=1	75	75	73	P14625	HSP90B1	70.1	92.468	172	148	186	152	129	160	205	168	112	131	155	150	118	43	153	158	160	156	201	196	146	145	24881000000	22913000000	28147000000	20841000000	10791000000	19969000000	29007000000	22240000000	13390000000	19451000000	21111000000	20467000000	24493000000	16854000000	27398000000	16299000000	17155000000
1825	P27105;B4E2V5;P27105-2	3	>sp|P27105|STOM_HUMAN Erythrocyte band 7 integral membrane protein OS=Homo sapiens GN=STOM PE=1 SV=3	29	29	29	P27105	STOM	76	31.73	138	181	194	164	167	167	156	151	144	139	173	159	138	117	166	145	144	133	173	130	118	115	24418000000	35279000000	37204000000	28037000000	23707000000	33197000000	26986000000	23608000000	22808000000	24593000000	31721000000	42261000000	35263000000	34680000000	37557000000	27071000000	28497000000
1357	P04075;J3KPS3;H3BQN4;P04075-2	4	>sp|P04075|ALDOA_HUMAN Fructose-bisphosphate aldolase A OS=Homo sapiens GN=ALDOA PE=1 SV=2	41	41	37	P04075	ALDOA	93.7	39.42	161	170	204	156	155	135	139	129	138	120	148	123	125	133	173	154	168	163	175	177	158	155	33006000000	38597000000	35473000000	35468000000	40265000000	29208000000	30465000000	31833000000	33229000000	31278000000	32315000000	29791000000	32025000000	47491000000	45781000000	37791000000	43137000000
1454	P07900;P07900-2;Q86U12;Q14568;Q58FG1	5	>sp|P07900|HS90A_HUMAN Heat shock protein HSP 90-alpha OS=Homo sapiens GN=HSP90AA1 PE=1 SV=5	70	70	45	P07900	HSP90AA1	63.8	84.659	175	134	201	147	106	204	195	164	122	143	153	169	108	58	140	126	126	114	209	197	141	130	24014000000	16479000000	23991000000	17235000000	9914000000	23687000000	27286000000	18814000000	13031000000	18184000000	21247000000	27254000000	19975000000	14266000000	23786000000	17472000000	17476000000
2627	Q13576;F5H7S7;Q13576-2;J3KR91;D6R999;D6RGC6	6	>sp|Q13576|IQGA2_HUMAN Ras GTPase-activating-like protein IQGAP2 OS=Homo sapiens GN=IQGAP2 PE=1 SV=4	110	110	108	Q13576	IQGAP2	60.8	180.58	143	154	190	146	168	218	163	162	132	134	139	173	121	46	145	148	142	141	150	158	129	139	9425200000	9527500000	6277800000	7883900000	7390800000	8412000000	10084000000	9387400000	8549000000	7988100000	8095700000	5370100000	8871500000	6156700000	9252600000	7822600000	8550200000
1558	P11216	1	>sp|P11216|PYGB_HUMAN Glycogen phosphorylase, brain form OS=Homo sapiens GN=PYGB PE=1 SV=5	79	79	64	P11216	PYGB	70.8	96.695	215	118	130	139	94	122	158	168	107	138	134	120	107	77	149	131	145	145	162	205	128	103	24902000000	7894700000	10314000000	10382000000	4275200000	7686200000	15132000000	17974000000	6742100000	12365000000	13741000000	7465400000	6864300000	8727600000	9581200000	9738200000	10032000000
3967	Q9NZN3;B4DFR5	2	>sp|Q9NZN3|EHD3_HUMAN EH domain-containing protein 3 OS=Homo sapiens GN=EHD3 PE=1 SV=2	54	54	33	Q9NZN3	EHD3	76.6	60.886	113	136	108	125	143	153	119	143	134	124	142	119	98	100	169	153	182	145	133	172	116	125	11421000000	16885000000	13954000000	18750000000	17230000000	12081000000	15569000000	19226000000	16773000000	19037000000	18893000000	11555000000	8583400000	12075000000	14848000000	14657000000	16565000000
2404	P68032;P68133;Q5T8M8;A6NL76;Q5T8M7;P63267-2;F8WB63;B8ZZJ2	8	>sp|P68032|ACTC_HUMAN Actin, alpha cardiac muscle 1 OS=Homo sapiens GN=ACTC1 PE=1 SV=1	44	10	2	P68032	ACTC1	64.5	42.019	128	137	119	111	115	116	134	120	112	111	138	145	103	127	138	144	161	174	176	167	144	150	12143000000	10853000000	11778000000	10965000000	8687200000	10008000000	9223300000	8809800000	9982400000	12496000000	13820000000	9628000000	10329000000	13268000000	16154000000	11871000000	19260000000
1444	P07384;E9PRM1	2	>sp|P07384|CAN1_HUMAN Calpain-1 catalytic subunit OS=Homo sapiens GN=CAPN1 PE=1 SV=1	69	69	69	P07384	CAPN1	76.5	81.889	140	174	145	143	201	170	139	139	141	138	144	174	109	63	141	126	134	116	125	156	115	84	9521500000	16941000000	14844000000	10918000000	19682000000	17870000000	10390000000	10357000000	14480000000	12231000000	9917600000	15225000000	12917000000	7957700000	13744000000	12123000000	15502000000
1369	P04264	1	>sp|P04264|K2C1_HUMAN Keratin, type II cytoskeletal 1 OS=Homo sapiens GN=KRT1 PE=1 SV=6	51	49	3	P04264	KRT1	66.5	66.038	118	114	113	146	144	102	110	136	143	123	110	65	112	138	101	125	173	173	168	182	132	183	7040000000	8438000000	9052900000	11703000000	9586600000	6664000000	7901700000	8669800000	15024000000	8619400000	7619800000	5836100000	10889000000	25938000000	9401500000	8013300000	12603000000
722	G5EA52;P30101	2	>tr|G5EA52|G5EA52_HUMAN Protein disulfide isomerase family A, member 3, isoform CRA_b OS=Homo sapiens GN=PDIA3 PE=2 SV=1	54	54	54	G5EA52	PDIA3	77.5	54.963	117	118	123	112	161	118	128	136	190	121	123	128	111	62	160	132	142	149	154	172	133	132	31965000000	34172000000	30032000000	28933000000	29236000000	27493000000	33951000000	26745000000	18776000000	27744000000	27158000000	22418000000	22933000000	22683000000	34257000000	28356000000	30467000000
3822	Q9HBI1-3;Q9HBI1;Q9HBI1-2;B0QYP6	4	>sp|Q9HBI1-3|PARVB_HUMAN Isoform 3 of Beta-parvin OS=Homo sapiens GN=PARVB	42	42	39	Q9HBI1-3	PARVB	79.2	37.538	163	158	117	152	174	93	142	145	143	147	155	89	117	129	138	135	143	134	114	113	95	88	14939000000	16371000000	19720000000	16312000000	25782000000	14363000000	19937000000	16856000000	19043000000	17841000000	17563000000	16827000000	25614000000	36772000000	23081000000	25308000000	19917000000
1547	P11021	1	>sp|P11021|GRP78_HUMAN 78 kDa glucose-regulated protein OS=Homo sapiens GN=HSPA5 PE=1 SV=2	57	56	56	P11021	HSPA5	62.8	72.332	107	181	127	133	188	159	125	153	150	117	124	124	118	47	148	104	122	126	150	145	123	125	10458000000	33015000000	17223000000	19476000000	36076000000	21527000000	17176000000	22238000000	29364000000	15726000000	17073000000	17861000000	28726000000	12662000000	23188000000	20585000000	21618000000
1783	P23528;E9PK25;G3V1A4	3	>sp|P23528|COF1_HUMAN Cofilin-1 OS=Homo sapiens GN=CFL1 PE=1 SV=3	32	32	23	P23528	CFL1	92.2	18.502	118	128	134	133	139	111	127	129	121	123	143	112	117	115	142	172	162	169	118	124	90	127	28433000000	36472000000	27424000000	31681000000	30142000000	29502000000	36555000000	31805000000	30154000000	34557000000	34107000000	30463000000	39966000000	51084000000	48556000000	48671000000	46931000000
1056	O43707;O43707-2;O43707-3;F5GXS2	4	>sp|O43707|ACTN4_HUMAN Alpha-actinin-4 OS=Homo sapiens GN=ACTN4 PE=1 SV=2	99	57	56	O43707	ACTN4	81.7	104.85	156	115	135	128	125	162	151	168	90	141	126	123	93	41	108	125	147	124	135	164	149	116	21952000000	14992000000	15048000000	14629000000	4978100000	10234000000	8047400000	13640000000	9394800000	19038000000	18422000000	10530000000	13609000000	10208000000	13854000000	17171000000	20640000000
1860	P30041	1	>sp|P30041|PRDX6_HUMAN Peroxiredoxin-6 OS=Homo sapiens GN=PRDX6 PE=1 SV=3	34	34	34	P30041	PRDX6	91.1	25.035	122	104	124	104	110	94	112	125	122	84	134	150	134	111	144	140	159	200	92	124	103	93	20776000000	19972000000	26767000000	18073000000	18152000000	15370000000	21675000000	24826000000	18791000000	15006000000	27159000000	53219000000	14840000000	14818000000	18396000000	22777000000	27020000000
3068	Q70J99;Q70J99-3;Q70J99-2	3	>sp|Q70J99|UN13D_HUMAN Protein unc-13 homolog D OS=Homo sapiens GN=UNC13D PE=1 SV=1	53	53	53	Q70J99	UNC13D	52.3	123.28	159	146	105	141	120	125	136	126	95	138	104	102	105	103	141	113	111	103	130	130	117	103	11102000000	11907000000	9667100000	9265200000	7717900000	9257300000	9240700000	7898500000	4759100000	7909000000	6797300000	4030700000	8470400000	9077500000	6396500000	9720500000	9981700000
2240	P55072;E7EQM8	2	>sp|P55072|TERA_HUMAN Transitional endoplasmic reticulum ATPase OS=Homo sapiens GN=VCP PE=1 SV=4	70	70	70	P55072	VCP	74.9	89.321	136	96	165	104	86	127	143	125	86	111	109	171	75	42	121	122	122	110	152	151	117	89	18196000000	10866000000	18109000000	10108000000	4092000000	10775000000	16870000000	12763000000	7073300000	13253000000	13876000000	16068000000	10039000000	7654700000	13290000000	10462000000	9143700000
1985	P37802	1	>sp|P37802|TAGL2_HUMAN Transgelin-2 OS=Homo sapiens GN=TAGLN2 PE=1 SV=3	27	27	26	P37802	TAGLN2	95.5	22.391	128	134	91	138	136	122	131	133	113	121	134	93	109	103	113	120	115	131	91	102	88	121	26466000000	31692000000	26603000000	27231000000	31821000000	50230000000	36013000000	36532000000	33124000000	32254000000	33118000000	31121000000	44039000000	60824000000	38005000000	45191000000	44778000000
1704	P19367;P19367-2;P19367-3;E7ENR4;Q2TB90-3;Q2TB90-2	6	>sp|P19367|HXK1_HUMAN Hexokinase-1 OS=Homo sapiens GN=HK1 PE=1 SV=3	70	70	2	P19367	HK1	61.4	102.48	141	108	112	105	88	130	133	146	74	123	112	107	81	22	112	111	109	107	124	142	126	91	19387000000	14250000000	13362000000	13168000000	3959600000	9439600000	11715000000	13177000000	7022300000	16031000000	17049000000	10128000000	11402000000	4453100000	10117000000	13312000000	13524000000
3082	Q7L576;Q7L576-2;Q7L576-3;H0YNP0;E5RFQ0	5	>sp|Q7L576|CYFP1_HUMAN Cytoplasmic FMR1-interacting protein 1 OS=Homo sapiens GN=CYFIP1 PE=1 SV=1	69	69	45	Q7L576	CYFIP1	52.8	145.18	125	145	89	126	112	120	125	139	94	124	133	99	79	67	116	91	97	90	88	97	92	78	4884800000	4587400000	4521100000	4682100000	4476200000	4520800000	4830000000	5688700000	3374800000	5134800000	4906600000	2899600000	4762700000	5551200000	4335400000	5537900000	4726800000
596	F5H1X8;P50851-2;P50851;E9PEM5;Q8NFP9-3	5	>tr|F5H1X8|F5H1X8_HUMAN Lipopolysaccharide-responsive and beige-like anchor protein OS=Homo sapiens GN=LRBA PE=2 SV=1	103	103	98	F5H1X8	LRBA	38.4	317.79	117	113	135	104	123	133	140	122	99	98	123	116	73	70	105	105	112	112	73	95	84	87	6454500000	6241300000	5128600000	5400500000	5803000000	5573700000	6670100000	6037600000	5488000000	5935200000	6566700000	3746600000	4172300000	4627000000	5248700000	4630700000	6047500000
1266	P00558;B7Z7A9;E7ERH5	3	>sp|P00558|PGK1_HUMAN Phosphoglycerate kinase 1 OS=Homo sapiens GN=PGK1 PE=1 SV=3	44	44	38	P00558	PGK1	88.2	44.614	66	106	109	91	95	90	81	90	91	89	94	116	88	90	145	123	118	123	150	162	131	101	10349000000	23285000000	23674000000	21412000000	21389000000	17444000000	21777000000	23093000000	22547000000	20469000000	22352000000	24723000000	20196000000	23127000000	17700000000	20462000000	18167000000
2701	Q14697;F5H6X6	2	>sp|Q14697|GANAB_HUMAN Neutral alpha-glucosidase AB OS=Homo sapiens GN=GANAB PE=1 SV=3	61	61	1	Q14697	GANAB	62.3	106.87	130	114	109	104	123	140	146	144	72	98	95	93	71	36	89	108	107	98	115	115	122	90	13838000000	10256000000	11564000000	8551400000	5924900000	5326300000	5481800000	6411600000	5152000000	10486000000	11039000000	7929500000	9310400000	7390900000	10924000000	10227000000	11185000000
433	P07359;E7ES66	2	>sp|P07359|GP1BA_HUMAN Platelet glycoprotein Ib alpha chain OS=Homo sapiens GN=GP1BA PE=1 SV=1	30	30	30	P07359	GP1BA	29.9	68.954	100	131	109	108	107	110	98	94	91	108	120	97	110	105	120	91	105	92	98	99	88	93	27447000000	38693000000	27583000000	27031000000	32620000000	24410000000	28594000000	27549000000	22961000000	34111000000	34935000000	22282000000	26227000000	29760000000	28655000000	20623000000	32510000000
1427	P06753-2;Q5VU59;Q5HYB6;P06753-5;Q5VU61	5	>sp|P06753-2|TPM3_HUMAN Isoform 2 of Tropomyosin alpha-3 chain OS=Homo sapiens GN=TPM3	46	33	0	P06753-2	TPM3	85.9	29.032	92	136	81	116	113	91	112	107	105	98	110	103	103	84	105	112	105	106	110	100	89	114	30231000000	30018000000	23870000000	29759000000	28858000000	27529000000	22611000000	34099000000	39126000000	27219000000	33245000000	20185000000	25566000000	33084000000	29256000000	26645000000	35216000000
1273	P00915;E5RII2;E5RG81	3	>sp|P00915|CAH1_HUMAN Carbonic anhydrase 1 OS=Homo sapiens GN=CA1 PE=1 SV=2	32	32	32	P00915	CA1	80.8	28.87	52	54	485	142	41	117	55	36	47	35	68	371	92	72	47	45	44	37	68	91	151	48	9591500000	9295100000	108210000000	22338000000	4234900000	32584000000	10288000000	6003300000	6927700000	4021600000	12098000000	107930000000	12748000000	19775000000	6513800000	7510400000	7526200000
2097	P48735;B4DFL2;B4DSZ6;H0YL11	4	>sp|P48735|IDHP_HUMAN Isocitrate dehydrogenase [NADP], mitochondrial OS=Homo sapiens GN=IDH2 PE=1 SV=2	37	37	35	P48735	IDH2	63.3	50.909	83	95	78	92	114	93	107	89	94	91	97	92	90	93	134	125	121	119	127	138	100	82	10163000000	21222000000	14394000000	19618000000	24019000000	17316000000	24016000000	22457000000	22516000000	23419000000	20260000000	12874000000	14751000000	16082000000	14341000000	15045000000	15990000000
1334	P02751-17;P02751-3;P02751;P02751-6;P02751-5;P02751-10;F8W7G7;P02751-9;P02751-14;P02751-8;P02751-7;P02751-15;P02751-13;P02751-11;P02751-4;P02751-12;P02751-16;P02751-2	18	>sp|P02751-17|FINC_HUMAN Isoform 17 of Fibronectin OS=Homo sapiens GN=FN1	86	86	86	P02751-17	FN1	48.4	256.5	122	73	42	140	96	85	139	108	132	120	148	119	85	42	145	89	114	64	61	96	111	94	6540800000	3851300000	2152900000	8082000000	6112000000	4847100000	8785200000	6223900000	8229600000	5944300000	7426300000	6977300000	5097800000	3739700000	7203200000	5804000000	7113500000
1106	O75116;E9PF63;D6REE7	3	>sp|O75116|ROCK2_HUMAN Rho-associated protein kinase 2 OS=Homo sapiens GN=ROCK2 PE=1 SV=4	99	99	88	O75116	ROCK2	64.6	160.9	113	103	82	122	113	93	112	126	120	118	122	84	86	83	125	99	89	84	88	87	94	74	6388400000	5540100000	3999400000	6874800000	6165900000	5336400000	5344900000	6521600000	7293100000	6642100000	5937800000	4671000000	5522500000	7277500000	6281600000	6146500000	5173500000
1771	P23229-4;P23229-2;P23229-9;P23229-6;P23229-7	5	>sp|P23229-4|ITA6_HUMAN Isoform Alpha-6X2A of Integrin alpha-6 OS=Homo sapiens GN=ITGA6	63	63	2	P23229-4	ITGA6	60.3	119.09	113	127	95	91	113	99	110	122	90	119	121	105	84	66	95	96	101	90	66	86	65	84	9632800000	11220000000	8241700000	6314300000	8975200000	6051100000	8094000000	10105000000	5526700000	10328000000	10329000000	5568500000	7981500000	9942400000	6337200000	9094200000	8790600000
1542	P10720	1	>sp|P10720|PF4V_HUMAN Platelet factor 4 variant OS=Homo sapiens GN=PF4V1 PE=1 SV=1	17	17	8	P10720	PF4V1	68.3	11.553	87	78	20	64	80	58	94	96	81	78	61	25	170	109	140	180	175	172	115	102	126	151	13400000000	13578000000	7433300000	27498000000	22391000000	18148000000	23865000000	22061000000	20079000000	18087000000	18436000000	11788000000	72016000000	29213000000	40095000000	68548000000	35540000000
2304	P61158;B4DXW1;F5H3P5;F8WEW2;F8WE84	5	>sp|P61158|ARP3_HUMAN Actin-related protein 3 OS=Homo sapiens GN=ACTR3 PE=1 SV=3	38	38	34	P61158	ACTR3	74.9	47.371	59	90	69	76	96	78	95	89	93	89	84	90	91	59	138	140	117	119	113	151	117	82	6493400000	16038000000	9820300000	11679000000	17651000000	13745000000	16800000000	16120000000	15861000000	16455000000	12766000000	10233000000	8360000000	8001100000	12762000000	11330000000	11072000000
1254	P00338;P00338-3;P00338-4;P00338-5;P00338-2;F5H5J4;F5H6W8;F5H8H6;F5GXC7;F5GWW2;F5GXU1;Q6ZMR3;F5H5G7;F5H155;G3XAP5;F5H245;P07864	17	>sp|P00338|LDHA_HUMAN L-lactate dehydrogenase A chain OS=Homo sapiens GN=LDHA PE=1 SV=2	40	40	37	P00338	LDHA	81.9	36.688	94	107	114	100	129	122	119	104	86	109	111	75	89	86	119	86	90	94	100	90	75	75	32379000000	31253000000	32906000000	32624000000	30054000000	26149000000	16673000000	22729000000	30220000000	27151000000	27414000000	24561000000	24151000000	22184000000	34696000000	26042000000	33566000000
1418	P06576;F8VPV9	2	>sp|P06576|ATPB_HUMAN ATP synthase subunit beta, mitochondrial OS=Homo sapiens GN=ATP5B PE=1 SV=3	30	30	30	P06576	ATP5B	65.8	56.559	101	103	94	97	96	101	94	86	99	98	101	85	79	65	122	103	98	101	112	121	94	85	13565000000	12907000000	10320000000	14257000000	12400000000	12478000000	12578000000	13455000000	12858000000	12731000000	14050000000	11765000000	9397300000	11106000000	16719000000	15508000000	15410000000
989	O15144;G5E9J0;G5E9S7	3	>sp|O15144|ARPC2_HUMAN Actin-related protein 2/3 complex subunit 2 OS=Homo sapiens GN=ARPC2 PE=1 SV=1	39	39	39	O15144	ARPC2	88.7	34.333	86	126	93	96	149	96	110	106	76	112	131	75	87	70	99	95	94	117	81	99	85	67	17293000000	15980000000	14808000000	19271000000	14140000000	7401900000	9144300000	11835000000	12564000000	12842000000	12554000000	7033700000	14435000000	18112000000	16874000000	12584000000	13671000000
2469	Q01813;Q01813-2;B1APP8	3	>sp|Q01813|K6PP_HUMAN 6-phosphofructokinase type C OS=Homo sapiens GN=PFKP PE=1 SV=2	53	53	48	Q01813	PFKP	54.1	85.595	100	106	96	125	47	62	114	101	87	103	94	78	87	72	130	109	113	107	102	86	79	111	8486300000	6457400000	6769700000	9258300000	1564100000	2745300000	8997100000	8231300000	4745700000	9678300000	6465600000	3768200000	7688000000	5195200000	7584500000	10646000000	9694800000
1437	P07237;F5H8J2;H7BZ94;I3L514;I3L1Y5	5	>sp|P07237|PDIA1_HUMAN Protein disulfide-isomerase OS=Homo sapiens GN=P4HB PE=1 SV=3	47	47	47	P07237	P4HB	67.9	57.116	91	116	90	86	132	106	102	95	133	87	100	80	87	41	111	81	86	91	108	118	90	77	11901000000	13159000000	14285000000	11206000000	9710300000	11546000000	13035000000	11103000000	8622000000	9589100000	12031000000	9947100000	11602000000	10212000000	13766000000	12497000000	12491000000
493	O60610-2;E9PHQ0;O60610-3;E9PEZ3;O60610;E7ERW8;B9ZVX0;E7ET75;H9KV28;E7EMV0;B4E2I7	11	>sp|O60610-2|DIAP1_HUMAN Isoform 2 of Protein diaphanous homolog 1 OS=Homo sapiens GN=DIAPH1	65	65	64	O60610-2	DIAPH1	48.1	138.91	99	84	163	61	87	146	73	66	114	59	97	165	53	50	87	86	100	126	126	87	77	64	6004400000	4642900000	6620700000	3295200000	3567100000	4763400000	2860500000	2836300000	5648400000	3135100000	7564300000	5334500000	2392600000	4720300000	5247200000	3424600000	5728900000
2383	P62937;F8WE65;C9J5S7;Q567Q0;Q9Y536;F5H284;A2BFH1;E5RIZ5	8	>sp|P62937|PPIA_HUMAN Peptidyl-prolyl cis-trans isomerase A OS=Homo sapiens GN=PPIA PE=1 SV=2	25	25	25	P62937	PPIA	95.2	18.012	87	95	85	114	89	95	93	94	88	80	85	64	96	72	95	117	96	104	82	100	77	108	28477000000	33165000000	20739000000	20698000000	28503000000	32759000000	30065000000	32161000000	30683000000	27982000000	31530000000	24068000000	41277000000	43646000000	47699000000	43511000000	43647000000
2788	Q15833;Q15833-2;E7EQD5;M0R0M7;R4GMY7	5	>sp|Q15833|STXB2_HUMAN Syntaxin-binding protein 2 OS=Homo sapiens GN=STXBP2 PE=1 SV=2	56	56	56	Q15833	STXBP2	72.5	66.452	90	115	81	90	139	87	80	99	111	105	90	62	73	41	97	85	96	97	67	112	86	93	5096300000	8924000000	3599000000	6766900000	9519500000	8157800000	4542900000	6409000000	12054000000	7293400000	5678400000	6487400000	10010000000	9347600000	10744000000	10712000000	11115000000
1806	P25705;P25705-2;K7ENP3;K7ESA0	4	>sp|P25705|ATPA_HUMAN ATP synthase subunit alpha, mitochondrial OS=Homo sapiens GN=ATP5A1 PE=1 SV=1	45	45	45	P25705	ATP5A1	70.3	59.75	88	92	83	84	97	89	75	81	76	81	81	90	64	39	118	88	112	88	126	125	113	72	19152000000	18831000000	17065000000	18854000000	20141000000	14581000000	18963000000	16997000000	18572000000	19459000000	17780000000	11669000000	11478000000	12970000000	10525000000	16976000000	16614000000
1848	P29144	1	>sp|P29144|TPP2_HUMAN Tripeptidyl-peptidase 2 OS=Homo sapiens GN=TPP2 PE=1 SV=4	86	86	2	P29144	TPP2	69.9	138.35	93	80	95	100	98	91	64	102	95	94	119	123	65	61	94	79	74	67	82	99	101	40	7318500000	4740800000	5664100000	6402800000	6302900000	3907300000	3926600000	6539000000	5531900000	6213100000	7625800000	4212400000	5135000000	6491200000	4280300000	5489300000	5191800000
1405	P05556;P05556-2;P05556-5;P05556-4;P05556-3	5	>sp|P05556|ITB1_HUMAN Integrin beta-1 OS=Homo sapiens GN=ITGB1 PE=1 SV=2	33	33	33	P05556	ITGB1	36.7	88.414	100	95	98	97	104	99	91	103	70	101	102	91	70	42	78	85	84	86	77	84	72	73	7145800000	6810800000	4617900000	5848400000	7026200000	7168600000	5699400000	6422100000	3754300000	6350600000	5728700000	4496700000	6081600000	6264300000	5182200000	7191800000	8190000000
1167	O76074;O76074-2;G5E9C5	3	>sp|O76074|PDE5A_HUMAN cGMP-specific 3,5-cyclic phosphodiesterase OS=Homo sapiens GN=PDE5A PE=1 SV=2	65	65	65	O76074	PDE5A	56	99.984	115	79	71	81	96	115	138	108	65	92	91	84	85	36	90	121	92	83	80	77	56	87	7099000000	2903900000	3891300000	4181800000	2611200000	5955900000	6332900000	6211500000	2943500000	5732800000	4604300000	3231500000	3593000000	2409400000	4291700000	4221600000	2943500000
2107	P49327	1	>sp|P49327|FAS_HUMAN Fatty acid synthase OS=Homo sapiens GN=FASN PE=1 SV=3	106	106	106	P49327	FASN	50.9	273.42	91	116	127	91	69	111	70	80	77	83	111	114	65	56	103	78	84	82	96	70	68	64	3484800000	4286800000	5259500000	3049600000	3303700000	3945100000	2853800000	3050200000	3256100000	2941800000	3643600000	3323100000	3538300000	3825300000	2232500000	2698900000	2732200000
1965	P35908	1	>sp|P35908|K22E_HUMAN Keratin, type II cytoskeletal 2 epidermal OS=Homo sapiens GN=KRT2 PE=1 SV=2	54	54	1	P35908	KRT2	78.6	65.432	61	70	68	80	88	72	72	131	93	86	62	44	84	109	75	80	111	106	104	118	78	137	2657800000	4034100000	3039200000	4237700000	4337400000	3031500000	3982400000	7234700000	4875100000	4718500000	3202700000	2334200000	5377000000	14889000000	4329100000	3590800000	4782300000
2078	P48059;P48059-4;P48059-2;P48059-5;P48059-3;B4DPH6;Q7Z4I7-4;Q7Z4I7-3;Q7Z4I7;Q7Z4I7-5;Q7Z4I7-2;F8WC86;F8WB59	13	>sp|P48059|LIMS1_HUMAN LIM and senescent cell antigen-like-containing domain protein 1 OS=Homo sapiens GN=LIMS1 PE=1 SV=4	32	32	32	P48059	LIMS1	86.8	37.251	96	107	102	100	103	90	86	82	83	73	86	68	80	82	88	98	84	91	75	84	71	69	12975000000	13484000000	17630000000	14021000000	18255000000	14420000000	12565000000	14550000000	15094000000	12828000000	19224000000	13153000000	17664000000	26155000000	15912000000	18592000000	15404000000
2461	Q01082	1	>sp|Q01082|SPTB2_HUMAN Spectrin beta chain, non-erythrocytic 1 OS=Homo sapiens GN=SPTBN1 PE=1 SV=2	145	131	10	Q01082	SPTBN1	62.3	274.61	94	32	9	86	111	100	90	84	125	105	65	74	93	80	58	114	77	119	67	56	83	96	3125900000	1062800000	71240000	2877100000	3301400000	2897000000	2830000000	2096500000	4323500000	3510800000	2009000000	1989200000	4269500000	5173900000	2132200000	3880200000	3031000000
1321	P02549;P02549-2	2	>sp|P02549|SPTA1_HUMAN Spectrin alpha chain, erythrocytic 1 OS=Homo sapiens GN=SPTA1 PE=1 SV=5	189	189	189	P02549	SPTA1	70	280.01	37	27	368	66	9	114	24	25	33	12	94	629	52	45	8	25	18	13	28	65	135	26	748190000	594250000	33856000000	1553100000	166470000	4164600000	473420000	420300000	833960000	180760000	2488700000	73371000000	763760000	1557000000	116920000	465090000	383230000
2765	Q15404;Q15404-2	2	>sp|Q15404|RSU1_HUMAN Ras suppressor protein 1 OS=Homo sapiens GN=RSU1 PE=1 SV=3	28	28	28	Q15404	RSU1	80.1	31.54	89	91	84	87	81	71	73	75	85	74	86	43	74	73	120	103	79	94	81	109	72	79	29257000000	28048000000	18300000000	27107000000	26903000000	16848000000	18941000000	21542000000	17474000000	20706000000	26704000000	13510000000	20840000000	25898000000	24911000000	28357000000	21270000000
1263	P00491	1	>sp|P00491|PNPH_HUMAN Purine nucleoside phosphorylase OS=Homo sapiens GN=PNP PE=1 SV=2	33	33	33	P00491	PNP	98.3	32.118	77	77	119	90	87	93	87	93	87	90	85	96	59	59	102	72	77	60	81	71	55	49	12734000000	12812000000	18294000000	13620000000	14247000000	13924000000	15187000000	14600000000	11207000000	13410000000	12339000000	18732000000	7546100000	9357900000	8830700000	9732900000	12611000000
988	O15143;F8VXW2;F8WEB3	3	>sp|O15143|ARC1B_HUMAN Actin-related protein 2/3 complex subunit 1B OS=Homo sapiens GN=ARPC1B PE=1 SV=3	33	33	32	O15143	ARPC1B	78.5	40.949	86	90	64	96	99	73	83	86	83	83	93	67	71	60	96	90	87	87	85	84	84	79	15204000000	16134000000	16097000000	17099000000	17913000000	12181000000	13156000000	16813000000	16935000000	13310000000	16953000000	10396000000	15078000000	18325000000	18704000000	19248000000	17825000000
1566	P11413;P11413-2;P11413-3	3	>sp|P11413|G6PD_HUMAN Glucose-6-phosphate 1-dehydrogenase OS=Homo sapiens GN=G6PD PE=1 SV=4	52	52	52	P11413	G6PD	86.4	59.256	83	82	76	72	90	87	81	72	68	73	78	107	63	36	113	83	95	86	103	104	75	88	11990000000	12698000000	11312000000	11802000000	11735000000	10651000000	12374000000	11126000000	9215300000	10500000000	12587000000	9541100000	5805700000	7160800000	9253500000	8767700000	10401000000
923	O00429-3;O00429;O00429-4;O00429-5;O00429-2;O00429-6;G8JLD5;J3KPI2;B4DGC9;B4DDQ3;B4DPZ9;F8VR28;F8VYL3	13	>sp|O00429-3|DNM1L_HUMAN Isoform 2 of Dynamin-1-like protein OS=Homo sapiens GN=DNM1L	61	61	61	O00429-3	DNM1L	80.1	79.441	79	76	77	85	96	112	92	78	81	70	67	67	62	49	92	90	117	92	80	80	74	54	10248000000	7192800000	4190100000	8962900000	9085700000	4686600000	9252500000	9957700000	7268200000	9201100000	8345800000	3037100000	6319200000	7823200000	5581700000	8372200000	10332000000
2342	P62258;P62258-2;B4DJF2;I3L3T1;I3L0W5	5	>sp|P62258|1433E_HUMAN 14-3-3 protein epsilon OS=Homo sapiens GN=YWHAE PE=1 SV=1	31	29	29	P62258	YWHAE	82.4	29.174	80	90	93	85	90	85	74	82	96	89	97	64	66	70	86	72	72	73	62	67	61	71	15033000000	14827000000	16667000000	14529000000	15295000000	14332000000	15164000000	17575000000	14230000000	13298000000	13924000000	10030000000	11815000000	12940000000	13706000000	11814000000	11195000000
1665	P16615;P16615-5;P16615-2;P16615-3;P16615-4;J3QSY6	6	>sp|P16615|AT2A2_HUMAN Sarcoplasmic/endoplasmic reticulum calcium ATPase 2 OS=Homo sapiens GN=ATP2A2 PE=1 SV=1	55	44	34	P16615	ATP2A2	50	114.76	98	97	80	80	91	91	95	97	61	86	94	84	54	40	87	74	72	75	79	102	64	56	4802600000	5714000000	3707400000	3876300000	5476600000	3763500000	4389600000	4278500000	3905200000	4145500000	5153000000	2677500000	3481900000	3654700000	3804800000	5258700000	4852200000
2154	P50552;K7ENL7	2	>sp|P50552|VASP_HUMAN Vasodilator-stimulated phosphoprotein OS=Homo sapiens GN=VASP PE=1 SV=3	34	34	34	P50552	VASP	57.9	39.829	73	83	72	72	102	94	88	80	84	74	62	53	85	79	84	92	84	101	77	61	70	93	12460000000	13480000000	10931000000	10223000000	16836000000	9228900000	11539000000	11843000000	16433000000	15580000000	13057000000	8759700000	19002000000	16909000000	14422000000	13931000000	14310000000
3951	Q9NYU2-2;Q9NYU2;Q9NYU1;F8WCI2;F8WCE6	5	>sp|Q9NYU2-2|UGGG1_HUMAN Isoform 2 of UDP-glucose:glycoprotein glucosyltransferase 1 OS=Homo sapiens GN=UGGT1	66	66	66	Q9NYU2-2	UGGT1	53.1	174.97	93	108	104	82	85	94	79	79	69	78	102	84	53	55	74	71	68	66	83	75	75	62	3387500000	4292500000	4073000000	3402200000	3716600000	2932800000	3310300000	2725800000	2884100000	2985200000	3500600000	1921000000	3179700000	3542300000	2126900000	3220700000	3405300000
1646	P16109;Q5R345;Q5R343	3	>sp|P16109|LYAM3_HUMAN P-selectin OS=Homo sapiens GN=SELP PE=1 SV=3	45	45	4	P16109	SELP	53.4	90.833	93	97	87	96	90	100	101	90	88	95	83	75	57	45	79	69	66	56	68	72	71	53	5914900000	6715000000	6865400000	7492600000	6511200000	8436500000	7262500000	6503800000	5135300000	6040800000	5875800000	5495100000	6479000000	7542700000	4747700000	6039500000	5723600000
2694	Q14644;F8W6X8;B7Z3G9	3	>sp|Q14644|RASA3_HUMAN Ras GTPase-activating protein 3 OS=Homo sapiens GN=RASA3 PE=1 SV=3	58	58	57	Q14644	RASA3	74.3	95.698	100	97	76	89	90	83	104	97	65	81	89	61	57	24	80	84	87	78	76	84	77	89	6871200000	4136100000	5428400000	4492800000	2209600000	4022900000	6063800000	5553700000	3175500000	4978400000	4814800000	2749200000	3676000000	3045500000	3713900000	3978700000	3780600000
4085	Q9ULV4;Q9ULV4-2;Q9ULV4-3;B4E3S0;F8VUX3;Q6QEF8-4;Q6QEF8-3;Q6QEF8-2;J3QLV6;J3KSS5;Q6QEF8-5;Q6QEF8	12	>sp|Q9ULV4|COR1C_HUMAN Coronin-1C OS=Homo sapiens GN=CORO1C PE=1 SV=1	35	35	35	Q9ULV4	CORO1C	52.3	53.248	64	69	73	68	63	94	72	65	66	68	70	90	96	65	95	80	96	92	91	86	77	95	13930000000	16695000000	13697000000	16358000000	6977200000	24913000000	17419000000	15522000000	17756000000	15157000000	17373000000	11379000000	16892000000	16931000000	14815000000	15712000000	18083000000
917	O00299	1	>sp|O00299|CLIC1_HUMAN Chloride intracellular channel protein 1 OS=Homo sapiens GN=CLIC1 PE=1 SV=4	33	33	33	O00299	CLIC1	93.8	26.922	75	86	73	83	74	71	86	92	86	77	79	75	84	69	81	75	81	80	87	74	67	71	32171000000	36724000000	28407000000	31211000000	27327000000	20040000000	32318000000	35101000000	29816000000	30002000000	34508000000	17027000000	24749000000	27129000000	28519000000	23703000000	29714000000
2174	P51659;E7EWE5;P51659-3;P51659-2;G5E9S2;E7ET17;E7ER27;E7EPL9	8	>sp|P51659|DHB4_HUMAN Peroxisomal multifunctional enzyme type 2 OS=Homo sapiens GN=HSD17B4 PE=1 SV=3	39	39	39	P51659	HSD17B4	57.1	79.685	78	102	76	97	105	97	86	87	79	73	95	67	73	36	86	70	80	61	84	90	57	62	3400900000	4679600000	4952700000	4364300000	4921000000	5781700000	3882000000	3875500000	3575900000	3358700000	4241900000	4500500000	4066800000	3980200000	5369500000	4601000000	5528700000
2277	P60174-1;P60174;P60174-4	3	>sp|P60174-1|TPIS_HUMAN Isoform 2 of Triosephosphate isomerase OS=Homo sapiens GN=TPI1	32	32	32	P60174-1	TPI1	93.6	26.669	67	75	75	79	83	74	77	86	77	71	80	65	68	63	93	75	77	93	89	90	88	66	22532000000	21249000000	22914000000	20175000000	26770000000	23692000000	23722000000	28860000000	26661000000	22451000000	25674000000	29237000000	19188000000	23091000000	18192000000	19629000000	23352000000
1433	P07195	1	>sp|P07195|LDHB_HUMAN L-lactate dehydrogenase B chain OS=Homo sapiens GN=LDHB PE=1 SV=2	31	28	28	P07195	LDHB	60.2	36.638	68	85	96	85	102	84	96	93	85	98	85	69	72	82	76	71	67	72	56	67	63	63	30525000000	29190000000	28957000000	27650000000	28834000000	28949000000	25825000000	21982000000	27568000000	29978000000	31315000000	18196000000	30897000000	29659000000	31606000000	27232000000	25829000000
1424	P06737-2;P06737;E9PK47	3	>sp|P06737-2|PYGL_HUMAN Isoform 2 of Glycogen phosphorylase, liver form OS=Homo sapiens GN=PYGL	68	56	54	P06737-2	PYGL	67.5	93.133	112	91	76	76	66	90	97	90	60	79	74	63	55	41	76	71	74	81	89	119	62	67	11095000000	4683300000	4671600000	4870600000	2299900000	4260300000	7637700000	7391200000	3307300000	7760600000	7573800000	3671700000	3203900000	3233400000	5057000000	3362500000	3227800000
1614	P14543;P14543-2	2	>sp|P14543|NID1_HUMAN Nidogen-1 OS=Homo sapiens GN=NID1 PE=1 SV=3	48	48	47	P14543	NID1	47.6	136.38	91	62	85	105	80	86	123	33	82	88	90	68	52	14	90	102	68	64	95	83	68	34	4044200000	2563200000	3355500000	5201000000	2416000000	3420800000	6011700000	856070000	3345700000	3453300000	3736700000	2935800000	3162100000	1179300000	5876400000	7213500000	4677000000
1355	P04040	1	>sp|P04040|CATA_HUMAN Catalase OS=Homo sapiens GN=CAT PE=1 SV=3	46	46	46	P04040	CAT	66.6	59.755	45	47	168	76	73	89	49	54	76	75	77	286	75	25	38	70	63	53	60	88	61	50	8764300000	6419600000	41948000000	16145000000	8413700000	11494000000	8547800000	7871300000	5845200000	13073000000	16171000000	64580000000	8547700000	6598200000	7966900000	10989000000	8567600000
1328	P02730	1	>sp|P02730|B3AT_HUMAN Band 3 anion transport protein OS=Homo sapiens GN=SLC4A1 PE=1 SV=3	43	43	43	P02730	SLC4A1	49.3	101.79	38	34	344	80	12	89	35	28	27	22	67	389	63	40	19	37	33	34	56	80	101	47	1670600000	1066000000	55858000000	3042400000	100400000	6308700000	1190000000	807920000	583030000	583500000	2857100000	78477000000	1693700000	1549400000	669600000	1114900000	982330000
2072	P47756-2;B1AK87;B1AK88;P47756;B1AK85	5	>sp|P47756-2|CAPZB_HUMAN Isoform 2 of F-actin-capping protein subunit beta OS=Homo sapiens GN=CAPZB	35	35	35	P47756-2	CAPZB	73.5	30.628	70	78	75	83	93	84	84	80	94	75	83	60	64	61	74	80	66	66	68	65	62	66	12736000000	13831000000	12429000000	12379000000	14161000000	13494000000	11529000000	12701000000	13041000000	11826000000	13220000000	9286300000	10781000000	10777000000	12742000000	10196000000	10750000000
1545	P10809;B7Z712	2	>sp|P10809|CH60_HUMAN 60 kDa heat shock protein, mitochondrial OS=Homo sapiens GN=HSPD1 PE=1 SV=2	56	56	56	P10809	HSPD1	81.3	61.054	80	80	77	67	111	115	59	76	102	65	83	75	45	15	90	70	69	67	98	84	74	64	6098900000	6813800000	8589600000	7543500000	10258000000	8006800000	3086900000	4422300000	10245000000	5048600000	5206300000	4340300000	5254500000	3199500000	5305100000	7235100000	8338500000
1278	P01024;CON__Q2UVX4	2	>sp|P01024|CO3_HUMAN Complement C3 OS=Homo sapiens GN=C3 PE=1 SV=2	89	89	89	P01024	C3	59.5	187.15	74	77	56	106	128	86	103	92	67	80	92	64	61	7	79	84	75	44	86	48	87	50	1791900000	2100300000	1456400000	3020900000	3541900000	2414700000	2670400000	2134000000	1853500000	2454300000	2260700000	1659300000	3047900000	159650000	2420000000	3116800000	2672900000
1649	P16157-5;P16157-8;P16157-16;P16157-3;P16157;P16157-12;P16157-14;P16157-21;P16157-6;P16157-10;P16157-9;P16157-7;P16157-4;P16157-13;P16157-15;P16157-11;P16157-2;Q6PK32	18	>sp|P16157-5|ANK1_HUMAN Isoform Er3 of Ankyrin-1 OS=Homo sapiens GN=ANK1	105	105	98	P16157-5	ANK1	66.5	203.4	36	33	315	64	6	96	31	20	25	8	53	478	44	18	9	46	49	36	53	46	98	45	936610000	1019300000	36159000000	1454700000	117660000	2883800000	1209700000	524430000	642050000	222010000	1106800000	42832000000	1761400000	783250000	214580000	1347400000	1379600000
2385	P62979;P62987;B4DV12;P0CG47;Q96C32;F5H041;P0CG48;J3QLP7;J3QRK5	9	>sp|P62979|RS27A_HUMAN Ubiquitin-40S ribosomal protein S27a OS=Homo sapiens GN=RPS27A PE=1 SV=2	20	20	20	P62979	RPS27A	76.3	17.965	45	49	80	47	57	94	54	54	53	51	53	107	73	75	81	86	85	77	94	104	118	78	4161600000	4685500000	3834000000	3539700000	5764600000	3049900000	5511100000	4562100000	4023000000	3822000000	5191800000	6153700000	7299400000	11215000000	9146500000	9723600000	9728800000
3733	Q9H0U4;E9PLD0;Q92928	3	>sp|Q9H0U4|RAB1B_HUMAN Ras-related protein Rab-1B OS=Homo sapiens GN=RAB1B PE=1 SV=1	28	28	14	Q9H0U4	RAB1B	99	22.171	57	69	66	72	75	69	71	72	71	71	82	50	89	62	93	103	92	92	64	57	58	63	9291100000	10607000000	8988400000	10859000000	8863800000	7292000000	9854900000	10412000000	8761300000	10720000000	10199000000	7624900000	13746000000	14663000000	14270000000	20194000000	15700000000
1654	P16284-3;P16284-6;P16284;P16284-2;P16284-5;P16284-4	6	>sp|P16284-3|PECA1_HUMAN Isoform Delta13 of Platelet endothelial cell adhesion molecule OS=Homo sapiens GN=PECAM1	43	43	43	P16284-3	PECAM1	55.5	80.206	103	97	111	93	80	90	78	88	45	80	80	81	54	30	72	61	64	68	48	44	60	49	5692300000	5763200000	4633200000	4907800000	8557300000	7947100000	7019900000	6125000000	1822200000	5061000000	7258200000	3719400000	2945100000	3100900000	6905100000	7023900000	7463000000
1463	P08107;P08107-2;E7EP94	3	>sp|P08107|HSP71_HUMAN Heat shock 70 kDa protein 1A/1B OS=Homo sapiens GN=HSPA1A PE=1 SV=5	47	44	28	P08107	HSPA1A	67.6	70.051	68	71	76	83	106	73	62	73	88	63	80	80	54	29	87	68	57	70	64	83	71	65	3577600000	6886500000	4273600000	6255700000	13690000000	7013400000	3995400000	5849400000	10924000000	5667300000	6147700000	7528700000	7057700000	6590700000	8626800000	6755100000	7086700000
1755	P22314;Q5JRR6	2	>sp|P22314|UBA1_HUMAN Ubiquitin-like modifier-activating enzyme 1 OS=Homo sapiens GN=UBA1 PE=1 SV=3	47	47	47	P22314	UBA1	54.7	117.85	79	67	105	67	59	87	66	81	45	68	57	101	53	31	60	75	71	66	77	100	88	60	3090100000	2799000000	4039400000	2930500000	3082700000	3974400000	3478100000	3610400000	2055600000	4410600000	5294500000	4888900000	3429500000	2428800000	4275200000	4576900000	4083100000
751	H3BPE1;H3BQK9;Q9UPN3-5;E9PLY0;B4E2T3	5	>tr|H3BPE1|H3BPE1_HUMAN Microtubule-actin cross-linking factor 1, isoforms 1/2/3/5 OS=Homo sapiens GN=MACF1 PE=2 SV=1	195	194	0	H3BPE1	MACF1	30.1	856.87	72	75	88	86	105	135	55	73	67	38	64	51	71	30	52	59	53	36	77	75	79	52	1403800000	1580700000	1240600000	1533200000	2003300000	2088100000	1050300000	1214000000	1528400000	795730000	1339600000	843620000	1537900000	1208100000	1163300000	1130300000	1039100000
2305	P61160;P61160-2;F5H6T1	3	>sp|P61160|ARP2_HUMAN Actin-related protein 2 OS=Homo sapiens GN=ACTR2 PE=1 SV=1	32	32	32	P61160	ACTR2	63.7	44.76	75	72	72	72	75	72	69	73	63	65	76	59	57	59	89	67	76	77	80	79	67	59	10017000000	11373000000	7917300000	10833000000	10969000000	8458500000	9061100000	10385000000	11039000000	10438000000	11612000000	7206700000	9466000000	11397000000	10803000000	10874000000	11268000000
1794	P24557;P24557-2	2	>sp|P24557|THAS_HUMAN Thromboxane-A synthase OS=Homo sapiens GN=TBXAS1 PE=1 SV=3	43	43	1	P24557	TBXAS1	66.8	60.518	66	77	62	74	67	63	78	69	57	66	80	57	64	30	106	69	90	69	81	87	64	61	9571100000	10444000000	6533900000	11097000000	10780000000	6317900000	12179000000	11290000000	7816500000	12713000000	9446400000	6209100000	5727000000	5555800000	4402700000	7699800000	7441200000
853	P19105;O14950;J3QRS3	3	>sp|P19105|ML12A_HUMAN Myosin regulatory light chain 12A OS=Homo sapiens GN=MYL12A PE=1 SV=2	15	15	8	P19105	MYL12A	66.7	19.794	81	93	42	85	87	62	90	84	79	78	91	40	72	53	69	80	74	97	49	46	39	62	8625300000	9290300000	3631000000	7185200000	8126800000	7536600000	10338000000	12736000000	9278900000	9467700000	9045800000	7994800000	9934600000	11036000000	10383000000	10596000000	10634000000
2208	P53396;P53396-2;B4E3P0	3	>sp|P53396|ACLY_HUMAN ATP-citrate synthase OS=Homo sapiens GN=ACLY PE=1 SV=3	57	57	57	P53396	ACLY	55.2	120.84	50	71	111	57	76	98	50	59	73	47	61	143	50	26	78	70	70	72	72	85	83	49	2276500000	3613400000	4201300000	2824600000	4700700000	2325800000	2731500000	3460000000	5526500000	3486000000	3702100000	4243100000	2686900000	1887800000	3187500000	3634000000	3498900000
4232	Q9Y6C2	1	>sp|Q9Y6C2|EMIL1_HUMAN EMILIN-1 OS=Homo sapiens GN=EMILIN1 PE=1 SV=2	48	48	48	Q9Y6C2	EMILIN1	47.7	106.67	77	56	65	78	68	68	67	49	68	76	66	54	83	38	75	73	83	68	89	64	73	67	3075700000	2671300000	5318500000	3140300000	2220600000	6378500000	3419600000	2035600000	2742200000	3524800000	2499100000	3954700000	5454600000	3445300000	4660400000	4862700000	4931700000
2282	P60660-2;F8W1R7;P60660;G8JLA2;J3KND3;B7Z6Z4;G3V1Y7;F8VZU9;F8W180;F8VXL3	10	>sp|P60660-2|MYL6_HUMAN Isoform Smooth muscle of Myosin light polypeptide 6 OS=Homo sapiens GN=MYL6	23	23	2	P60660-2	MYL6	88.1	16.961	68	72	26	70	70	74	93	79	74	76	80	30	67	70	67	70	70	62	76	59	75	101	16187000000	18234000000	6081200000	22849000000	16092000000	16521000000	18673000000	15637000000	20617000000	20771000000	25661000000	7973800000	28160000000	28114000000	20941000000	20101000000	20613000000
2672	Q14204	1	>sp|Q14204|DYHC1_HUMAN Cytoplasmic dynein 1 heavy chain 1 OS=Homo sapiens GN=DYNC1H1 PE=1 SV=5	194	194	194	Q14204	DYNC1H1	44.9	532.4	45	4	25	65	32	100	134	39	72	47	41	27	59	115	95	34	55	0	65	158	143	133	904740000	28434000	322650000	1430600000	658870000	1863200000	3437300000	632270000	1483300000	1028600000	728060000	444320000	1802600000	4402300000	1940100000	782320000	1125700000
1775	P23284	1	>sp|P23284|PPIB_HUMAN Peptidyl-prolyl cis-trans isomerase B OS=Homo sapiens GN=PPIB PE=1 SV=2	34	34	34	P23284	PPIB	76.9	23.742	66	66	61	64	69	71	71	72	76	73	71	43	80	63	66	81	77	83	67	60	60	63	17367000000	17742000000	12604000000	14508000000	14584000000	18245000000	17816000000	16880000000	15510000000	13693000000	17309000000	10958000000	23330000000	19174000000	19593000000	20639000000	17435000000
1690	P18054	1	>sp|P18054|LOX12_HUMAN Arachidonate 12-lipoxygenase, 12S-type OS=Homo sapiens GN=ALOX12 PE=1 SV=4	50	50	50	P18054	ALOX12	70.6	75.693	46	102	70	67	94	65	57	82	80	76	95	63	57	24	90	56	69	62	48	79	50	54	2354300000	8472900000	3839000000	5502600000	6521500000	3604000000	3418400000	5821100000	7254100000	6808700000	6397600000	3046600000	5129600000	4636200000	3382800000	4135300000	5827200000
1896	P30740;B4DNT0;O75830	3	>sp|P30740|ILEU_HUMAN Leukocyte elastase inhibitor OS=Homo sapiens GN=SERPINB1 PE=1 SV=1	28	28	27	P30740	SERPINB1	59.6	42.741	59	64	53	57	78	88	56	57	58	57	60	63	58	73	92	63	76	78	75	89	66	76	16704000000	18634000000	13412000000	14807000000	19338000000	15308000000	14387000000	16979000000	14893000000	13958000000	15728000000	9981100000	13986000000	20570000000	15604000000	14520000000	17688000000
2422	P78371;P78371-2;F5GWF6;F8VQ14	4	>sp|P78371|TCPB_HUMAN T-complex protein 1 subunit beta OS=Homo sapiens GN=CCT2 PE=1 SV=4	40	40	40	P78371	CCT2	71.6	57.488	74	76	70	67	66	47	74	59	68	61	74	72	61	38	73	75	73	71	86	82	66	54	4679100000	4309700000	11821000000	3595900000	3179300000	7075700000	3713700000	3132800000	2699200000	2901500000	3739600000	11717000000	3352800000	3068500000	4246500000	3499800000	3651600000
3132	Q86VP6;Q86VP6-2;Q86VP6-3;F8WBB8	4	>sp|Q86VP6|CAND1_HUMAN Cullin-associated NEDD8-dissociated protein 1 OS=Homo sapiens GN=CAND1 PE=1 SV=2	58	58	54	Q86VP6	CAND1	42.5	136.37	76	75	91	76	74	66	58	69	45	69	83	110	45	40	60	61	58	48	45	65	73	46	3614400000	4182300000	5471000000	3505200000	3239500000	2424000000	2543100000	3450400000	1484100000	3576700000	3674900000	3918100000	2625300000	2164300000	1468900000	2896600000	2507800000
1998	P40197	1	>sp|P40197|GPV_HUMAN Platelet glycoprotein V OS=Homo sapiens GN=GP5 PE=1 SV=1	25	25	25	P40197	GP5	52.3	60.958	63	75	81	79	92	86	70	79	89	77	58	54	48	24	75	65	69	63	59	82	28	50	8467200000	12393000000	8580200000	9366400000	16313000000	10476000000	9987300000	11048000000	14552000000	9772400000	8956500000	6447200000	11730000000	9524800000	10327000000	11685000000	13056000000
4007	Q9UBW5;F5H0W4;Q9UBW5-2;S4R418;O00499-9;O00499-10;O00499-7;O00499-8;O00499-4;O00499-6;O00499-11;O00499-3;O00499-2;O00499-5;O00499;P49418-2;F5H533;P49418;S4R3J0	19	>sp|Q9UBW5|BIN2_HUMAN Bridging integrator 2 OS=Homo sapiens GN=BIN2 PE=1 SV=3	35	35	35	Q9UBW5	BIN2	51.3	61.874	58	70	69	69	76	74	72	77	66	57	80	70	55	58	56	77	57	85	51	38	47	51	9139800000	9163400000	5862600000	8045600000	9329100000	5890100000	9195200000	10097000000	9388200000	8800300000	10916000000	4988900000	6360500000	8347100000	8262800000	7368100000	7397100000
1834	P27797	1	>sp|P27797|CALR_HUMAN Calreticulin OS=Homo sapiens GN=CALR PE=1 SV=1	28	28	28	P27797	CALR	64.7	48.141	65	74	62	66	73	64	70	67	65	58	64	57	53	23	69	67	74	69	98	77	68	53	10759000000	12484000000	11637000000	11920000000	11627000000	10574000000	12551000000	11037000000	7869100000	10844000000	11930000000	10550000000	6679700000	6487500000	12485000000	9451400000	9210300000
2214	P53621;P53621-2	2	>sp|P53621|COPA_HUMAN Coatomer subunit alpha OS=Homo sapiens GN=COPA PE=1 SV=2	78	78	78	P53621	COPA	69.4	138.34	66	74	96	71	55	102	72	65	52	50	56	72	59	30	55	57	70	67	64	58	63	45	2408200000	3003600000	4050800000	2452900000	2543500000	3031900000	3259100000	3050400000	2955200000	2454700000	2639400000	2059900000	2533600000	1902800000	2639800000	2045100000	2159600000
2829	Q27J81;Q27J81-2;Q27J81-3	3	>sp|Q27J81|INF2_HUMAN Inverted formin-2 OS=Homo sapiens GN=INF2 PE=1 SV=2	50	50	50	Q27J81	INF2	46.3	135.62	76	67	63	69	63	75	58	59	69	66	66	48	65	52	74	78	74	66	62	68	52	69	3663000000	2916500000	2751100000	3172700000	2706100000	5475000000	4016500000	3551600000	4000700000	3825600000	3245000000	2260200000	3259700000	4069400000	4013800000	4190800000	4190500000
1234	O95810	1	>sp|O95810|SDPR_HUMAN Serum deprivation-response protein OS=Homo sapiens GN=SDPR PE=1 SV=3	30	30	30	O95810	SDPR	49.4	47.173	67	66	74	72	80	52	67	66	61	55	56	46	59	68	60	82	67	84	40	51	43	74	13371000000	13051000000	16834000000	14187000000	20755000000	7870900000	14745000000	20120000000	17092000000	14034000000	16289000000	4223500000	13002000000	22026000000	12521000000	12697000000	13449000000
412	Q16181-2;E7ES33;E7EPK1;Q16181;G3V1Q4;H0YFF6;F5GZE5;Q5JXL7;Q6ZU15	9	>sp|Q16181-2|SEPT7_HUMAN Isoform 2 of Septin-7 OS=Homo sapiens GN=SEPT7	38	38	38	Q16181-2	SEPT7	63.3	50.58	56	75	31	45	54	45	76	52	52	58	49	44	60	33	78	83	88	95	90	90	71	73	6147900000	5220000000	3244300000	3424900000	5417100000	6460900000	6135500000	6332800000	6826100000	6140700000	6063300000	5019000000	6275800000	5509500000	5094700000	5915200000	6018700000
1467	P08238;Q58FF7	2	>sp|P08238|HS90B_HUMAN Heat shock protein HSP 90-beta OS=Homo sapiens GN=HSP90AB1 PE=1 SV=4	65	42	35	P08238	HSP90AB1	62.4	83.263	71	54	85	61	52	90	81	68	60	64	73	56	42	15	69	42	44	36	88	87	62	52	5083800000	4570900000	6358500000	4517700000	2702700000	6174600000	6471200000	4242400000	2970800000	4558800000	4750100000	5491300000	5666500000	2377500000	5743000000	4420400000	4167500000
2195	P52566	1	>sp|P52566|GDIR2_HUMAN Rho GDP-dissociation inhibitor 2 OS=Homo sapiens GN=ARHGDIB PE=1 SV=3	28	28	28	P52566	ARHGDIB	91.5	22.988	54	58	74	61	53	65	60	59	58	53	49	39	67	60	79	68	76	98	54	56	57	61	8042100000	9021500000	11619000000	7441200000	7605700000	9447600000	8210600000	9028500000	8846600000	8545400000	7790100000	11263000000	7388400000	8792900000	12369000000	9185000000	10922000000
2652	Q14008;Q14008-2;Q14008-3	3	>sp|Q14008|CKAP5_HUMAN Cytoskeleton-associated protein 5 OS=Homo sapiens GN=CKAP5 PE=1 SV=3	90	90	90	Q14008	CKAP5	46.5	225.49	60	71	94	65	70	102	54	59	77	57	54	68	55	24	61	59	70	72	59	57	49	54	2589100000	2143900000	1514300000	2225300000	2399000000	1395900000	2067200000	2634100000	1817900000	2388500000	2359800000	858000000	1661200000	1444000000	2081800000	1979100000	1886800000
2160	P50990;B4DEM7;B4DQH4	3	>sp|P50990|TCPQ_HUMAN T-complex protein 1 subunit theta OS=Homo sapiens GN=CCT8 PE=1 SV=4	46	46	46	P50990	CCT8	77	59.62	70	61	71	63	76	61	65	70	73	66	63	89	54	18	68	65	61	58	62	65	52	51	5615000000	4730500000	8570400000	4238800000	4408100000	6167100000	5054300000	4267600000	3931100000	4276800000	4515700000	9318400000	4030800000	2560900000	5091500000	4484100000	4251500000
1317	P02042;E9PFT6	2	>sp|P02042|HBD_HUMAN Hemoglobin subunit delta OS=Homo sapiens GN=HBD PE=1 SV=2	31	22	22	P02042	HBD	100	16.055	43	37	103	82	42	86	62	39	35	42	61	203	95	77	36	38	41	15	40	65	73	38	12815000000	8551200000	38015000000	22569000000	4345900000	36207000000	10617000000	7431000000	11715000000	5897000000	22846000000	47958000000	9828500000	20192000000	7736000000	7221000000	12312000000
1425	P06744;P06744-2;K7EQ48	3	>sp|P06744|G6PI_HUMAN Glucose-6-phosphate isomerase OS=Homo sapiens GN=GPI PE=1 SV=4	39	39	34	P06744	GPI	64.7	63.146	61	56	59	48	73	58	51	52	75	50	63	57	47	23	85	69	80	71	83	81	67	50	7452900000	7494200000	7498200000	6862000000	8573100000	6878300000	7945600000	7345900000	5046300000	6749900000	7784400000	6871000000	5793200000	5497200000	6879400000	7422900000	7301200000
1589	P12931;P12931-2;B4DPY6;B4DY49;Q9H3Y6;P42685;P08581;P08581-2	8	>sp|P12931|SRC_HUMAN Proto-oncogene tyrosine-protein kinase Src OS=Homo sapiens GN=SRC PE=1 SV=3	34	32	23	P12931	SRC	61	59.834	66	58	50	44	60	74	64	57	67	59	52	55	58	27	87	70	74	66	66	85	60	50	11848000000	10045000000	6826400000	7113000000	9770700000	7320600000	10098000000	10164000000	10330000000	11279000000	10016000000	5173200000	8251000000	9924000000	6920400000	11884000000	11663000000
3638	Q9BSJ8-2	1	>sp|Q9BSJ8-2|ESYT1_HUMAN Isoform 2 of Extended synaptotagmin-1 OS=Homo sapiens GN=ESYT1	50	50	1	Q9BSJ8-2	ESYT1	49.6	124	60	66	94	60	47	91	66	52	58	58	59	64	49	30	64	65	58	64	58	62	59	48	4107900000	3503800000	2648500000	3555200000	2323000000	2364100000	2740600000	3063800000	2982400000	3269400000	3280900000	1955900000	3852000000	3310800000	4814700000	3694400000	4188900000
3901	Q9NTJ5;E9PGZ4;B4DK71;F8WDN7;F8WD07;F8WCQ2	6	>sp|Q9NTJ5|SAC1_HUMAN Phosphatidylinositide phosphatase SAC1 OS=Homo sapiens GN=SACM1L PE=1 SV=2	39	39	39	Q9NTJ5	SACM1L	59.1	66.966	63	73	53	58	90	62	61	59	77	60	67	51	42	29	86	64	62	59	67	65	53	48	5773300000	5172700000	4722500000	5768000000	4694300000	4067900000	4943400000	4688400000	4759700000	6001800000	5196300000	2989600000	5174100000	4807400000	4276100000	6505900000	5695800000
2010	P41226	1	>sp|P41226|UBA7_HUMAN Ubiquitin-like modifier-activating enzyme 7 OS=Homo sapiens GN=UBA7 PE=1 SV=2	31	31	31	P41226	UBA7	45.1	111.69	87	70	68	71	67	73	67	73	53	64	57	47	47	28	48	53	62	59	60	55	57	51	2888800000	2696600000	2595800000	2159500000	1743900000	2669700000	2261300000	1799700000	1936100000	2847400000	2014200000	1767600000	1972500000	1956300000	1727600000	2622700000	2574000000
2424	P78417;P78417-3;P78417-2	3	>sp|P78417|GSTO1_HUMAN Glutathione S-transferase omega-1 OS=Homo sapiens GN=GSTO1 PE=1 SV=2	32	32	32	P78417	GSTO1	74.7	27.566	52	59	55	64	71	59	69	71	73	58	60	52	56	59	69	41	49	61	38	61	51	51	13208000000	20978000000	22246000000	17743000000	20267000000	17752000000	18813000000	19176000000	19419000000	17598000000	21089000000	18709000000	17662000000	21057000000	14092000000	9071100000	8393700000
447	P50395;E7EU23;P50395-2	3	>sp|P50395|GDIB_HUMAN Rab GDP dissociation inhibitor beta OS=Homo sapiens GN=GDI2 PE=1 SV=2	51	51	38	P50395	GDI2	84.3	50.663	55	55	40	27	63	63	52	60	52	58	48	97	38	22	83	66	70	67	81	83	62	54	10155000000	8055000000	4752500000	3542100000	10014000000	8943700000	9160200000	8967400000	8062800000	8455800000	7722000000	12340000000	5715600000	5373000000	8046800000	7937900000	8538800000
2581	Q13045;Q13045-3;Q13045-2;J3KS54;J3KS39	5	>sp|Q13045|FLII_HUMAN Protein flightless-1 homolog OS=Homo sapiens GN=FLII PE=1 SV=2	52	52	52	Q13045	FLII	47.4	144.75	63	62	83	59	31	85	70	64	50	56	49	74	39	28	61	64	57	63	59	55	51	59	2104800000	1894600000	1750100000	2236300000	1248500000	1830200000	2361400000	2200700000	2261500000	2369800000	2137900000	1314800000	2199400000	2496400000	2606600000	2366500000	2089400000
3073	Q7KZF4	1	>sp|Q7KZF4|SND1_HUMAN Staphylococcal nuclease domain-containing protein 1 OS=Homo sapiens GN=SND1 PE=1 SV=1	57	57	57	Q7KZF4	SND1	63.1	102	54	57	74	57	82	74	65	84	39	43	51	52	54	16	44	68	61	65	69	72	60	53	2417300000	3373100000	4161400000	2424300000	2206100000	3922900000	2485800000	2021400000	2113900000	2797800000	3028800000	3059700000	2451100000	1716500000	3907000000	2973900000	2616400000
3054	Q6ZNJ1-3;Q6ZNJ1;Q6ZNJ1-2	3	>sp|Q6ZNJ1-3|NBEL2_HUMAN Isoform 3 of Neurobeachin-like protein 2 OS=Homo sapiens GN=NBEAL2	86	86	86	Q6ZNJ1-3	NBEAL2	39.1	299.34	21	60	67	65	47	91	73	91	63	67	73	67	46	29	43	61	45	56	62	41	41	57	788400000	1699600000	2126400000	1680800000	1615900000	2312300000	2224600000	2283700000	1774700000	2127300000	1818100000	1851700000	1598400000	1426300000	1538500000	1459800000	1182900000
1274	P00918;E5RID5;E5RK37	3	>sp|P00918|CAH2_HUMAN Carbonic anhydrase 2 OS=Homo sapiens GN=CA2 PE=1 SV=2	35	35	35	P00918	CA2	84.2	29.246	50	42	125	50	40	55	53	50	46	30	50	157	49	52	44	68	65	39	43	69	66	38	13900000000	11090000000	40016000000	13733000000	9880900000	13699000000	12703000000	11774000000	10189000000	7119000000	10434000000	73663000000	15019000000	16519000000	9254700000	18615000000	19403000000
717	G5E9I6;Q15555-3;Q15555;Q15555-4;Q15555-2	5	>tr|G5E9I6|G5E9I6_HUMAN Microtubule-associated protein RP/EB family member 2 OS=Homo sapiens GN=MAPRE2 PE=2 SV=1	30	30	27	G5E9I6	MAPRE2	80.3	32.236	46	74	51	61	79	35	67	58	59	55	64	46	52	58	47	58	68	81	60	47	45	73	4099400000	4630000000	4947100000	4587800000	5433600000	2290400000	4877100000	4505500000	3968300000	4917100000	5776600000	4867100000	5164000000	6665600000	6177800000	6280900000	6872100000
2039	P43304;P43304-2;F8W6E4;F5GYK7	4	>sp|P43304|GPDM_HUMAN Glycerol-3-phosphate dehydrogenase, mitochondrial OS=Homo sapiens GN=GPD2 PE=1 SV=3	55	55	55	P43304	GPD2	61.5	80.852	45	64	47	62	102	77	42	72	95	46	57	53	47	8	58	60	59	68	59	67	53	54	2425900000	4162400000	2068200000	3480900000	5900300000	3724900000	2349100000	4084200000	6747800000	2897400000	3730200000	3445200000	3120000000	795850000	4725400000	3804900000	4247300000
1678	P17301;D6RG08	2	>sp|P17301|ITA2_HUMAN Integrin alpha-2 OS=Homo sapiens GN=ITGA2 PE=1 SV=1	48	48	13	P17301	ITGA2	43.8	129.29	89	65	34	75	81	70	43	67	72	70	70	34	47	36	47	57	55	56	58	63	53	44	5662000000	3292700000	1700500000	4883100000	5768600000	3296600000	1929900000	3946600000	4819600000	4324300000	3210200000	1969800000	4669500000	3673700000	1763400000	4727400000	4392900000
2612	Q13423;E9PCX7	2	>sp|Q13423|NNTM_HUMAN NAD(P) transhydrogenase, mitochondrial OS=Homo sapiens GN=NNT PE=1 SV=3	46	46	46	Q13423	NNT	43.2	113.89	63	66	65	67	53	61	50	54	50	72	99	76	42	18	65	45	40	47	64	57	49	35	3348100000	2718800000	2228400000	2685300000	4044100000	3105800000	4075100000	4173600000	1902000000	3218500000	4412100000	2928000000	3765900000	2139200000	2147100000	3482500000	3774700000
1257	P00387-2;P00387;P00387-3	3	>sp|P00387-2|NB5R3_HUMAN Isoform 2 of NADH-cytochrome b5 reductase 3 OS=Homo sapiens GN=CYB5R3	28	28	28	P00387-2	CYB5R3	93.9	31.628	68	61	59	62	66	50	79	69	74	61	77	56	34	37	64	53	54	52	35	56	34	30	10661000000	9976800000	7858400000	10863000000	7812700000	5367300000	9847700000	8926700000	6071600000	9483900000	9700000000	6665500000	6625400000	7634700000	10798000000	7411800000	9250800000
909	O00194	1	>sp|O00194|RB27B_HUMAN Ras-related protein Rab-27B OS=Homo sapiens GN=RAB27B PE=1 SV=4	24	24	19	O00194	RAB27B	93.6	24.608	53	50	44	47	57	48	58	52	56	53	59	49	59	60	73	77	74	82	60	60	47	49	12565000000	11532000000	11077000000	12793000000	12044000000	12784000000	14678000000	11710000000	11189000000	12253000000	13880000000	11280000000	7768500000	9018900000	10302000000	11689000000	9864600000
2778	Q15746-6;Q15746-2;Q15746;Q15746-4;Q15746-3;Q15746-5;Q15746-7;B4DUE3;Q6P2N0;Q15746-8	10	>sp|Q15746-6|MYLK_HUMAN Isoform Del-1790 of Myosin light chain kinase, smooth muscle OS=Homo sapiens GN=MYLK	56	56	56	Q15746-6	MYLK	27.8	210.58	53	68	61	69	74	64	59	66	83	62	59	45	45	25	69	58	53	44	44	59	37	51	2305000000	4801900000	3446200000	3066700000	5578300000	3137000000	2644800000	3695400000	6037900000	3338100000	3456300000	2439600000	4100200000	3473900000	4227700000	3708200000	3350300000
1445	Q5JP53;P07437;Q5ST81;E9PBJ4;I3L2F9;A6NNZ2;G3V5W4;G3V2R8;G3V3R4;G3V2N6	10	>tr|Q5JP53|Q5JP53_HUMAN Tubulin beta chain OS=Homo sapiens GN=TUBB PE=2 SV=1	40	7	6	Q5JP53	TUBB	78.4	47.766	54	54	47	40	58	63	64	51	46	52	44	49	63	51	62	72	78	71	51	57	59	53	12478000000	3422900000	8254100000	7325200000	8076500000	11701000000	4712900000	11143000000	4424000000	5780800000	7774600000	9391400000	4127700000	3468000000	4965100000	3848400000	4682600000
1900	P31146;H3BRY3	2	>sp|P31146|COR1A_HUMAN Coronin-1A OS=Homo sapiens GN=CORO1A PE=1 SV=4	33	33	33	P31146	CORO1A	51.4	51.026	39	51	58	42	37	64	48	41	51	47	48	67	53	42	67	62	63	62	73	66	91	59	6036900000	7859500000	12306000000	7413300000	4620200000	12269000000	8060400000	7491700000	9341400000	6422600000	8158300000	8918800000	9696500000	7381700000	7011200000	9260000000	7180700000
1666	P16671;D9IX69;E9PLT1;D9IX66;D9IX68;E7EVU1	6	>sp|P16671|CD36_HUMAN Platelet glycoprotein 4 OS=Homo sapiens GN=CD36 PE=1 SV=2	25	25	25	P16671	CD36	41.1	53.053	82	61	100	62	45	68	103	68	33	47	60	49	22	15	43	45	61	44	54	67	47	50	13805000000	9220500000	13827000000	9118500000	4396000000	9298300000	19907000000	8675800000	4319500000	7965800000	8403400000	8134300000	4340800000	8115000000	7866700000	5440600000	10362000000
2108	P49368;B4DUR8;P49368-2	3	>sp|P49368|TCPG_HUMAN T-complex protein 1 subunit gamma OS=Homo sapiens GN=CCT3 PE=1 SV=4	44	44	44	P49368	CCT3	69.4	60.533	48	66	64	51	77	75	53	61	62	49	61	89	41	15	64	52	47	45	60	67	54	51	3953000000	3720200000	8028400000	3903100000	4602700000	3795100000	1612500000	2231000000	4380400000	1947700000	2510900000	6011500000	3180300000	2871900000	4429300000	4366800000	4361900000
2637	Q13642-1;Q13642-5;Q13642-4;Q13642;Q13642-3;Q5JXI2	6	>sp|Q13642-1|FHL1_HUMAN Isoform 1 of Four and a half LIM domains protein 1 OS=Homo sapiens GN=FHL1	31	31	31	Q13642-1	FHL1	85.4	31.895	61	60	31	44	75	45	66	53	66	63	69	41	59	52	63	82	67	57	51	64	50	40	7300000000	5528600000	4398400000	5782500000	5155300000	3561700000	4132500000	4547700000	6450800000	4417400000	4723900000	5557400000	4550800000	8794100000	4769600000	4419300000	3765900000
1378	P04843;B7Z4L4;F8WF32	3	>sp|P04843|RPN1_HUMAN Dolichyl-diphosphooligosaccharide--protein glycosyltransferase subunit 1 OS=Homo sapiens GN=RPN1 PE=1 SV=1	47	47	47	P04843	RPN1	73.3	68.569	50	73	59	61	83	63	58	68	77	56	55	49	41	12	74	48	45	45	58	77	51	39	2367800000	5076800000	2963200000	3452500000	6227800000	4043300000	3006300000	3910500000	5278600000	3159400000	3078100000	2863100000	3351400000	2878300000	3513900000	3571500000	3261500000
901	O00151	1	>sp|O00151|PDLI1_HUMAN PDZ and LIM domain protein 1 OS=Homo sapiens GN=PDLIM1 PE=1 SV=4	35	35	35	O00151	PDLIM1	91.5	36.071	33	31	69	27	59	69	42	43	22	38	31	72	74	65	72	79	65	68	60	78	66	56	8142200000	8894200000	4142500000	7842900000	7149200000	9130600000	9349800000	9837800000	8225700000	7917800000	10406000000	2475900000	21193000000	21060000000	17100000000	17661000000	14632000000
2161	P50991;B7Z9L0;P50991-2;B7Z2F4	4	>sp|P50991|TCPD_HUMAN T-complex protein 1 subunit delta OS=Homo sapiens GN=CCT4 PE=1 SV=4	36	36	36	P50991	CCT4	59.6	57.924	63	63	54	67	64	45	60	60	63	54	58	72	47	28	72	55	56	47	57	60	50	35	3467800000	3162000000	8132500000	2649800000	2392000000	3974000000	2648400000	2229600000	2243600000	1866300000	2456700000	6678500000	2740200000	2135200000	2726800000	2538600000	2701700000
1363	P04179;B3KUK2;P04179-2;B4E3K9;G5E9P6;F5GXZ9	6	>sp|P04179|SODM_HUMAN Superoxide dismutase [Mn], mitochondrial OS=Homo sapiens GN=SOD2 PE=1 SV=2	23	23	23	P04179	SOD2	71.6	24.722	53	62	46	60	63	57	53	58	58	53	66	37	50	49	56	72	72	74	50	58	29	39	9178500000	9774600000	7212800000	10220000000	10577000000	10347000000	9736100000	8385000000	9906900000	10628000000	10285000000	9602600000	9889500000	10418000000	12602000000	13121000000	15668000000
1500	P09493-8;P09493-7	2	>sp|P09493-8|TPM1_HUMAN Isoform 8 of Tropomyosin alpha-1 chain OS=Homo sapiens GN=TPM1	43	33	0	P09493-8	TPM1	85.6	32.816	67	68	51	84	64	48	59	74	65	63	66	41	50	43	43	44	42	46	50	44	45	40	10581000000	13207000000	10403000000	11212000000	7362500000	5675800000	6108900000	8445200000	8785900000	8009600000	10300000000	9513800000	10093000000	11941000000	13084000000	14307000000	12415000000
2093	P48643;E7ENZ3;B7ZAR1;E9PCA1;B4DYD8;D6RIZ7	6	>sp|P48643|TCPE_HUMAN T-complex protein 1 subunit epsilon OS=Homo sapiens GN=CCT5 PE=1 SV=1	43	43	43	P48643	CCT5	71.9	59.67	52	52	70	48	83	76	49	67	78	44	54	74	44	17	65	44	45	44	63	52	45	37	3880000000	4217600000	8510100000	4412200000	4011200000	3252700000	1550100000	2090200000	4047600000	1777400000	2036300000	5214700000	3057800000	1045700000	2623800000	3419200000	3964200000
1851	P29350;P29350-3;P29350-4;P29350-2;F5H1V7;F5GXD4;U3KQS1;F5H4Z1	8	>sp|P29350|PTN6_HUMAN Tyrosine-protein phosphatase non-receptor type 6 OS=Homo sapiens GN=PTPN6 PE=1 SV=1	38	38	38	P29350	PTPN6	64.9	67.56	55	65	47	48	66	68	58	51	77	57	52	49	46	33	58	47	57	58	49	58	41	45	4536400000	3575100000	1819200000	3794600000	3516600000	3506100000	3377700000	3731000000	4214700000	4108100000	3567900000	2625000000	3962300000	2516000000	4437000000	5116000000	5917500000
1313	P01892	1	>sp|P01892|1A02_HUMAN HLA class I histocompatibility antigen, A-2 alpha chain OS=Homo sapiens GN=HLA-A PE=1 SV=1	29	29	2	P01892	HLA-A	70.1	40.921	54	27	30	53	82	71	56	47	37	27	48	38	82	59	75	28	67	58	41	79	83	43	7950500000	7640900000	4600200000	7678200000	10250000000	11491000000	8301600000	9313400000	7183000000	7664700000	8845200000	7119900000	11941000000	9996900000	9273900000	9077600000	8995900000
1769	P23219-3;P23219-2;P23219;P35354	4	>sp|P23219-3|PGH1_HUMAN Isoform 3 of Prostaglandin G/H synthase 1 OS=Homo sapiens GN=PTGS1	32	32	32	P23219-3	PTGS1	59.6	61.929	41	79	54	57	90	52	43	52	61	56	51	37	43	28	68	54	67	62	61	60	44	46	2938000000	6603500000	4115800000	4958000000	8561900000	5111400000	2580900000	5521800000	7691200000	4156900000	4381000000	3862100000	5253000000	4228800000	6392900000	6937200000	7150100000
1688	P17987;E7EQR6;E7ERF2;F5H282;F5GZI8;F5GYL4	6	>sp|P17987|TCPA_HUMAN T-complex protein 1 subunit alpha OS=Homo sapiens GN=TCP1 PE=1 SV=1	36	36	36	P17987	TCP1	61.9	60.343	43	49	62	46	79	68	52	60	63	47	60	83	36	18	67	43	40	40	55	50	43	46	4014800000	3401400000	6540400000	3553300000	4164100000	1982200000	2037200000	1967500000	4717200000	1435600000	2083500000	5244000000	3242400000	2372600000	2762800000	3234200000	4157400000
1921	P32119;A6NIW5;P32119-2	3	>sp|P32119|PRDX2_HUMAN Peroxiredoxin-2 OS=Homo sapiens GN=PRDX2 PE=1 SV=5	26	26	25	P32119	PRDX2	78.3	21.892	24	24	177	66	26	59	29	21	27	19	42	214	86	45	35	32	32	31	32	48	49	33	3069400000	2758300000	53645000000	7357600000	2330100000	13247000000	3262400000	2656800000	3630900000	2288000000	6878100000	107740000000	8964300000	10973000000	4151000000	4887700000	5556600000
2509	Q06187;Q5JY90;Q9UF33-2;J3KR66;D6RAL5;B3KTB2;F8W9W0;C9JXA2;Q96L35;B1AKC9;P54756-3;P29320;P54762;P29323-2;P54760;P29323-3;Q15375-2;Q15375-4;Q15375;P54753;F8VP57;P29322;P54756-2;Q9UF33;P54756;P29323	26	>sp|Q06187|BTK_HUMAN Tyrosine-protein kinase BTK OS=Homo sapiens GN=BTK PE=1 SV=3	44	44	43	Q06187	BTK	68.6	76.28	51	51	46	53	57	61	61	50	64	52	55	41	49	28	55	53	61	65	55	52	43	45	2886200000	2364300000	2107600000	2729500000	3005300000	3365500000	2939700000	3335700000	3044000000	3035900000	3204400000	1985400000	2583900000	2132600000	2762500000	2331200000	2541500000
3881	Q9NRW1;B7Z337;C9J0I2	3	>sp|Q9NRW1|RAB6B_HUMAN Ras-related protein Rab-6B OS=Homo sapiens GN=RAB6B PE=1 SV=1	26	26	10	Q9NRW1	RAB6B	81.7	23.461	44	51	39	49	46	42	44	46	44	49	46	26	66	55	74	82	83	70	55	40	41	47	9960800000	7366300000	7588200000	8221700000	7124600000	8493400000	8242400000	7576800000	7479900000	8438600000	8086500000	5985500000	10243000000	10517000000	13530000000	14521000000	12321000000
2496	Q04917;F8WEB6;A2IDB1	3	>sp|Q04917|1433F_HUMAN 14-3-3 protein eta OS=Homo sapiens GN=YWHAH PE=1 SV=4	27	22	22	Q04917	YWHAH	77.6	28.218	57	65	53	57	57	42	55	59	55	48	53	40	45	44	59	42	45	57	55	45	38	46	14190000000	15767000000	12665000000	13667000000	15186000000	12101000000	14460000000	15597000000	14076000000	13541000000	12606000000	8455800000	10444000000	13122000000	11676000000	7637800000	10777000000
2521	Q07960	1	>sp|Q07960|RHG01_HUMAN Rho GTPase-activating protein 1 OS=Homo sapiens GN=ARHGAP1 PE=1 SV=1	28	28	28	Q07960	ARHGAP1	71.5	50.435	54	52	33	45	41	57	49	41	42	51	46	43	41	35	63	60	69	64	69	66	56	52	4782700000	6399100000	3911500000	6024300000	5321500000	6901200000	6685500000	6070400000	6471700000	6703900000	6268300000	4239100000	4366700000	4004900000	4528900000	5645300000	5173300000
457	Q14643-3;G5E9P1;Q14643-6;E7EVP7;Q14643;Q14643-4;Q14643-8;Q14643-7;Q14643-5;Q14643-2;B7ZMI3	11	>sp|Q14643-3|ITPR1_HUMAN Isoform 3 of Inositol 1,4,5-trisphosphate receptor type 1 OS=Homo sapiens GN=ITPR1	77	77	65	Q14643-3	ITPR1	37.1	308.54	59	81	62	48	63	67	54	62	57	52	64	52	33	26	35	46	44	39	46	43	33	32	1207100000	1437000000	1419700000	949560000	1207900000	1476500000	1273400000	983400000	1072400000	1067600000	1206400000	1161500000	1258300000	1200700000	978180000	1261300000	971210000
3780	Q9H4M9	1	>sp|Q9H4M9|EHD1_HUMAN EH domain-containing protein 1 OS=Homo sapiens GN=EHD1 PE=1 SV=2	47	29	29	Q9H4M9	EHD1	77.7	60.626	38	51	63	47	55	62	45	43	48	44	44	58	45	37	59	64	54	60	62	65	44	43	2807200000	4636600000	4811500000	4159900000	2872100000	2997800000	3777600000	3346600000	3130500000	3592500000	3780200000	3316800000	2586300000	2911700000	2981700000	2999400000	3092400000
127	P27824;B4DGP8;B4E2T8;D6RD16;O14967	5	>sp|P27824|CALX_HUMAN Calnexin OS=Homo sapiens GN=CANX PE=1 SV=2	42	42	42	P27824	CANX	52.2	67.567	38	64	61	57	78	75	49	67	71	45	52	48	42	14	54	45	46	46	50	50	42	39	2472700000	5809600000	3440500000	3767100000	6744500000	5323500000	2982400000	4265700000	6786600000	3785200000	3656700000	4855800000	4688400000	3492700000	6181100000	4101800000	4576500000
162	B4DQJ8;P52209;F5H7U0	3	>tr|B4DQJ8|B4DQJ8_HUMAN 6-phosphogluconate dehydrogenase, decarboxylating OS=Homo sapiens GN=PGD PE=2 SV=1	29	29	29	B4DQJ8	PGD	65.5	51.872	53	59	28	23	52	51	44	42	42	43	47	67	44	18	64	62	64	54	72	77	62	43	7707600000	9231500000	3186000000	1795700000	7775100000	8314100000	7022000000	7114700000	6646100000	7206400000	7239900000	8453400000	4135000000	3853800000	5105600000	6916600000	7142600000
3583	Q99497;K7ELW0	2	>sp|Q99497|PARK7_HUMAN Protein DJ-1 OS=Homo sapiens GN=PARK7 PE=1 SV=2	32	32	32	Q99497	PARK7	97.9	19.891	52	50	62	46	48	54	50	49	52	54	49	54	57	45	54	53	61	58	38	47	37	45	7123000000	8325100000	9233300000	5985500000	6279500000	7092700000	6739900000	6443400000	7152000000	7266900000	6441400000	10050000000	8077500000	7135800000	8145400000	9738500000	8523800000
2007	P40939;B4DYP2	2	>sp|P40939|ECHA_HUMAN Trifunctional enzyme subunit alpha, mitochondrial OS=Homo sapiens GN=HADHA PE=1 SV=2	50	50	50	P40939	HADHA	70.6	82.999	34	59	47	47	71	70	39	54	71	47	49	49	38	11	63	50	48	45	61	69	49	46	1692700000	3273600000	2026300000	2429500000	4178500000	2795600000	2030300000	2693000000	4313100000	2352900000	2512100000	1831000000	2313300000	1436900000	1865400000	2675900000	2411700000
1380	P04899;P04899-4;B4E2X5;P04899-3;P04899-2;B3KTZ0;F5GZL8;P09471-2;P09471;F8WE78;P11488;P19087;A8MTJ3;Q5JWD1	14	>sp|P04899|GNAI2_HUMAN Guanine nucleotide-binding protein G(i) subunit alpha-2 OS=Homo sapiens GN=GNAI2 PE=1 SV=3	28	28	15	P04899	GNAI2	75.5	40.45	55	47	48	61	46	52	46	48	49	52	62	46	38	40	65	58	54	40	45	59	46	42	5195500000	5828800000	4738700000	5713400000	5542100000	5175200000	5171800000	5762700000	6667400000	5950400000	7652700000	5081900000	7139100000	8127900000	7389700000	8218000000	7163900000
4131	Q9Y277;Q9Y277-2;F5H740;E5RFP6;E5RHE1;E5RFL1	6	>sp|Q9Y277|VDAC3_HUMAN Voltage-dependent anion-selective channel protein 3 OS=Homo sapiens GN=VDAC3 PE=1 SV=1	27	27	27	Q9Y277	VDAC3	77.4	30.658	46	53	53	52	56	43	50	56	50	49	56	47	38	40	62	50	56	51	42	57	46	34	7609600000	8618100000	6912100000	8589900000	8859500000	8446200000	10370000000	9493000000	6375300000	9400900000	9204200000	7108800000	6022200000	6258600000	7931500000	6976500000	7197200000
1287	P01137	1	>sp|P01137|TGFB1_HUMAN Transforming growth factor beta-1 OS=Homo sapiens GN=TGFB1 PE=1 SV=2	28	28	27	P01137	TGFB1	63.6	44.341	52	44	37	49	44	52	58	40	47	49	46	36	45	27	61	65	69	58	70	56	53	46	4116700000	4244200000	3690000000	4843500000	4041000000	3947200000	4697700000	3638500000	4385100000	4525300000	5627600000	3065900000	5431700000	3430600000	4904400000	5849000000	5207600000
2436	P84077;P61204;F5H423;B7ZB63	4	>sp|P84077|ARF1_HUMAN ADP-ribosylation factor 1 OS=Homo sapiens GN=ARF1 PE=1 SV=2	21	21	14	P84077	ARF1	87.8	20.697	56	56	42	57	50	52	43	48	55	54	63	44	49	44	65	58	82	68	36	39	11	19	7802500000	6872700000	4145000000	7164600000	7563500000	5633200000	8262800000	6741800000	7242200000	9338900000	8844300000	7657500000	6046100000	8083400000	7705100000	9840300000	10075000000
1552	P11169;B7Z844;Q8TDB8-2;Q8TDB8;B7ZAC3;Q8TDB8-3	6	>sp|P11169|GTR3_HUMAN Solute carrier family 2, facilitated glucose transporter member 3 OS=Homo sapiens GN=SLC2A3 PE=1 SV=1	16	16	16	P11169	SLC2A3	20.8	53.924	43	45	61	43	39	79	51	42	47	46	55	61	51	33	70	43	38	41	47	51	34	43	8878200000	8208600000	7059900000	5962800000	7435600000	7677300000	7678600000	5852800000	9578100000	7841000000	8277300000	6039800000	5916600000	6729300000	13540000000	8864400000	7516200000
2570	Q12913;Q12913-2	2	>sp|Q12913|PTPRJ_HUMAN Receptor-type tyrosine-protein phosphatase eta OS=Homo sapiens GN=PTPRJ PE=1 SV=3	48	48	48	Q12913	PTPRJ	36.1	145.94	63	44	43	56	58	51	53	55	51	47	67	54	41	34	52	43	46	37	41	46	35	38	4984200000	3794500000	2297100000	4154000000	5670700000	3373200000	4006000000	4090600000	4689400000	3832800000	5290500000	3508400000	3582600000	4359200000	4668900000	3165600000	3895100000
1496	P09486	1	>sp|P09486|SPRC_HUMAN SPARC OS=Homo sapiens GN=SPARC PE=1 SV=1	18	18	18	P09486	SPARC	61.7	34.632	59	54	35	64	55	45	59	50	45	49	63	37	44	17	35	58	60	53	51	52	40	47	4755300000	2916100000	3505200000	5847900000	5681200000	4989700000	4501100000	5173600000	5630600000	5273800000	8011700000	5459500000	5540300000	2164500000	3700700000	9612600000	6673900000
2552	Q10567-2;Q10567	2	>sp|Q10567-2|AP1B1_HUMAN Isoform B of AP-1 complex subunit beta-1 OS=Homo sapiens GN=AP1B1	54	54	1	Q10567-2	AP1B1	53.2	103.92	54	51	72	48	69	65	47	59	64	46	59	61	34	18	42	39	46	48	33	44	38	31	3317100000	3329600000	2857800000	4106200000	4634000000	3474100000	2086200000	2648200000	4465100000	2892800000	2589900000	3056300000	2506100000	2132500000	2711400000	2659400000	2847200000
2929	Q5T4S7-3;Q5T4S7;Q5T4S7-2;Q5T4S7-4;Q5T4S7-5;B4DYV5;B4DPF6;Q5T4S7-6;Q5TBN9	9	>sp|Q5T4S7-3|UBR4_HUMAN Isoform 3 of E3 ubiquitin-protein ligase UBR4 OS=Homo sapiens GN=UBR4	142	142	142	Q5T4S7-3	UBR4	33	571.85	36	55	101	47	40	72	57	43	32	42	35	153	33	25	25	41	32	41	43	31	29	24	596900000	796390000	1528300000	643500000	542010000	1055000000	750590000	554910000	464750000	677200000	566850000	3096300000	639870000	708040000	611190000	661580000	663650000
2792	Q15907;B4DMK0;M0R2D0	3	>sp|Q15907|RB11B_HUMAN Ras-related protein Rab-11B OS=Homo sapiens GN=RAB11B PE=1 SV=4	27	27	3	Q15907	RAB11B	82.6	24.488	45	45	44	54	48	51	51	45	46	45	39	28	57	46	61	58	54	65	38	48	34	44	14203000000	13183000000	9100800000	14481000000	14169000000	14180000000	16218000000	14898000000	15147000000	14220000000	12572000000	10488000000	18909000000	18956000000	18215000000	18643000000	15004000000
4135	Q9Y2A7;Q9Y2A7-2	2	>sp|Q9Y2A7|NCKP1_HUMAN Nck-associated protein 1 OS=Homo sapiens GN=NCKAP1 PE=1 SV=1	49	49	46	Q9Y2A7	NCKAP1	44.9	128.79	54	54	48	59	54	45	63	56	38	55	59	36	33	25	38	47	54	46	46	47	50	35	1666000000	1635800000	1156200000	1680100000	1361900000	1311600000	1553400000	1358900000	737540000	1180200000	1144400000	724450000	1203600000	1176700000	1011000000	1761800000	1374300000
2283	P60842;J3KT12;P60842-2;B4E102;J3QQP0;E9PBH4;F8WE11	7	>sp|P60842|IF4A1_HUMAN Eukaryotic initiation factor 4A-I OS=Homo sapiens GN=EIF4A1 PE=1 SV=1	30	30	14	P60842	EIF4A1	63.1	46.153	33	51	61	37	51	58	47	37	39	44	50	59	41	32	59	50	42	40	66	58	56	46	2658100000	5393900000	8104500000	3856100000	4735600000	5162000000	4336200000	3983000000	4581100000	4228600000	3972300000	7212100000	5321100000	5003000000	4056400000	4266600000	4668800000
2203	P52907	1	>sp|P52907|CAZA1_HUMAN F-actin-capping protein subunit alpha-1 OS=Homo sapiens GN=CAPZA1 PE=1 SV=3	24	20	20	P52907	CAPZA1	81.8	32.922	57	67	58	68	49	47	40	36	45	40	47	42	45	39	49	50	43	46	51	45	43	40	4398600000	6320000000	5503100000	5347000000	3806500000	3173100000	3871100000	3860000000	4924900000	3869300000	4914600000	3568500000	5481600000	6209400000	4905000000	5215200000	5079500000
922	O00410;O00410-3;O00410-2;B4E0R6;E7EQT5;O60518	6	>sp|O00410|IPO5_HUMAN Importin-5 OS=Homo sapiens GN=IPO5 PE=1 SV=4	45	45	45	O00410	IPO5	43.4	123.63	49	57	76	58	49	55	52	45	23	51	55	88	36	24	41	39	36	36	36	45	45	29	1409200000	1501000000	2310100000	1441500000	1379800000	1371800000	1160200000	1281200000	561960000	1173800000	938730000	1678500000	1062500000	939040000	926460000	1378200000	1364400000
1990	P38606;B7Z1R5	2	>sp|P38606|VATA_HUMAN V-type proton ATPase catalytic subunit A OS=Homo sapiens GN=ATP6V1A PE=1 SV=2	33	33	33	P38606	ATP6V1A	66.6	68.303	30	64	65	45	73	64	38	55	53	40	42	50	40	26	62	39	42	38	53	45	42	33	1390300000	3364000000	3842100000	2373300000	3562500000	3137700000	1627000000	2954700000	3904800000	1954000000	2326600000	3206100000	2918600000	2392200000	2197200000	3162300000	2463200000
1599	P13667	1	>sp|P13667|PDIA4_HUMAN Protein disulfide-isomerase A4 OS=Homo sapiens GN=PDIA4 PE=1 SV=2	56	56	56	P13667	PDIA4	61.9	72.932	35	67	53	39	80	62	46	63	66	40	49	46	41	8	44	43	51	43	44	47	44	35	1611600000	3709100000	1636700000	2151200000	3857200000	2929000000	1975800000	2625500000	4222000000	2078100000	2406700000	2182200000	3355600000	422130000	2761900000	3037400000	2790200000
1491	P09211;A8MX94	2	>sp|P09211|GSTP1_HUMAN Glutathione S-transferase P OS=Homo sapiens GN=GSTP1 PE=1 SV=2	25	25	25	P09211	GSTP1	77.1	23.356	48	44	42	47	47	39	50	57	60	44	50	28	50	44	51	62	42	66	35	46	39	49	8034600000	8513800000	7238800000	9225000000	9360100000	6232700000	9850500000	10538000000	8541300000	8009400000	9205400000	8981800000	12032000000	14061000000	13132000000	16915000000	13566000000
2793	Q15942;B4DQX7;B4DQR8	3	>sp|Q15942|ZYX_HUMAN Zyxin OS=Homo sapiens GN=ZYX PE=1 SV=1	24	24	24	Q15942	ZYX	58.6	61.277	32	32	89	41	45	81	40	26	34	28	32	89	50	39	46	47	49	52	31	31	44	44	4414700000	4201000000	8294400000	6015100000	5849500000	8396200000	5009500000	3980100000	4717600000	3903800000	6076000000	6685400000	4194100000	4468200000	3771900000	3389200000	3732200000
27	Q7LDG7;A6NDC7;Q7LDG7-2;E7EMB4;E7EWQ7;Q7LDG7-3;A6NJ28;A8MVK8;A8MTF9	9	>sp|Q7LDG7|GRP2_HUMAN RAS guanyl-releasing protein 2 OS=Homo sapiens GN=RASGRP2 PE=1 SV=1	36	36	36	Q7LDG7	RASGRP2	60.9	69.248	55	50	57	49	45	71	54	49	41	41	41	37	45	40	51	53	56	55	37	36	33	34	2994400000	3179900000	2014800000	2551200000	3219400000	2504700000	2996600000	2879500000	2973100000	2426000000	2668500000	1634600000	2311600000	2101200000	2901100000	2343100000	2580000000
2994	Q6IBS0;D6RG15	2	>sp|Q6IBS0|TWF2_HUMAN Twinfilin-2 OS=Homo sapiens GN=TWF2 PE=1 SV=2	36	36	31	Q6IBS0	TWF2	79.4	39.548	47	53	56	48	65	35	46	50	45	46	49	35	47	41	48	45	50	51	37	43	25	43	4075200000	4846500000	2165900000	3850000000	3699000000	2318600000	3958800000	4035800000	4040900000	4331000000	4349600000	2293500000	4419200000	4884600000	7105000000	5867000000	6232800000
1852	P29401;P29401-2;B4E022;E9PFF2;F8W888;F8WAX4	6	>sp|P29401|TKT_HUMAN Transketolase OS=Homo sapiens GN=TKT PE=1 SV=3	41	41	41	P29401	TKT	74.3	67.877	35	56	34	53	74	57	40	48	68	39	48	48	35	19	52	40	38	40	56	55	57	42	1842100000	4189600000	2133800000	3724500000	5966800000	5045000000	2300300000	3212000000	5140700000	3306400000	3372400000	4801800000	3894800000	3391100000	5748000000	3572400000	3916700000
2715	Q14974;B7ZAV6;F5H4R7	3	>sp|Q14974|IMB1_HUMAN Importin subunit beta-1 OS=Homo sapiens GN=KPNB1 PE=1 SV=2	41	41	41	Q14974	KPNB1	48.5	97.169	66	46	73	44	20	50	60	55	27	49	52	56	34	9	38	41	47	44	71	55	41	36	4376000000	3568500000	5011600000	2749900000	1072900000	2880600000	4272100000	3749800000	1815400000	3552200000	3691700000	5216100000	2677800000	1459700000	2810100000	2892400000	2293100000
2800	Q16531;F5GY55;B4DG00;F8WF81;F5GZ34	5	>sp|Q16531|DDB1_HUMAN DNA damage-binding protein 1 OS=Homo sapiens GN=DDB1 PE=1 SV=1	50	50	50	Q16531	DDB1	44.6	126.97	45	54	76	52	45	49	46	42	22	49	52	105	31	27	43	39	38	30	34	43	41	24	1811200000	1903100000	2869800000	1756700000	2000300000	1914500000	1580600000	1414100000	654370000	1446100000	1263800000	3365100000	1489900000	1650200000	1196800000	1808400000	1488000000
114	B4DDF4;Q99439;B4DUT8;Q99439-2;K7ES69;F8WA86;Q15417	7	>tr|B4DDF4|B4DDF4_HUMAN Calponin-2 OS=Homo sapiens GN=CNN2 PE=2 SV=1	21	21	21	B4DDF4	CNN2	68.8	32.616	41	43	58	43	64	58	53	45	41	40	42	48	56	27	51	48	46	46	45	29	36	39	5238900000	4000900000	7774900000	5382000000	5288300000	5790700000	3882900000	5685900000	5663000000	5134500000	5288000000	4881500000	5341500000	4634700000	10141000000	5686800000	4889900000
3344	Q8WUM4;Q8WUM4-2;F8WEQ7;F8WBR8;F8WDK9	5	>sp|Q8WUM4|PDC6I_HUMAN Programmed cell death 6-interacting protein OS=Homo sapiens GN=PDCD6IP PE=1 SV=1	59	59	59	Q8WUM4	PDCD6IP	65	96.022	54	49	64	59	35	54	60	47	36	58	44	60	37	6	29	49	39	46	38	48	42	41	3942100000	2619100000	4052200000	3765300000	1207100000	2839400000	3504800000	2661000000	2024000000	3978400000	2638100000	3680900000	2829700000	495380000	1621700000	2930600000	2305600000
1901	P31150;G5E9U5	2	>sp|P31150|GDIA_HUMAN Rab GDP dissociation inhibitor alpha OS=Homo sapiens GN=GDI1 PE=1 SV=2	43	30	30	P31150	GDI1	77.4	50.582	43	47	41	51	51	44	42	44	43	48	42	37	34	18	51	52	52	55	56	60	45	46	3602200000	3683500000	2515300000	3626900000	3270400000	2401700000	3208400000	3436200000	3209700000	3645700000	3236800000	2056700000	2130000000	2703800000	3204600000	4057500000	3773400000
2406	P68104;Q5VTE0	2	>sp|P68104|EF1A1_HUMAN Elongation factor 1-alpha 1 OS=Homo sapiens GN=EEF1A1 PE=1 SV=1	27	27	16	P68104	EEF1A1	66	50.14	36	29	78	24	44	85	33	35	30	30	36	103	36	34	37	33	32	29	75	54	68	21	3952400000	3573400000	14336000000	2168500000	5824900000	13965000000	5551400000	5049500000	4292900000	4423200000	4257200000	15804000000	4930300000	4199500000	3142800000	3345300000	4290100000
2233	P54920;M0R0Y2;M0QZM9;M0QZN5;M0R031	5	>sp|P54920|SNAA_HUMAN Alpha-soluble NSF attachment protein OS=Homo sapiens GN=NAPA PE=1 SV=3	29	29	25	P54920	NAPA	90.8	33.232	46	54	57	47	56	54	55	51	47	49	47	49	38	32	54	39	39	36	41	42	34	34	4191800000	4622400000	5557900000	4214200000	4222200000	4289000000	3809800000	3050800000	2436600000	3809800000	3808200000	3681200000	3305900000	3695800000	3371500000	2967400000	3256600000
47	A6NNI4;P21926	2	>tr|A6NNI4|A6NNI4_HUMAN CD9 antigen OS=Homo sapiens GN=CD9 PE=2 SV=1	10	10	10	A6NNI4	CD9	42.1	17.764	57	52	37	56	55	54	49	50	48	53	47	34	37	36	44	45	40	42	33	39	32	30	12656000000	10273000000	4409800000	12340000000	13302000000	10618000000	11152000000	12940000000	10432000000	11441000000	12221000000	10034000000	9723500000	11688000000	10736000000	9079200000	10180000000
214	B7Z254;Q15084;F8WA83;B5MCQ5;Q15084-2	5	>tr|B7Z254|B7Z254_HUMAN Protein disulfide-isomerase A6 OS=Homo sapiens GN=PDIA6 PE=2 SV=1	22	22	22	B7Z254	PDIA6	49.7	47.837	47	58	21	44	47	35	43	44	38	41	50	31	50	29	63	49	51	45	64	52	45	47	3176500000	7786200000	3525900000	3420700000	5896100000	7221200000	7836700000	6467100000	6427200000	5182800000	5038900000	6408600000	5877600000	5132000000	8135900000	5640400000	6832600000
1870	P30153;F5H3X9;B3KQV6;E9PPI5;E9PHZ6;M0QXG4;M0R0K6	7	>sp|P30153|2AAA_HUMAN Serine/threonine-protein phosphatase 2A 65 kDa regulatory subunit A alpha isoform OS=Homo sapiens GN=PPP2R1A PE=1 SV=4	31	31	26	P30153	PPP2R1A	52.5	65.308	39	35	48	33	72	49	29	44	59	40	36	66	37	19	49	42	44	51	50	44	46	42	3235400000	3095800000	4165000000	3204700000	2063100000	2680000000	2641500000	2940500000	3742100000	2615000000	3032500000	3388100000	1806000000	1328800000	1924600000	3237900000	2686000000
1393	P05141;Q9H0C2	2	>sp|P05141|ADT2_HUMAN ADP/ATP translocase 2 OS=Homo sapiens GN=SLC25A5 PE=1 SV=7	27	27	11	P05141	SLC25A5	54.4	32.852	42	42	44	49	49	43	52	51	50	44	52	38	33	29	51	37	37	40	36	51	43	32	7439200000	7919100000	5155500000	8168900000	8321400000	6928100000	10060000000	9779300000	7096900000	6147000000	8993700000	7065900000	6165200000	6616900000	8747300000	7742400000	7072300000
2155	P50570-5;P50570;P50570-2	3	>sp|P50570-5|DYN2_HUMAN Isoform 5 of Dynamin-2 OS=Homo sapiens GN=DNM2	49	49	1	P50570-5	DNM2	57.4	97.976	48	43	71	43	47	53	53	43	45	41	39	61	34	19	38	40	41	39	44	46	40	37	2079900000	1194000000	2959600000	1591200000	1452300000	1830800000	1336000000	1496300000	1466200000	2085100000	1715600000	2903600000	1324900000	1286000000	1551000000	1900000000	1844700000
1342	P02787;J3KN47;F8WEK9;F8WCI6;F8WC57;CON__Q2HJF0	6	>sp|P02787|TRFE_HUMAN Serotransferrin OS=Homo sapiens GN=TF PE=1 SV=3	50	50	49	P02787	TF	57.3	77.063	57	20	55	63	43	66	55	63	44	68	56	46	32	0	22	63	44	44	17	37	38	41	2648800000	997860000	1866900000	3946700000	1676200000	2943800000	2736000000	2434700000	1743100000	3840800000	2969300000	2289700000	2174700000	0	1067200000	3903200000	2491700000
1976	P36871;P36871-2;P36871-3	3	>sp|P36871|PGM1_HUMAN Phosphoglucomutase-1 OS=Homo sapiens GN=PGM1 PE=1 SV=3	43	43	43	P36871	PGM1	69.4	61.448	43	51	36	42	68	50	45	55	74	59	54	33	32	13	55	44	41	35	34	59	30	32	3964900000	4792000000	3878900000	5247800000	5099400000	2157300000	2027200000	2165400000	6625800000	3558300000	2130400000	1638600000	3697900000	3427500000	4913700000	5010700000	3731400000
641	F8VV59;B7Z9C2;B3KNT8;F5H4R6;P55209;F8W0J6;B3KV44;F8VUC3;B7Z4K9	9	>tr|F8VV59|F8VV59_HUMAN Nucleosome assembly protein 1-like 1 OS=Homo sapiens GN=NAP1L1 PE=2 SV=1	14	14	2	F8VV59	NAP1L1	44	38.028	37	54	25	39	47	35	52	47	47	36	40	26	41	35	44	49	52	52	55	51	43	52	4320700000	5977700000	2942000000	3899300000	4309900000	4801400000	4748100000	6288400000	5623000000	5301500000	5395800000	5331300000	3579400000	3060400000	4323900000	4348200000	4547600000
1303	P01857	1	>sp|P01857|IGHG1_HUMAN Ig gamma-1 chain C region OS=Homo sapiens GN=IGHG1 PE=1 SV=1	18	18	8	P01857	IGHG1	65.2	36.105	54	22	33	50	43	41	39	44	38	46	48	44	37	13	64	65	43	41	51	46	41	45	8306000000	3864500000	3716400000	10610000000	6558200000	5949200000	7187900000	9250900000	7539700000	8065500000	7726500000	6857400000	5760000000	1974400000	16669000000	14047000000	10999000000
529	E9PLK3;P55786;B7Z463;E7EWZ2;A6NEC2;F5GZY4;A6NEC2-2;E9PPD4;A6NEC2-3;E9PI82;E9PJF9;E9PPZ2	12	>tr|E9PLK3|E9PLK3_HUMAN Puromycin-sensitive aminopeptidase OS=Homo sapiens GN=NPEPPS PE=2 SV=1	50	50	50	E9PLK3	NPEPPS	56.2	102.99	49	41	46	37	18	37	50	54	30	34	46	47	35	17	36	51	53	53	56	54	50	49	3639600000	2738300000	2818900000	2245300000	834070000	2065800000	3063100000	3111900000	1539700000	2667600000	3017800000	2852000000	2151300000	1557100000	1691100000	2234800000	2727500000
2303	P61106	1	>sp|P61106|RAB14_HUMAN Ras-related protein Rab-14 OS=Homo sapiens GN=RAB14 PE=1 SV=4	26	26	26	P61106	RAB14	94.4	23.897	32	33	29	39	39	35	46	39	41	47	37	28	46	52	52	68	62	53	46	41	33	46	4607400000	5003100000	4438500000	5205800000	4554700000	5479600000	5132500000	5006800000	5674200000	5366200000	4942600000	3715000000	6799900000	5847700000	6027800000	6713600000	6029500000
1407	P05771-2	1	>sp|P05771-2|KPCB_HUMAN Isoform Beta-II of Protein kinase C beta type OS=Homo sapiens GN=PRKCB	42	42	2	P05771-2	PRKCB	65.5	77.011	36	44	57	40	28	57	36	34	31	37	48	33	35	40	55	51	44	46	49	55	36	47	2343300000	2728800000	1637200000	2834700000	1793700000	2035200000	2924700000	2358600000	3053700000	2710500000	2456100000	1500300000	3281900000	3323500000	2675300000	3193700000	3317600000
1757	P22392-2;Q32Q12;P22392;J3KPD9;O60361;F6XY72	6	>sp|P22392-2|NDKB_HUMAN Isoform 3 of Nucleoside diphosphate kinase B OS=Homo sapiens GN=NME2	25	25	10	P22392-2	NME2	85.8	30.137	66	61	23	50	56	54	63	48	54	51	51	22	40	40	42	30	47	29	28	28	26	29	10956000000	10871000000	3499000000	10426000000	7909100000	5913400000	5761900000	6449600000	5405600000	6961600000	6371300000	7643900000	10305000000	9865900000	12059000000	8349800000	9336300000
1361	P04114;A8MUN2	2	>sp|P04114|APOB_HUMAN Apolipoprotein B-100 OS=Homo sapiens GN=APOB PE=1 SV=2	150	150	147	P04114	APOB	37.8	515.6	36	63	59	33	17	39	55	20	24	27	126	100	20	15	22	30	17	2	100	11	24	79	732540000	1360800000	1180600000	606480000	262450000	765620000	1008200000	286480000	507080000	510640000	3184500000	2305900000	555800000	414440000	638870000	542160000	273780000
92	Q14141-2;Q14141-4;B1AMS2;Q14141;F5H1J5;B4E049;Q14141-3	7	>sp|Q14141-2|SEPT6_HUMAN Isoform I of Septin-6 OS=Homo sapiens GN=SEPT6	31	31	17	Q14141-2	SEPT6	61.1	48.872	46	56	30	37	30	30	54	42	40	40	36	33	33	16	40	48	55	61	55	57	39	51	4454300000	3657400000	2836100000	2865100000	3431800000	3261300000	3655800000	4272600000	4102200000	3824300000	3637400000	3150900000	3044100000	3578400000	3277500000	2783300000	2971500000
1917	P31948;G3XAD8;F5H0T1;F5H783;F5GXD8	5	>sp|P31948|STIP1_HUMAN Stress-induced-phosphoprotein 1 OS=Homo sapiens GN=STIP1 PE=1 SV=1	45	45	45	P31948	STIP1	63.4	62.639	26	45	69	38	50	73	26	46	61	30	42	68	33	7	38	38	38	39	47	37	50	34	1263800000	1913300000	2180500000	2014600000	1858400000	3690900000	1167900000	1547400000	3388100000	1350300000	1640600000	4696200000	2660500000	2455000000	3317800000	2708300000	2446300000
2006	P40926;G3XAL0;E9PDB2	3	>sp|P40926|MDHM_HUMAN Malate dehydrogenase, mitochondrial OS=Homo sapiens GN=MDH2 PE=1 SV=3	26	26	26	P40926	MDH2	68.9	35.503	43	43	35	43	51	44	46	42	33	47	53	37	38	35	53	40	40	43	45	43	39	31	10433000000	9708500000	8812200000	10578000000	6331300000	5216400000	4226200000	5099200000	6808400000	6536700000	6802700000	4134700000	7022700000	7531700000	5832500000	6752200000	6878200000
2071	P47755;F8W9N7;C9JUG7;B4DG50;F8WED3	5	>sp|P47755|CAZA2_HUMAN F-actin-capping protein subunit alpha-2 OS=Homo sapiens GN=CAPZA2 PE=1 SV=3	26	26	22	P47755	CAPZA2	85.3	32.949	55	56	57	58	44	41	36	31	36	34	47	30	41	38	47	44	44	43	45	40	33	36	6291800000	7041700000	6531800000	6819800000	4694600000	4359700000	4253100000	4863000000	5693600000	4926400000	5368500000	3732400000	6105900000	7690000000	5080700000	5383900000	5625400000
2688	Q14554;Q9BV43	2	>sp|Q14554|PDIA5_HUMAN Protein disulfide-isomerase A5 OS=Homo sapiens GN=PDIA5 PE=1 SV=1	43	43	43	Q14554	PDIA5	70.9	59.594	66	57	51	47	63	36	30	31	51	59	32	24	32	10	56	46	51	58	44	41	31	34	8334400000	5974100000	3610100000	4640300000	4085600000	3220200000	2516200000	2310800000	2490500000	6376700000	2459400000	1414800000	3165400000	1959000000	4762400000	4299800000	3864300000
1457	P07948	1	>sp|P07948|LYN_HUMAN Tyrosine-protein kinase Lyn OS=Homo sapiens GN=LYN PE=1 SV=3	38	38	2	P07948	LYN	68.4	58.573	50	39	31	37	50	43	41	45	40	46	37	30	33	10	55	49	51	45	54	54	42	35	3526100000	2998900000	2598400000	3025300000	3165200000	2566900000	3220700000	3463900000	3119000000	3879200000	2897100000	1664600000	2189700000	1607500000	1898700000	2578800000	2893700000
3708	Q9C0C9	1	>sp|Q9C0C9|UBE2O_HUMAN Ubiquitin-conjugating enzyme E2 O OS=Homo sapiens GN=UBE2O PE=1 SV=3	47	47	47	Q9C0C9	UBE2O	40.9	141.29	29	45	90	32	35	77	29	40	37	28	44	111	34	23	30	35	34	37	43	31	28	34	1564600000	1553100000	1514700000	1300800000	1518400000	1422300000	1419900000	1630000000	1400600000	1531700000	1787000000	2664400000	1385700000	1498500000	1411000000	1586200000	1669900000
4218	Q9Y613;B4DVN5;H3BVE7	3	>sp|Q9Y613|FHOD1_HUMAN FH1/FH2 domain-containing protein 1 OS=Homo sapiens GN=FHOD1 PE=1 SV=3	46	46	46	Q9Y613	FHOD1	38.2	126.55	45	50	25	47	40	47	33	47	47	46	43	41	34	32	40	47	51	43	41	35	28	51	2614700000	2341500000	1648900000	2503300000	1664800000	2520900000	1871600000	2108500000	2626400000	2518500000	2240700000	1589100000	2518100000	2835200000	2603700000	2661500000	2822600000
1180	O94919	1	>sp|O94919|ENDD1_HUMAN Endonuclease domain-containing 1 protein OS=Homo sapiens GN=ENDOD1 PE=1 SV=2	18	18	18	O94919	ENDOD1	40.4	55.016	48	47	45	48	42	50	33	42	33	40	49	35	35	23	53	35	47	33	37	52	29	45	2471200000	2958900000	2347900000	2463600000	2023100000	2842600000	1670200000	2576800000	2062400000	2042800000	2595100000	1799700000	1759100000	1231400000	2693900000	1894800000	2114400000
1823	P26641;B4DTG2	2	>sp|P26641|EF1G_HUMAN Elongation factor 1-gamma OS=Homo sapiens GN=EEF1G PE=1 SV=3	23	23	23	P26641	EEF1G	40.3	50.118	35	42	25	37	43	37	47	39	40	36	38	30	48	35	58	43	46	50	47	45	41	41	4423900000	4264700000	2774700000	4432800000	5237900000	7968800000	4786400000	5258900000	5246700000	5215500000	4581800000	4931200000	3075500000	3472300000	5694300000	3598200000	3461700000
2642	Q13813-3;Q13813;A6NG51	3	>sp|Q13813-3|SPTN1_HUMAN Isoform 3 of Spectrin alpha chain, non-erythrocytic 1 OS=Homo sapiens GN=SPTAN1	98	98	1	Q13813-3	SPTAN1	45.9	282.28	48	40	34	36	33	52	24	50	49	41	33	34	26	35	34	35	32	41	42	31	77	32	934720000	978870000	600290000	748100000	847520000	833750000	519940000	696410000	1037200000	834260000	496290000	623700000	866630000	1151000000	706470000	807130000	749350000
1912	P31939;P31939-2;F5GWY2;F8WEF0	4	>sp|P31939|PUR9_HUMAN Bifunctional purine biosynthesis protein PURH OS=Homo sapiens GN=ATIC PE=1 SV=3	45	45	45	P31939	ATIC	75.8	64.615	27	43	70	32	56	63	31	40	50	36	34	77	27	17	41	40	36	33	37	39	50	31	836760000	1742500000	1561200000	1287800000	2457200000	2259800000	797300000	1390600000	2855900000	1261100000	1486100000	3109700000	1635000000	1018100000	1303800000	2011000000	1821500000
2655	Q14019;H3BT58	2	>sp|Q14019|COTL1_HUMAN Coactosin-like protein OS=Homo sapiens GN=COTL1 PE=1 SV=3	25	25	25	Q14019	COTL1	97.9	15.945	46	60	15	41	59	43	55	50	55	48	39	8	42	35	53	31	33	26	47	33	46	22	10366000000	13334000000	3711600000	8749100000	8821300000	9249600000	9313900000	6621100000	11068000000	10099000000	6867100000	773640000	8898400000	8295100000	11516000000	7029500000	6114800000
2163	P51149;C9J8S3;C9J4V0;C9J4S4;C9J7D1	5	>sp|P51149|RAB7A_HUMAN Ras-related protein Rab-7a OS=Homo sapiens GN=RAB7A PE=1 SV=1	24	24	24	P51149	RAB7A	88.4	23.489	43	41	36	40	40	41	42	37	46	47	42	30	51	41	46	47	46	59	29	32	24	30	6894300000	7602900000	6587400000	6376500000	5828800000	5433400000	6955700000	6058700000	6159900000	6752300000	6927700000	4374200000	7912900000	9854500000	9011900000	10836000000	10948000000
1862	P30043;M0R192;M0QZL1	3	>sp|P30043|BLVRB_HUMAN Flavin reductase (NADPH) OS=Homo sapiens GN=BLVRB PE=1 SV=3	27	27	27	P30043	BLVRB	98.1	22.119	18	20	173	31	17	43	19	15	18	21	26	241	65	23	24	20	23	14	23	29	31	10	1467300000	1937700000	29749000000	2650000000	944350000	5545500000	1506500000	1091900000	1302800000	919370000	2717900000	72419000000	2588000000	2503900000	1633000000	1671700000	1793400000
3594	Q99685;Q99685-2;E7EWX8	3	>sp|Q99685|MGLL_HUMAN Monoglyceride lipase OS=Homo sapiens GN=MGLL PE=1 SV=2	20	20	20	Q99685	MGLL	66.3	33.261	39	44	27	43	41	34	48	56	49	48	38	28	39	44	47	43	47	47	22	38	31	23	4256500000	3618300000	2884300000	3475400000	3483700000	2096900000	3831600000	4526000000	3169800000	4635300000	4025800000	2546400000	2178100000	2331700000	3459200000	3533100000	3041400000
3953	Q9NZ08	1	>sp|Q9NZ08|ERAP1_HUMAN Endoplasmic reticulum aminopeptidase 1 OS=Homo sapiens GN=ERAP1 PE=1 SV=3	43	43	1	Q9NZ08	ERAP1	46.4	107.23	42	42	37	34	33	41	37	45	14	46	32	26	35	8	63	19	60	27	62	62	57	18	997590000	948430000	741200000	527680000	1563500000	1017300000	1634200000	2220600000	359920000	1332200000	869120000	635440000	919130000	182840000	2516100000	887690000	2614300000
3139	Q86WI1	1	>sp|Q86WI1|PKHL1_HUMAN Fibrocystin-L OS=Homo sapiens GN=PKHD1L1 PE=2 SV=2	89	89	88	Q86WI1	PKHD1L1	26.8	465.73	41	49	36	51	43	47	66	63	58	45	43	30	22	25	9	52	30	32	16	15	23	18	1219700000	1140100000	732370000	1062800000	1144500000	940170000	1551600000	1224400000	1178000000	797350000	893450000	506690000	682040000	860960000	137030000	1391900000	762500000
1385	P05067-11;P05067-8;P05067;P05067-7;P05067-9;E9PG40;E9PEV0;P05067-4;P05067-6;P05067-3;P05067-5;P05067-10;P05067-2	13	>sp|P05067-11|A4_HUMAN Isoform 11 of Amyloid beta A4 protein OS=Homo sapiens GN=APP	30	30	28	P05067-11	APP	39.1	84.52	45	28	45	51	32	61	49	50	31	39	43	49	33	2	29	37	44	40	45	46	42	37	1951000000	1213100000	1484600000	2358500000	1089800000	1464700000	2899300000	1347600000	1425300000	1908100000	2547200000	2053100000	2280000000	38674000	1464000000	1402600000	1670300000
2012	P41240;P42679-3;K7EQY5;P42679;P42679-2	5	>sp|P41240|CSK_HUMAN Tyrosine-protein kinase CSK OS=Homo sapiens GN=CSK PE=1 SV=1	32	32	32	P41240	CSK	69.1	50.704	42	39	21	31	42	42	43	36	38	44	39	28	28	20	53	48	56	46	55	50	41	40	3651800000	4124900000	1409100000	2465100000	2809500000	3922800000	3396400000	3146800000	3293400000	3487100000	3069500000	2292800000	1823000000	1758200000	1753000000	2460700000	2656400000
1233	O95782-2;O95782	2	>sp|O95782-2|AP2A1_HUMAN Isoform B of AP-2 complex subunit alpha-1 OS=Homo sapiens GN=AP2A1	47	47	34	O95782-2	AP2A1	54.1	105.36	32	44	73	39	50	56	29	48	49	36	42	66	30	20	31	31	35	37	27	39	29	29	1178200000	2094100000	3337800000	1895800000	2484800000	2085900000	1101500000	1593800000	2296900000	1640200000	1749900000	3191900000	1895800000	1729500000	1969100000	1699300000	1971100000
1436	P07225;G5E9F8;CON__P07224	3	>sp|P07225|PROS_HUMAN Vitamin K-dependent protein S OS=Homo sapiens GN=PROS1 PE=1 SV=1	33	33	33	P07225	PROS1	48.5	75.122	51	27	40	46	49	51	48	47	33	47	49	47	29	1	32	39	36	34	44	45	32	34	3679500000	1981100000	2195200000	4830400000	3980100000	3793100000	4852700000	3357900000	2954300000	4061600000	3898800000	3910000000	3669800000	0	2846600000	4505700000	3034500000
1546	P10909-4;P10909;P10909-5;P10909-2;P10909-3	5	>sp|P10909-4|CLUS_HUMAN Isoform 4 of Clusterin OS=Homo sapiens GN=CLU	21	21	21	P10909-4	CLU	40.6	48.803	50	34	35	55	46	38	41	46	40	39	48	35	36	25	37	45	42	36	36	34	27	44	3942800000	1854000000	2331200000	4637700000	3189800000	2572900000	3283800000	3263000000	2848900000	3729500000	3556500000	3965600000	3672400000	3786000000	4872800000	6744400000	5607800000
2331	P61981	1	>sp|P61981|1433G_HUMAN 14-3-3 protein gamma OS=Homo sapiens GN=YWHAG PE=1 SV=2	29	25	22	P61981	YWHAG	85	28.302	39	41	27	40	46	27	39	39	41	45	47	22	39	39	39	44	40	38	44	40	38	41	6080500000	6051700000	4606000000	5618200000	5764400000	4916400000	7055700000	6843400000	6664600000	5528100000	6488500000	4305000000	6148700000	7549200000	5982100000	6828700000	7214000000
2115	P49588	1	>sp|P49588|SYAC_HUMAN Alanine--tRNA ligase, cytoplasmic OS=Homo sapiens GN=AARS PE=1 SV=2	45	45	45	P49588	AARS	50.7	106.81	51	37	87	37	27	60	41	40	22	33	38	56	31	10	25	36	36	35	46	39	40	27	1458400000	1296400000	4235600000	1176200000	808580000	2396400000	1262000000	1049800000	885310000	1284900000	1416200000	2901800000	1148000000	736480000	1664800000	1356700000	1034100000
1956	P35606;B4DZI8	2	>sp|P35606|COPB2_HUMAN Coatomer subunit beta OS=Homo sapiens GN=COPB2 PE=1 SV=2	51	51	51	P35606	COPB2	64.5	102.49	34	40	63	42	35	60	48	45	35	34	31	44	31	10	35	34	37	38	45	42	38	29	1378200000	1506500000	2021100000	1374400000	1279500000	1418900000	1841000000	1414500000	1386700000	1296200000	1237700000	1506600000	1602700000	580610000	1412300000	1332600000	1228500000
1737	P21291;E9PP21;E9PS42;Q16527;F8VW96	5	>sp|P21291|CSRP1_HUMAN Cysteine and glycine-rich protein 1 OS=Homo sapiens GN=CSRP1 PE=1 SV=3	21	21	21	P21291	CSRP1	84.5	20.567	34	39	29	28	37	35	41	35	40	38	27	24	53	53	44	54	47	50	36	31	37	47	5389800000	5057800000	5329800000	4767600000	6723100000	4412400000	5460300000	6212100000	6184900000	5844200000	5375900000	4477400000	5367700000	5841100000	6602800000	5247500000	7013900000
4123	Q9Y251-2;Q9Y251;Q9Y251-3;E9PHC3;D6RAQ1;D6RHG4	6	>sp|Q9Y251-2|HPSE_HUMAN Isoform 2 of Heparanase OS=Homo sapiens GN=HPSE	28	28	28	Q9Y251-2	HPSE	45.8	54.733	38	50	40	31	55	58	46	40	41	31	38	29	29	16	56	30	43	27	41	38	36	29	7021700000	8436300000	8554600000	6792900000	6652000000	8484400000	7109800000	6047300000	5102100000	6829000000	4279500000	2732900000	5441100000	5194600000	7419500000	4785100000	6055300000
669	Q96C24;F8W9B9;Q96C24-2	3	>sp|Q96C24|SYTL4_HUMAN Synaptotagmin-like protein 4 OS=Homo sapiens GN=SYTL4 PE=1 SV=2	40	40	40	Q96C24	SYTL4	44.3	76.023	20	35	40	41	36	51	37	29	34	32	42	32	42	29	51	41	47	51	43	32	44	45	2198400000	4155100000	2825300000	3902400000	2775700000	3661300000	3784600000	3152600000	4852000000	3742000000	4275900000	2281500000	3553700000	2584500000	2906500000	4107900000	3705200000
1991	P38646	1	>sp|P38646|GRP75_HUMAN Stress-70 protein, mitochondrial OS=Homo sapiens GN=HSPA9 PE=1 SV=2	39	39	39	P38646	HSPA9	54.6	73.68	28	57	50	41	61	58	30	52	59	29	36	29	31	6	40	32	29	25	44	34	37	39	822660000	2101100000	1471700000	1373600000	2525100000	2207700000	941690000	1677300000	2734300000	1047800000	1485300000	1736200000	1637100000	402790000	1859900000	1582200000	1587600000
2041	P43405;P43405-2	2	>sp|P43405|KSYK_HUMAN Tyrosine-protein kinase SYK OS=Homo sapiens GN=SYK PE=1 SV=1	42	42	41	P43405	SYK	70.4	72.065	34	41	41	42	45	46	40	38	43	45	42	34	28	31	41	35	49	37	28	33	26	33	2636800000	2355100000	1234200000	2532800000	1858000000	1260200000	2194000000	2394000000	2655400000	2948800000	2809100000	1489400000	2577200000	2795400000	2593500000	2941400000	3182500000
3214	Q8N392;Q8N392-2	2	>sp|Q8N392|RHG18_HUMAN Rho GTPase-activating protein 18 OS=Homo sapiens GN=ARHGAP18 PE=1 SV=3	27	27	27	Q8N392	ARHGAP18	36.2	74.976	34	47	46	41	49	49	46	36	36	29	34	39	46	26	39	38	38	44	31	31	32	36	2688000000	2059500000	1772100000	1590200000	2041800000	2233000000	1779700000	2279900000	1574900000	2309700000	1960900000	1632100000	1818300000	2015200000	1850300000	1323900000	1479300000
3386	Q92619;K7ES98;Q92619-2;K7EM85;F5H1R4;F5H4A3;K7ES92	7	>sp|Q92619|HMHA1_HUMAN Minor histocompatibility protein HA-1 OS=Homo sapiens GN=HMHA1 PE=1 SV=2	45	45	45	Q92619	HMHA1	36.2	124.61	47	43	45	43	28	58	39	37	27	35	36	42	31	32	40	45	36	38	33	37	33	32	2217800000	2369900000	2072400000	2436200000	1107500000	2998400000	2303800000	2982400000	3357100000	2566800000	2871500000	1205900000	2008900000	2306900000	2882400000	2679200000	2285200000
1340	P02776	1	>sp|P02776|PLF4_HUMAN Platelet factor 4 OS=Homo sapiens GN=PF4 PE=1 SV=2	16	7	7	P02776	PF4	55.4	10.845	37	37	20	29	31	28	43	36	33	36	37	30	37	27	47	64	59	58	40	37	34	50	8448500000	11046000000	9415800000	10427000000	9727500000	9127900000	11912000000	8548000000	6866900000	8843300000	9716400000	9364100000	16333000000	11379000000	16512000000	16584000000	17804000000
4226	Q9Y696	1	>sp|Q9Y696|CLIC4_HUMAN Chloride intracellular channel protein 4 OS=Homo sapiens GN=CLIC4 PE=1 SV=4	29	29	28	Q9Y696	CLIC4	89.7	28.772	37	37	44	40	43	38	45	51	48	37	41	19	32	32	39	28	32	36	34	32	35	34	3904800000	4258100000	4352200000	3772300000	4376300000	2984300000	4735800000	4872300000	4329700000	3559900000	3889500000	3165400000	3107200000	3041700000	4300900000	2795800000	3197700000
2334	P62136;P62136-2;P62136-3	3	>sp|P62136|PP1A_HUMAN Serine/threonine-protein phosphatase PP1-alpha catalytic subunit OS=Homo sapiens GN=PPP1CA PE=1 SV=1	26	26	9	P62136	PPP1CA	71.5	37.512	45	49	40	48	54	32	48	39	26	42	43	31	30	28	39	43	34	36	35	36	28	29	3690100000	3815600000	4654100000	3636500000	3972500000	2399000000	2925800000	3272000000	3794400000	2362300000	2726000000	2356200000	3400600000	4266800000	3303200000	3899300000	3494600000
3605	Q99832;Q99832-3;F5GZK5;Q99832-4;B7Z1C9;Q99832-2;F8WBP8	7	>sp|Q99832|TCPH_HUMAN T-complex protein 1 subunit eta OS=Homo sapiens GN=CCT7 PE=1 SV=2	40	40	40	Q99832	CCT7	73.8	59.366	31	31	53	31	63	48	31	38	51	33	33	51	29	11	43	36	32	27	45	40	37	27	3654600000	2852700000	6127800000	3157600000	2204000000	2348300000	2096600000	2802000000	2858700000	1934600000	2843100000	4339800000	2538900000	800670000	2813400000	3212300000	3183100000
2124	P49748-2;P49748;P49748-3	3	>sp|P49748-2|ACADV_HUMAN Isoform 2 of Very long-chain specific acyl-CoA dehydrogenase, mitochondrial OS=Homo sapiens GN=ACADVL	40	40	40	P49748-2	ACADVL	66.4	68.058	37	36	38	49	69	45	37	44	50	33	36	32	34	7	44	30	27	34	40	38	34	34	1201700000	1588200000	1323100000	1283900000	3281200000	2073800000	1288200000	2037800000	3005100000	1385600000	1869300000	1876500000	1885900000	884840000	1939900000	1946600000	1479700000
3412	Q93008-1;Q93008;E9PFG1;O00507-2	4	>sp|Q93008-1|USP9X_HUMAN Isoform 2 of Probable ubiquitin carboxyl-terminal hydrolase FAF-X OS=Homo sapiens GN=USP9X	78	78	42	Q93008-1	USP9X	33.4	290.46	41	39	73	34	31	50	41	43	27	35	39	90	27	24	23	30	27	27	26	26	27	15	452050000	616240000	1275800000	369520000	378300000	862050000	541380000	392960000	372070000	394890000	335900000	2102500000	547990000	713880000	460650000	556170000	443790000
3856	Q9NQC3-2;F8W914	2	>sp|Q9NQC3-2|RTN4_HUMAN Isoform 2 of Reticulon-4 OS=Homo sapiens GN=RTN4	16	16	2	Q9NQC3-2	RTN4	63	40.317	36	38	38	38	50	34	33	43	42	38	39	32	34	33	38	35	42	41	27	29	20	32	6526800000	5843600000	4486000000	6393100000	7401500000	5649000000	6900900000	7496100000	6708100000	7489100000	6648300000	3753900000	7656200000	7249100000	7614000000	4836200000	6903100000
2242	P55160;P55160-2;F8W050	3	>sp|P55160|NCKPL_HUMAN Nck-associated protein 1-like OS=Homo sapiens GN=NCKAP1L PE=1 SV=3	45	42	42	P55160	NCKAP1L	46.1	128.15	55	42	38	43	43	39	41	55	20	43	39	33	30	17	27	37	34	35	34	44	32	30	1097000000	971240000	1070700000	783760000	778990000	1235000000	999100000	1487400000	718570000	1372500000	1211700000	909140000	1216800000	1040700000	1237000000	1609100000	1232400000
2367	P62805	1	>sp|P62805|H4_HUMAN Histone H4 OS=Homo sapiens GN=HIST1H4A PE=1 SV=2	19	19	19	P62805	HIST1H4A	66	11.367	20	10	6	20	42	72	25	26	26	13	24	40	21	19	43	10	15	4	51	61	125	8	1597900000	589820000	331390000	1613400000	3922600000	8735000000	1101700000	3010100000	1740800000	839290000	1875100000	5895800000	818650000	1101200000	4730600000	488660000	502730000
2514	Q06830	1	>sp|Q06830|PRDX1_HUMAN Peroxiredoxin-1 OS=Homo sapiens GN=PRDX1 PE=1 SV=1	25	24	22	Q06830	PRDX1	73.4	22.11	33	32	44	39	39	41	30	33	29	29	29	37	34	35	44	46	43	47	36	40	29	27	3690500000	3289800000	6026300000	4301400000	4521400000	6217800000	3515700000	4036600000	3793000000	3934400000	3448600000	8542800000	4192600000	5182000000	4876600000	5398100000	4616300000
1742	P21796	1	>sp|P21796|VDAC1_HUMAN Voltage-dependent anion-selective channel protein 1 OS=Homo sapiens GN=VDAC1 PE=1 SV=2	27	27	27	P21796	VDAC1	90.1	30.772	41	47	43	44	42	38	40	43	35	38	50	22	29	28	43	31	38	32	32	37	26	24	3786000000	3746200000	3863300000	3718900000	3529200000	3148800000	2705300000	2199500000	2808900000	3377000000	4006600000	1522300000	3165500000	3317200000	3789100000	3737000000	3316800000
1594	P13224;P13224-2	2	>sp|P13224|GP1BB_HUMAN Platelet glycoprotein Ib beta chain OS=Homo sapiens GN=GP1BB PE=1 SV=1	13	13	13	P13224	GP1BB	35.4	21.717	29	34	25	32	32	27	34	33	39	36	40	25	39	33	36	53	50	48	31	35	35	53	16198000000	19884000000	13895000000	17354000000	14642000000	15055000000	15421000000	15050000000	16731000000	16236000000	19621000000	16156000000	22902000000	27297000000	25126000000	25422000000	25906000000
3765	Q9H3U1-2;Q9H3U1;Q9H3U1-3	3	>sp|Q9H3U1-2|UN45A_HUMAN Isoform 2 of Protein unc-45 homolog A OS=Homo sapiens GN=UNC45A	50	50	50	Q9H3U1-2	UNC45A	53.4	101.67	52	35	54	38	24	36	50	50	27	33	38	36	32	6	29	39	47	33	29	43	26	29	2167700000	1366700000	1609300000	1430000000	588770000	1249000000	1628200000	1782600000	968300000	1695800000	1848900000	1157000000	1066800000	90423000	1236800000	1000000000	1054700000
3602	Q99798;A2A274	2	>sp|Q99798|ACON_HUMAN Aconitate hydratase, mitochondrial OS=Homo sapiens GN=ACO2 PE=1 SV=2	47	47	47	Q99798	ACO2	65.1	85.424	57	33	50	37	20	52	58	44	26	38	39	41	17	4	29	36	31	22	36	39	38	24	3799900000	2101300000	2709200000	2846100000	845770000	2535400000	4159600000	2351000000	1476800000	2631400000	2824500000	2112200000	2168000000	296040000	1912800000	2060000000	2346000000
492	Q9UIA9;E9PEN8;Q9H2T7	3	>sp|Q9UIA9|XPO7_HUMAN Exportin-7 OS=Homo sapiens GN=XPO7 PE=1 SV=3	53	53	1	Q9UIA9	XPO7	52.6	123.91	35	35	83	37	34	45	40	40	18	36	33	107	22	3	18	24	31	25	26	37	32	26	1434500000	1374200000	4200600000	1075200000	1216200000	1742000000	1203900000	1198100000	550600000	1646500000	1518900000	4703100000	568650000	52254000	1025500000	1195700000	1273300000
2082	P48426;B4DGX2;H7BXS3	3	>sp|P48426|PI42A_HUMAN Phosphatidylinositol 5-phosphate 4-kinase type-2 alpha OS=Homo sapiens GN=PIP4K2A PE=1 SV=2	25	25	17	P48426	PIP4K2A	45.1	46.224	35	28	14	38	22	27	44	31	30	33	34	35	36	26	42	47	50	49	44	42	36	41	2186500000	2288400000	1073500000	2122100000	1378800000	4486200000	3210900000	3280800000	3571300000	2533500000	2233600000	3525900000	2351100000	2967300000	2409100000	2585700000	2714300000
3336	Q8TF42	1	>sp|Q8TF42|UBS3B_HUMAN Ubiquitin-associated and SH3 domain-containing protein B OS=Homo sapiens GN=UBASH3B PE=1 SV=2	27	27	27	Q8TF42	UBASH3B	54.7	72.695	37	47	51	36	25	63	36	30	36	27	39	31	32	25	45	33	28	36	31	32	23	33	2411100000	2433200000	1161100000	1965600000	2191100000	1960100000	2284500000	2405900000	2145400000	2106200000	2709300000	1105700000	1868000000	1943800000	2064300000	2478400000	2439500000
3542	Q96P48;Q96P48-3;Q96P48-4;Q96P48-1;E7EU13;Q96P48-2;Q96P48-7;Q96P48-5	8	>sp|Q96P48|ARAP1_HUMAN Arf-GAP with Rho-GAP domain, ANK repeat and PH domain-containing protein 1 OS=Homo sapiens GN=ARAP1 PE=1 SV=3	55	55	55	Q96P48	ARAP1	40.1	162.19	26	38	49	28	41	56	33	37	33	29	30	34	28	22	35	37	39	39	26	42	29	23	909290000	1133500000	903620000	777080000	1478300000	1014300000	1304700000	1070700000	1030600000	1039800000	985740000	637960000	725400000	657210000	1045100000	1071300000	1144700000
899	O00139;O00139-4	2	>sp|O00139|KIF2A_HUMAN Kinesin-like protein KIF2A OS=Homo sapiens GN=KIF2A PE=1 SV=3	32	32	1	O00139	KIF2A	38.2	79.954	31	32	41	35	20	60	36	34	29	31	30	28	34	32	29	39	38	38	33	41	31	41	1968700000	2744200000	1157600000	2621000000	1045300000	2366300000	3124900000	2846300000	2376600000	2599400000	2350500000	1139200000	3029100000	2827800000	2401800000	2270500000	2542600000
1826	P27338;B7Z242;B7Z5H3	3	>sp|P27338|AOFB_HUMAN Amine oxidase [flavin-containing] B OS=Homo sapiens GN=MAOB PE=1 SV=3	36	36	34	P27338	MAOB	68.8	58.762	35	41	45	26	52	51	38	33	49	32	24	20	28	9	47	31	39	22	48	33	45	21	3632200000	3361200000	3758600000	2572100000	4309000000	4870500000	3523300000	3186000000	2635100000	2571800000	1602900000	1041200000	2599000000	1293700000	3217600000	2778700000	2933400000
4055	Q9UJU6;B4DEM2;F8WBG8;F8WC20;F8WBB2;F8WFE1;F2Z2V3;F8WB73;F8WCK3;F2Z3E3	10	>sp|Q9UJU6|DBNL_HUMAN Drebrin-like protein OS=Homo sapiens GN=DBNL PE=1 SV=1	21	21	1	Q9UJU6	DBNL	51.4	48.207	34	40	38	24	33	36	47	42	41	43	33	33	28	34	28	33	40	37	27	22	28	35	2077500000	2445900000	2696200000	1220200000	1371900000	1838600000	1397000000	1475600000	1605500000	2008300000	2036700000	1788800000	2282300000	2089700000	3018700000	2381100000	2346400000
2618	Q13464	1	>sp|Q13464|ROCK1_HUMAN Rho-associated protein kinase 1 OS=Homo sapiens GN=ROCK1 PE=1 SV=1	74	63	63	Q13464	ROCK1	55.4	158.17	31	33	22	45	31	25	32	43	36	44	44	37	30	27	34	38	35	42	30	31	42	34	976140000	852920000	630980000	1167300000	938980000	878190000	923470000	1050300000	1160800000	1243100000	1059800000	786610000	1050900000	1418900000	1265400000	1100300000	830640000
2223	P54577	1	>sp|P54577|SYYC_HUMAN Tyrosine--tRNA ligase, cytoplasmic OS=Homo sapiens GN=YARS PE=1 SV=4	49	49	49	P54577	YARS	72.3	59.143	31	47	45	29	54	42	27	37	51	34	40	32	27	16	28	38	41	33	31	35	36	27	1494400000	2158500000	3918700000	2314500000	3044900000	2349000000	1059200000	1384500000	2786800000	1604200000	1411100000	1457900000	1933600000	1068900000	2135900000	2075600000	2120300000
1540	P10644;K7ER48;K7EMZ6	3	>sp|P10644|KAP0_HUMAN cAMP-dependent protein kinase type I-alpha regulatory subunit OS=Homo sapiens GN=PRKAR1A PE=1 SV=1	23	23	18	P10644	PRKAR1A	57.7	42.981	34	33	25	35	31	33	42	31	34	39	36	31	37	33	42	39	37	36	33	38	37	39	2292900000	2414900000	1859600000	2774800000	1812300000	4749900000	3515200000	2875100000	3812000000	3318900000	3319700000	3540900000	3125800000	3789900000	2343700000	3085200000	2554500000
2149	P50416;P50416-2;H3BMD2	3	>sp|P50416|CPT1A_HUMAN Carnitine O-palmitoyltransferase 1, liver isoform OS=Homo sapiens GN=CPT1A PE=1 SV=2	27	27	26	P50416	CPT1A	37.9	88.367	48	34	36	44	35	30	51	43	34	42	41	33	28	21	34	25	29	26	33	41	21	22	1763000000	894150000	1179900000	1711100000	764440000	843730000	1662800000	1266700000	1097600000	1613300000	1774400000	1258300000	1236900000	835430000	1058800000	990880000	1035200000
2297	P61026	1	>sp|P61026|RAB10_HUMAN Ras-related protein Rab-10 OS=Homo sapiens GN=RAB10 PE=1 SV=1	22	21	19	P61026	RAB10	78	22.541	34	29	22	33	37	31	34	34	30	37	35	29	40	34	42	50	43	46	28	37	27	34	5515500000	5843000000	3393200000	5158200000	4495700000	4491300000	5446400000	4763400000	5347400000	5219900000	5293200000	4247200000	6326200000	5777800000	6615700000	6808800000	6028800000
1929	P33176	1	>sp|P33176|KINH_HUMAN Kinesin-1 heavy chain OS=Homo sapiens GN=KIF5B PE=1 SV=1	51	51	40	P33176	KIF5B	55.8	109.68	26	36	43	37	32	45	36	34	35	37	29	44	25	19	37	41	33	41	31	29	26	27	625060000	692570000	1088300000	790280000	925490000	1154900000	752620000	856170000	974480000	841840000	993830000	696920000	574680000	513720000	752860000	700620000	573930000
1827	P27348	1	>sp|P27348|1433T_HUMAN 14-3-3 protein theta OS=Homo sapiens GN=YWHAQ PE=1 SV=1	27	23	22	P27348	YWHAQ	73.1	27.764	42	45	31	32	38	31	36	37	39	39	47	32	25	33	27	29	23	34	26	31	25	32	4469100000	4426600000	4154600000	4027900000	4216800000	3285600000	3623500000	4412200000	4216700000	3979500000	4328300000	4102700000	3822700000	3609900000	3730500000	3885700000	3452400000
955	O14672;B4DU28	2	>sp|O14672|ADA10_HUMAN Disintegrin and metalloproteinase domain-containing protein 10 OS=Homo sapiens GN=ADAM10 PE=1 SV=1	28	28	28	O14672	ADAM10	41.6	84.141	29	37	26	35	55	51	39	38	54	34	43	29	30	15	32	38	32	33	26	34	18	22	979870000	2045500000	1057700000	1798500000	3578300000	2646900000	1265000000	2037200000	2847900000	1934200000	1686000000	1685000000	2162000000	1586100000	1880700000	1738400000	2148700000
528	E9PL22;Q9Y4L1;B7Z909;Q9BXT5	4	>tr|E9PL22|E9PL22_HUMAN Hypoxia up-regulated protein 1 OS=Homo sapiens GN=HYOU1 PE=2 SV=1	41	41	41	E9PL22	HYOU1	42.6	104.78	28	51	61	28	21	62	27	26	19	13	23	48	45	18	41	40	32	42	32	25	25	26	666030000	985780000	4452600000	623860000	571540000	2922500000	648870000	595940000	733980000	430950000	509290000	1806700000	1199300000	1159500000	1535900000	738470000	894150000
3868	Q9NR31;B4DQ19;Q5SQT8	3	>sp|Q9NR31|SAR1A_HUMAN GTP-binding protein SAR1a OS=Homo sapiens GN=SAR1A PE=1 SV=1	22	22	16	Q9NR31	SAR1A	70.7	22.367	27	29	25	26	30	30	33	32	36	38	40	17	46	37	49	47	50	42	30	30	18	30	3607600000	3912900000	2747500000	3225200000	3195400000	2834000000	3998300000	3224900000	4169400000	3844200000	3361200000	2984800000	4096000000	5258700000	3806300000	4472600000	5421900000
2450	Q00325-2;Q00325;F8VVM2;F8VWQ0	4	>sp|Q00325-2|MPCP_HUMAN Isoform B of Phosphate carrier protein, mitochondrial OS=Homo sapiens GN=SLC25A3	19	19	19	Q00325-2	SLC25A3	41.6	39.958	41	40	38	38	41	34	40	40	34	43	47	30	22	22	36	29	28	24	29	31	32	20	3283300000	3477300000	3218600000	2668600000	2844800000	2816600000	3076400000	3233600000	2438800000	2596100000	2867000000	1965900000	3026100000	3467500000	3939200000	2985400000	3472000000
2804	Q16555;Q16555-2;F5GWI3	3	>sp|Q16555|DPYL2_HUMAN Dihydropyrimidinase-related protein 2 OS=Homo sapiens GN=DPYSL2 PE=1 SV=1	31	31	26	Q16555	DPYSL2	64	62.293	34	39	40	29	44	39	36	33	43	31	28	37	27	12	32	34	36	33	35	32	25	42	2837700000	3165900000	3432100000	2631700000	3365800000	2721600000	2613300000	3232000000	2530400000	2658700000	2834700000	1669500000	1942200000	969000000	3431100000	2586700000	2455400000
4011	Q9UDY2-3;Q9UDY2;Q9UDY2-7;Q9UDY2-6;Q9UDY2-4;Q9UDY2-2;Q9UDY2-5;B1AN85	8	>sp|Q9UDY2-3|ZO2_HUMAN Isoform C1 of Tight junction protein ZO-2 OS=Homo sapiens GN=TJP2	55	55	55	Q9UDY2-3	TJP2	50.1	131.37	31	52	49	34	48	47	32	37	35	36	40	51	17	23	26	29	21	35	24	32	28	32	1161800000	1952400000	1658500000	1332700000	1340200000	1132500000	1319200000	1373600000	1168000000	1409400000	1417600000	992110000	935150000	1780600000	1312300000	1517600000	1264100000
1700	P18669;Q8N0Y7;P15259	3	>sp|P18669|PGAM1_HUMAN Phosphoglycerate mutase 1 OS=Homo sapiens GN=PGAM1 PE=1 SV=2	23	23	23	P18669	PGAM1	68.5	28.804	31	36	41	35	37	36	30	32	37	28	34	29	20	23	40	35	32	42	36	31	35	24	5950000000	5727500000	7694100000	5763500000	6547000000	6579600000	5277600000	7171600000	5978400000	5321700000	6149900000	5596900000	4702400000	5057500000	5953600000	6627700000	5914600000
2376	P62879;E7EP32;B3KPU1;E9PCP0;P16520	5	>sp|P62879|GBB2_HUMAN Guanine nucleotide-binding protein G(I)/G(S)/G(T) subunit beta-2 OS=Homo sapiens GN=GNB2 PE=1 SV=3	19	19	9	P62879	GNB2	62.4	37.331	44	37	35	42	38	28	33	31	34	30	33	24	30	28	53	31	37	28	34	35	34	24	3099300000	3201600000	3366900000	3301500000	3559300000	3260600000	3338200000	3548100000	3835600000	3487000000	3811200000	2067800000	4232400000	4370500000	3370000000	4511300000	4660100000
173	B4DT77;P20073-2;P20073	3	>tr|B4DT77|B4DT77_HUMAN Annexin OS=Homo sapiens GN=ANXA7 PE=2 SV=1	19	19	19	B4DT77	ANXA7	53.3	37.805	38	45	34	39	29	39	37	25	27	32	31	42	36	24	27	33	38	37	36	32	33	37	1632200000	1721800000	1512000000	1551800000	1069200000	2672600000	1831100000	1727500000	2007200000	2135100000	1986900000	3117900000	1172900000	1468700000	1655800000	1494400000	1727700000
3555	Q96RL7-3;Q96RL7	2	>sp|Q96RL7-3|VP13A_HUMAN Isoform 3 of Vacuolar protein sorting-associated protein 13A OS=Homo sapiens GN=VPS13A	73	73	1	Q96RL7-3	VPS13A	28.5	355.86	45	46	45	36	32	37	35	44	35	41	49	38	23	25	21	26	33	24	21	25	23	18	782300000	793180000	533330000	604990000	639880000	447330000	647760000	636970000	709010000	703960000	682410000	473390000	668450000	883270000	429780000	664930000	619910000
1140	O75558	1	>sp|O75558|STX11_HUMAN Syntaxin-11 OS=Homo sapiens GN=STX11 PE=2 SV=1	19	19	19	O75558	STX11	59.6	33.195	25	33	24	31	45	20	29	32	30	33	28	23	32	36	37	44	48	49	31	41	27	34	3502500000	2963600000	2929600000	3159300000	3711500000	2112600000	3049500000	3780600000	2554400000	3609600000	2991500000	1869700000	2321000000	2823800000	2811200000	3113200000	2672900000
2386	P62993;P62993-2;J3QRL5	3	>sp|P62993|GRB2_HUMAN Growth factor receptor-bound protein 2 OS=Homo sapiens GN=GRB2 PE=1 SV=1	23	23	23	P62993	GRB2	78.8	25.206	24	26	24	33	31	34	33	35	33	33	25	20	39	36	37	38	43	52	32	34	26	36	3786200000	3746600000	2704300000	3365300000	3544600000	3476300000	3606300000	4088700000	4447500000	3744100000	3936600000	2574100000	3051000000	3235000000	3472700000	3623600000	4321700000
2891	Q5JSH3;Q5JSH3-2;Q5JSH3-4;Q5JSH3-3	4	>sp|Q5JSH3|WDR44_HUMAN WD repeat-containing protein 44 OS=Homo sapiens GN=WDR44 PE=1 SV=1	37	37	37	Q5JSH3	WDR44	44	101.37	33	39	37	39	25	46	31	27	27	36	30	39	30	19	39	36	34	41	32	36	26	27	1532000000	1957700000	952520000	1369400000	1006100000	1554100000	2005400000	1971900000	1778100000	1848200000	1719400000	878290000	1862200000	1312200000	1479000000	1897300000	1742000000
138	B4DJV2;O75390;F8VWQ5;F8W0J2	4	>tr|B4DJV2|B4DJV2_HUMAN Citrate synthase OS=Homo sapiens GN=CS PE=2 SV=1	24	24	24	B4DJV2	CS	53	50.431	18	31	32	29	31	31	34	31	33	27	39	34	29	27	40	43	46	47	33	38	31	21	2279100000	4631500000	2903500000	4698600000	5124800000	4284500000	5431200000	4596700000	5479200000	5219800000	4062500000	3968100000	4200300000	3522300000	2895100000	3191600000	3766700000
1947	P35237	1	>sp|P35237|SPB6_HUMAN Serpin B6 OS=Homo sapiens GN=SERPINB6 PE=1 SV=3	23	23	22	P35237	SERPINB6	60.6	42.621	36	41	33	37	29	40	28	32	31	30	30	29	33	40	37	33	35	44	27	31	30	32	3026400000	3531600000	2478400000	2986400000	3966800000	3203500000	2714300000	2719500000	3074200000	2915600000	3038800000	2132500000	4001100000	5972100000	4318700000	3581500000	3398100000
4145	Q9Y2Q0-3;Q9Y2Q0-2;Q9Y2Q0;Q4G1C1	4	>sp|Q9Y2Q0-3|AT8A1_HUMAN Isoform 3 of Probable phospholipid-transporting ATPase IA OS=Homo sapiens GN=ATP8A1	39	39	38	Q9Y2Q0-3	ATP8A1	37.1	129.72	42	45	18	43	40	20	42	47	34	40	44	28	23	28	29	34	28	26	21	29	24	25	1178200000	1070500000	420280000	1101500000	1203100000	536350000	1127800000	1092100000	1129500000	1074700000	1210200000	434290000	888470000	1091700000	574290000	954850000	953840000
1270	P00747;Q5TEH5;CON__P06868;Q02325;Q15195	5	>sp|P00747|PLMN_HUMAN Plasminogen OS=Homo sapiens GN=PLG PE=1 SV=2	43	43	43	P00747	PLG	66.4	90.568	32	18	35	41	23	34	44	41	25	36	24	25	12	2	19	61	62	33	22	39	41	30	1047700000	628410000	1293800000	1392400000	470350000	1284100000	1552200000	1629000000	829820000	1207200000	939020000	1114900000	874150000	78660000	1053400000	1459000000	1687200000
2855	Q3ZCW2;F8WF17;B9A055	3	>sp|Q3ZCW2|LEGL_HUMAN Galectin-related protein OS=Homo sapiens GN=LGALSL PE=1 SV=2	14	14	14	Q3ZCW2	LGALSL	73.3	18.986	43	43	24	36	29	42	44	35	33	30	38	22	38	34	28	26	24	33	21	24	21	25	7197500000	10899000000	2745400000	12511000000	5406000000	6576300000	8964100000	7685400000	9613100000	8054000000	9175500000	3232300000	6818700000	11779000000	8081800000	7615300000	7377100000
4188	Q9Y4D1-2;Q9Y4D1;Q9Y4D1-3;Q86T65-4;Q86T65;G3V275;F2Z2Q2	7	>sp|Q9Y4D1-2|DAAM1_HUMAN Isoform 2 of Disheveled-associated activator of morphogenesis 1 OS=Homo sapiens GN=DAAM1	54	54	54	Q9Y4D1-2	DAAM1	44.9	122.3	35	24	29	34	36	45	33	35	37	31	28	30	16	8	34	41	42	38	32	40	30	23	1820500000	1031100000	829510000	1610600000	1774100000	942860000	1589500000	1631600000	1396300000	1554800000	1491900000	594630000	933120000	465570000	1555500000	1809100000	1594300000
2194	P52565;J3QQX2;J3KRE2;P52565-2;J3KS60	5	>sp|P52565|GDIR1_HUMAN Rho GDP-dissociation inhibitor 1 OS=Homo sapiens GN=ARHGDIA PE=1 SV=3	16	16	16	P52565	ARHGDIA	68.1	23.207	30	33	28	32	28	24	26	25	27	24	29	21	38	36	39	37	41	44	34	38	34	28	4483200000	4070400000	3970500000	3731200000	4360000000	4649200000	4446200000	5383200000	5472000000	3849900000	3806200000	4037600000	4154200000	4880900000	3854100000	3261000000	3768100000
2823	Q16851-2;F2Z3H1;F2Z3P4;F8WC70	4	>sp|Q16851-2|UGPA_HUMAN Isoform 2 of UTP--glucose-1-phosphate uridylyltransferase OS=Homo sapiens GN=UGP2	36	36	2	Q16851-2	UGP2	65	55.676	34	41	29	25	34	32	33	25	27	35	25	24	29	6	41	39	46	40	44	38	36	30	4018600000	4037400000	3071800000	3688500000	3480400000	2721400000	3055800000	3303600000	2949300000	3871200000	3426700000	2606500000	2814300000	1353900000	2152600000	3379400000	3180700000
2046	P45880;P45880-2;P45880-1;B4DKM5	4	>sp|P45880|VDAC2_HUMAN Voltage-dependent anion-selective channel protein 2 OS=Homo sapiens GN=VDAC2 PE=1 SV=2	21	21	21	P45880	VDAC2	67.7	31.566	36	47	37	47	38	35	27	26	25	32	42	24	34	26	37	27	31	27	31	37	27	25	5137000000	6130800000	4265900000	5307900000	2714300000	2274000000	3090800000	3663900000	4023400000	2375700000	3297000000	2087800000	4333200000	4439200000	4066000000	4510700000	4884200000
466	Q14203-3;E7EX90;Q14203-4;Q14203-6;Q14203;Q14203-5;Q14203-2;Q6AWB1	8	>sp|Q14203-3|DCTN1_HUMAN Isoform 3 of Dynactin subunit 1 OS=Homo sapiens GN=DCTN1	53	53	53	Q14203-3	DCTN1	50	136.82	25	33	66	31	26	49	29	23	26	28	23	50	24	7	19	34	31	45	32	25	27	24	1045000000	951930000	1678600000	1001000000	1148800000	1307000000	843020000	986390000	974950000	1167100000	1161800000	1267600000	806810000	328610000	1057900000	915050000	923030000
3032	Q6S8J3	1	>sp|Q6S8J3|POTEE_HUMAN POTE ankyrin domain family member E OS=Homo sapiens GN=POTEE PE=1 SV=3	24	7	0	Q6S8J3	POTEE	19	121.36	43	45	36	37	38	35	36	38	42	39	37	29	21	23	25	26	21	28	29	25	22	22	16423000000	15128000000	7525400000	13829000000	10934000000	10709000000	11924000000	15166000000	11337000000	14558000000	11548000000	8519900000	10844000000	11088000000	10222000000	6650400000	9181700000
2316	P61586	1	>sp|P61586|RHOA_HUMAN Transforming protein RhoA OS=Homo sapiens GN=RHOA PE=1 SV=1	14	14	5	P61586	RHOA	51.8	21.768	27	28	17	29	25	32	28	27	31	34	33	28	34	34	32	38	40	46	34	29	34	39	4749400000	5564100000	3817300000	5086000000	5276200000	6097900000	5591400000	5583200000	5631900000	4943900000	5423000000	4075700000	6378200000	7038100000	7119700000	7542700000	6465200000
3526	Q96KP4;Q96KP4-2	2	>sp|Q96KP4|CNDP2_HUMAN Cytosolic non-specific dipeptidase OS=Homo sapiens GN=CNDP2 PE=1 SV=2	30	30	28	Q96KP4	CNDP2	68	52.878	30	27	33	33	36	32	27	33	25	26	23	25	27	11	42	46	41	35	41	44	34	30	2499600000	1892100000	2578600000	2543300000	2192300000	1588000000	1964400000	2766200000	2281600000	2036500000	1783200000	1564600000	992710000	836990000	1439700000	1896600000	1878500000
782	P63241;I3L504;P63241-2;Q6IS14;F8WCJ1;C9J7B5;Q9GZV4	7	>sp|P63241|IF5A1_HUMAN Eukaryotic translation initiation factor 5A-1 OS=Homo sapiens GN=EIF5A PE=1 SV=2	18	18	18	P63241	EIF5A	76	16.832	29	42	49	31	26	39	39	34	31	27	22	52	31	28	33	33	37	33	22	23	16	23	1569200000	2383500000	3938700000	1568200000	1283900000	3380300000	2028600000	1627300000	1615400000	1287200000	1265100000	5931200000	2365000000	2312700000	3264000000	2810900000	2249900000
2213	P53618	1	>sp|P53618|COPB_HUMAN Coatomer subunit beta OS=Homo sapiens GN=COPB1 PE=1 SV=3	44	44	44	P53618	COPB1	49.4	107.14	27	31	47	23	30	44	34	36	21	33	26	38	26	13	32	41	34	34	36	24	31	24	1264200000	1542000000	856670000	1089800000	1208500000	997230000	1599400000	1391000000	1284200000	1359700000	1149200000	762880000	1072700000	801640000	1238600000	1309600000	1213300000
2775	Q15691	1	>sp|Q15691|MARE1_HUMAN Microtubule-associated protein RP/EB family member 1 OS=Homo sapiens GN=MAPRE1 PE=1 SV=3	28	27	25	Q15691	MAPRE1	74.3	29.999	33	41	32	29	34	32	38	34	37	36	34	23	32	29	30	29	29	28	28	22	31	32	2705700000	2577200000	3301300000	2647300000	2021700000	3550100000	2452700000	2102300000	2115800000	2459700000	2547400000	3111500000	5656800000	4670200000	4250600000	4500900000	4825800000
1953	P35573;P35573-2;P35573-3	3	>sp|P35573|GDE_HUMAN Glycogen debranching enzyme OS=Homo sapiens GN=AGL PE=1 SV=3	56	56	56	P35573	AGL	45.9	174.76	49	45	42	45	38	28	29	35	30	35	47	32	27	25	15	20	23	29	20	16	27	18	1149000000	1046000000	864530000	885280000	978900000	504540000	632850000	760330000	734860000	959060000	972080000	433950000	841610000	1156200000	276980000	787590000	611210000
2503	Q05655;Q05655-2	2	>sp|Q05655|KPCD_HUMAN Protein kinase C delta type OS=Homo sapiens GN=PRKCD PE=1 SV=2	37	37	36	Q05655	PRKCD	55.8	77.504	34	26	39	35	27	46	38	31	30	30	30	30	25	27	27	37	40	35	27	34	21	31	1057000000	1073600000	800820000	957480000	673660000	1101500000	966080000	998800000	1143400000	1031500000	994960000	690910000	953500000	1064100000	1010300000	1133100000	1389600000
1568	P11586;F5H2F4;G3V3L6	3	>sp|P11586|C1TC_HUMAN C-1-tetrahydrofolate synthase, cytoplasmic OS=Homo sapiens GN=MTHFD1 PE=1 SV=3	52	52	52	P11586	MTHFD1	59	101.56	37	27	67	36	25	46	28	25	11	26	33	68	22	8	27	29	31	31	33	28	27	20	1291300000	811420000	4714000000	1200200000	592140000	939510000	602610000	540350000	565650000	801180000	1134700000	3003700000	806590000	507770000	870640000	673600000	770200000
1667	P16885	1	>sp|P16885|PLCG2_HUMAN 1-phosphatidylinositol 4,5-bisphosphate phosphodiesterase gamma-2 OS=Homo sapiens GN=PLCG2 PE=1 SV=4	52	52	51	P16885	PLCG2	49.9	147.87	37	30	41	36	27	37	33	41	34	39	37	34	16	13	33	25	33	26	23	24	32	22	701550000	736260000	758470000	789800000	597830000	857860000	535920000	811700000	628440000	760590000	684890000	588360000	549830000	643280000	699780000	799570000	919350000
2861	Q4KMQ2-3;Q4KMQ2;Q4KMQ2-2;Q4KMQ2-4	4	>sp|Q4KMQ2-3|ANO6_HUMAN Isoform 3 of Anoctamin-6 OS=Homo sapiens GN=ANO6	28	28	28	Q4KMQ2-3	ANO6	30.9	103.96	42	43	35	38	34	31	31	34	28	35	40	33	25	12	34	25	26	30	27	30	22	21	1929100000	2539700000	1498400000	1857000000	2302000000	1840900000	1845000000	1502100000	1500200000	1718300000	1928900000	1041700000	1273200000	955220000	1711000000	1517200000	1560500000
110	O43747;B3KXW5;O43747-2;J3KQU9;H3BNR4;H3BUN9;B4DGE1;B3KNW1	8	>sp|O43747|AP1G1_HUMAN AP-1 complex subunit gamma-1 OS=Homo sapiens GN=AP1G1 PE=1 SV=5	39	39	39	O43747	AP1G1	44.5	91.35	38	36	36	33	55	38	31	41	45	35	36	22	21	8	31	25	30	26	22	34	26	21	1004000000	1246500000	1097500000	1904500000	2284200000	1769000000	908420000	1263200000	2308200000	1210200000	1209200000	1355700000	1433400000	985460000	1827100000	1559500000	1626600000
811	Q92614-2;Q92614-4;Q92614;J3KNX9;Q92614-3;Q92614-5	6	>sp|Q92614-2|MY18A_HUMAN Isoform 2 of Unconventional myosin-XVIIIa OS=Homo sapiens GN=MYO18A	63	63	63	Q92614-2	MYO18A	42.9	196.44	30	38	40	34	28	37	31	27	30	35	24	35	21	9	29	40	35	36	27	27	36	25	622960000	917140000	815320000	700060000	699310000	878620000	697440000	541770000	565700000	624910000	463390000	621900000	610800000	469630000	619380000	741020000	711750000
2112	P49411;H3BNU3	2	>sp|P49411|EFTU_HUMAN Elongation factor Tu, mitochondrial OS=Homo sapiens GN=TUFM PE=1 SV=2	33	33	33	P49411	TUFM	69.7	49.541	19	15	13	23	30	34	30	25	27	29	34	36	32	17	39	40	34	34	44	47	47	26	1127400000	1185600000	705330000	1818100000	2573200000	2090000000	2727200000	2274300000	2501400000	2370000000	2220500000	1872600000	1456800000	1412300000	1295300000	1748100000	1348500000
1302	P01834	1	>sp|P01834|IGKC_HUMAN Ig kappa chain C region OS=Homo sapiens GN=IGKC PE=1 SV=1	10	10	10	P01834	IGKC	90.6	11.609	25	21	17	26	28	25	28	32	36	28	32	17	38	26	48	54	36	48	33	28	25	21	2879900000	1454700000	1257700000	2380600000	2505900000	2337800000	2611500000	3534500000	3854100000	3136900000	3803100000	2625100000	2111600000	927150000	4515800000	2546100000	1972400000
1245	O95866-2;O95866-7;O95866-4	3	>sp|O95866-2|G6B_HUMAN Isoform A of Protein G6b OS=Homo sapiens GN=G6B	17	17	4	O95866-2	G6B	64.1	25.003	22	33	45	31	38	26	32	24	30	34	23	35	30	31	30	28	36	40	21	28	16	22	3300100000	3963600000	5803900000	3286800000	3259100000	4465900000	4168800000	3336200000	3518100000	3790400000	4784000000	5986400000	2928300000	3349700000	3845200000	3332700000	4527900000
1986	P37837;F2Z393;E9PM01;E9PKI8	4	>sp|P37837|TALDO_HUMAN Transaldolase OS=Homo sapiens GN=TALDO1 PE=1 SV=2	25	25	25	P37837	TALDO1	57.3	37.54	40	38	40	42	30	27	27	29	25	29	34	41	28	25	30	25	24	27	29	39	32	29	4093100000	4994700000	4665300000	3514300000	5820400000	4169000000	4818000000	5183400000	4977200000	4898800000	6934800000	7235800000	5488400000	5689000000	5685500000	5714800000	5191600000
1776	P23368;P23368-2;Q6TCH8;B7Z6V0;Q16798	5	>sp|P23368|MAOM_HUMAN NAD-dependent malic enzyme, mitochondrial OS=Homo sapiens GN=ME2 PE=1 SV=1	26	26	26	P23368	ME2	48.5	65.443	31	27	23	23	54	35	25	41	47	32	30	24	19	11	49	35	30	32	31	34	23	21	3165500000	2724600000	2535700000	3093300000	3345700000	1316500000	1419000000	1769900000	3974600000	1313600000	1636000000	1749300000	2338200000	2221400000	2327500000	3347500000	2728400000
2178	P51692	1	>sp|P51692|STA5B_HUMAN Signal transducer and activator of transcription 5B OS=Homo sapiens GN=STAT5B PE=1 SV=2	38	38	13	P51692	STAT5B	55	89.865	32	38	47	38	53	45	33	43	41	34	29	32	14	8	28	30	24	28	20	30	19	19	744370000	1303500000	1600700000	947600000	1605100000	1697100000	1003200000	1512900000	1999700000	1096300000	964180000	1493800000	1402500000	1154400000	1391800000	1541200000	1426600000
764	P22061;P22061-2;J3KP72;H7BY58;B7Z972;F8WDT3;F8WAV5;F8WAX2	8	>sp|P22061|PIMT_HUMAN Protein-L-isoaspartate(D-aspartate) O-methyltransferase OS=Homo sapiens GN=PCMT1 PE=1 SV=4	18	18	18	P22061	PCMT1	73.1	24.636	23	22	29	26	28	30	31	33	29	29	26	34	32	37	36	38	30	50	33	26	27	24	3139800000	3338200000	4663100000	3124100000	2961800000	2151200000	3473200000	3339000000	3375900000	2596900000	3795700000	6187600000	2452600000	2220600000	2664500000	2833500000	3561100000
1258	P00390-2;P00390;P00390-3;P00390-4;P00390-5	5	>sp|P00390-2|GSHR_HUMAN Isoform Cytoplasmic of Glutathione reductase, mitochondrial OS=Homo sapiens GN=GSR	25	25	25	P00390-2	GSR	56.8	51.7	30	28	36	28	36	31	26	30	32	30	33	40	20	8	35	31	30	29	41	36	35	27	2749300000	3172400000	3550100000	2959500000	3023600000	2923700000	2956600000	2881100000	2805900000	3427700000	3303800000	3455800000	2675800000	1813000000	3577300000	3183600000	2977400000
1376	P04792;F8WE04;C9J3N8	3	>sp|P04792|HSPB1_HUMAN Heat shock protein beta-1 OS=Homo sapiens GN=HSPB1 PE=1 SV=2	20	20	20	P04792	HSPB1	90.7	22.782	27	14	28	27	24	78	41	12	21	28	13	40	42	33	37	42	31	32	25	19	17	24	1569800000	831710000	2697300000	1833800000	2013300000	6737500000	2819300000	1112800000	1435300000	1976700000	784310000	4058900000	4004900000	3805600000	4261100000	1966500000	1645000000
2111	P49407-2;J3KPP7;I3L0V6;P10523	4	>sp|P49407-2|ARRB1_HUMAN Isoform 1B of Beta-arrestin-1 OS=Homo sapiens GN=ARRB1	30	30	2	P49407-2	ARRB1	73.7	46.308	32	37	36	25	34	37	28	29	28	33	33	20	23	8	39	33	40	33	30	44	29	23	3458600000	3716000000	2896600000	2114500000	3702100000	3158600000	3595200000	3499400000	3099300000	3618000000	3119500000	1749400000	2518100000	1791400000	2454700000	2995000000	2888200000
3801	Q9H939;Q9H939-2	2	>sp|Q9H939|PPIP2_HUMAN Proline-serine-threonine phosphatase-interacting protein 2 OS=Homo sapiens GN=PSTPIP2 PE=1 SV=4	31	31	31	Q9H939	PSTPIP2	65.6	38.858	37	33	29	34	31	21	29	26	28	26	36	26	29	45	25	30	35	33	26	29	27	39	2971200000	3715800000	2783200000	3265900000	3254500000	2655800000	3536800000	3980000000	3803000000	3592000000	4561800000	2465700000	2822500000	4293900000	3187300000	3445000000	3385700000
2755	Q15365	1	>sp|Q15365|PCBP1_HUMAN Poly(rC)-binding protein 1 OS=Homo sapiens GN=PCBP1 PE=1 SV=2	18	18	13	Q15365	PCBP1	64.3	37.497	21	21	41	19	36	31	30	26	24	18	20	46	35	24	32	34	38	43	25	33	33	37	3473000000	3269900000	2342800000	3206500000	2812100000	2487300000	3264000000	3255900000	3066500000	3086300000	3326000000	2264200000	2762700000	2743500000	3752100000	2907000000	2897800000
3689	Q9BXS5;Q9BXS5-2;E7ENJ6;B4DDG7;K7EJL1	5	>sp|Q9BXS5|AP1M1_HUMAN AP-1 complex subunit mu-1 OS=Homo sapiens GN=AP1M1 PE=1 SV=3	28	28	23	Q9BXS5	AP1M1	68.1	48.586	20	28	27	29	29	27	27	30	34	29	35	23	30	24	30	41	35	38	41	40	35	24	1309900000	2267700000	1845400000	2310400000	2748400000	2092300000	2511600000	2412200000	2385800000	2097800000	2474900000	1578700000	2194200000	2565500000	2197300000	2167200000	2436400000
1379	P04844-2;P04844	2	>sp|P04844-2|RPN2_HUMAN Isoform 2 of Dolichyl-diphosphooligosaccharide--protein glycosyltransferase subunit 2 OS=Homo sapiens GN=RPN2	19	19	19	P04844-2	RPN2	38.7	67.723	35	44	39	32	40	33	33	34	27	33	30	26	18	10	30	30	26	25	37	29	30	19	1239700000	1321100000	1082800000	942630000	1908300000	1704200000	1502100000	1577500000	1814000000	1306100000	1237400000	1182300000	1174900000	1584500000	2231100000	1809400000	1229000000
3487	Q96G03;F5H6V2;B4E0G8;E7ENQ8;E9PD70	5	>sp|Q96G03|PGM2_HUMAN Phosphoglucomutase-2 OS=Homo sapiens GN=PGM2 PE=1 SV=4	40	40	40	Q96G03	PGM2	53.3	68.283	22	31	29	28	55	38	19	33	48	32	31	46	28	13	27	31	31	30	22	24	26	31	1047300000	1687400000	1222100000	2002800000	3260400000	1739200000	1014600000	1939100000	3315100000	1679900000	2053400000	2656300000	1907900000	1242200000	1701300000	2211200000	2180500000
2826	Q16891-2;Q16891;B9A067;Q16891-4;C9J406;Q16891-3;D6RAW4	7	>sp|Q16891-2|IMMT_HUMAN Isoform 2 of Mitochondrial inner membrane protein OS=Homo sapiens GN=IMMT	44	44	44	Q16891-2	IMMT	57.6	82.624	42	23	43	29	19	42	43	33	31	29	31	31	22	4	26	32	27	24	40	37	29	17	1535900000	1260000000	1481200000	1135900000	785850000	1448400000	1794800000	1152200000	1090800000	1104300000	1175400000	1296600000	1363900000	259420000	1344400000	1184700000	1308200000
2272	P58546;C9JL85	2	>sp|P58546|MTPN_HUMAN Myotrophin OS=Homo sapiens GN=MTPN PE=1 SV=2	17	17	17	P58546	MTPN	99.2	12.895	34	31	24	24	28	20	28	27	27	32	23	17	45	39	33	35	48	49	31	22	27	29	5056200000	5304900000	5519200000	4025000000	5421300000	3360400000	4545300000	6005000000	6163800000	6172600000	5328300000	2616100000	4222300000	4264800000	4067100000	6123100000	6827400000
1209	O95373;E9PLJ0;O15397-2	3	>sp|O95373|IPO7_HUMAN Importin-7 OS=Homo sapiens GN=IPO7 PE=1 SV=1	35	35	34	O95373	IPO7	37.1	119.52	40	45	41	32	35	34	30	40	15	33	39	40	18	14	32	26	22	22	27	20	26	18	877270000	1141000000	1355900000	1010000000	1040000000	1082000000	991180000	1017000000	352400000	789940000	636840000	904930000	862690000	565710000	508320000	909250000	921520000
1625	P14868;Q68CR9	2	>sp|P14868|SYDC_HUMAN Aspartate--tRNA ligase, cytoplasmic OS=Homo sapiens GN=DARS PE=1 SV=2	33	33	33	P14868	DARS	66.7	57.136	33	29	30	32	23	31	26	32	32	27	24	28	30	25	40	29	38	39	37	24	29	28	1720700000	1579100000	3954600000	1634500000	1221600000	3933900000	1549900000	1900500000	1845400000	1554800000	1478100000	2555500000	1444400000	1840600000	1542900000	1293400000	1289400000
2725	Q15019;Q15019-2;B5MCX3;F8WB65	4	>sp|Q15019|SEPT2_HUMAN Septin-2 OS=Homo sapiens GN=SEPT2 PE=1 SV=1	22	22	22	Q15019	SEPT2	74.5	41.487	32	33	23	39	31	24	28	20	29	25	26	25	34	31	41	34	31	38	33	28	25	29	2216900000	2272000000	2183600000	2483000000	2401800000	2008300000	2115900000	2387400000	3052900000	2261100000	2568100000	2232200000	3024400000	3764900000	2816000000	3281000000	3197300000
2054	P46109	1	>sp|P46109|CRKL_HUMAN Crk-like protein OS=Homo sapiens GN=CRKL PE=1 SV=1	19	19	19	P46109	CRKL	65.7	33.777	37	28	30	31	42	21	30	35	35	36	31	31	24	26	30	31	27	35	25	21	24	25	2471300000	2268400000	2523300000	1845200000	2116900000	2308900000	2405900000	2383200000	2091600000	2067300000	2336300000	2101600000	2544600000	2412900000	2999100000	3126400000	3164800000
3945	Q9NY65;Q9NY65-2	2	>sp|Q9NY65|TBA8_HUMAN Tubulin alpha-8 chain OS=Homo sapiens GN=TUBA8 PE=1 SV=1	34	12	12	Q9NY65	TUBA8	63.9	50.093	28	30	24	23	31	31	27	27	20	26	20	22	32	24	38	50	49	47	35	31	21	19	2966900000	1394800000	2615600000	1852900000	2170100000	1904300000	1370000000	2840700000	967880000	1660900000	2236300000	1907700000	1453500000	1665200000	1915500000	1603800000	1378300000
2000	P40227;B4DPJ8;P40227-2	3	>sp|P40227|TCPZ_HUMAN T-complex protein 1 subunit zeta OS=Homo sapiens GN=CCT6A PE=1 SV=3	34	34	28	P40227	CCT6A	50.3	58.024	29	29	36	31	49	32	33	20	32	22	26	49	22	8	35	27	31	29	42	32	29	24	2883900000	2023200000	4704400000	2474500000	1908000000	2474900000	2172100000	1966300000	1544800000	1560700000	2222600000	4340500000	1654500000	640960000	2097600000	2189900000	2356700000
1942	P34932	1	>sp|P34932|HSP74_HUMAN Heat shock 70 kDa protein 4 OS=Homo sapiens GN=HSPA4 PE=1 SV=4	46	46	43	P34932	HSPA4	60.7	94.33	24	28	66	24	37	49	26	26	31	24	18	52	21	9	20	32	31	30	27	23	31	23	634630000	798440000	2049600000	577110000	1076600000	723600000	484540000	627090000	1281400000	796170000	687710000	1608600000	788950000	567970000	743090000	664220000	601550000
1434	P07203;P07203-2	2	>sp|P07203|GPX1_HUMAN Glutathione peroxidase 1 OS=Homo sapiens GN=GPX1 PE=1 SV=4	18	18	18	P07203	GPX1	73.9	22.106	32	29	24	30	37	27	36	42	33	37	30	22	23	30	28	30	20	49	12	26	26	38	5284100000	3964200000	3437300000	5130900000	5470500000	6280800000	5671300000	5712100000	6018300000	6425900000	4781400000	4050600000	4600600000	7334300000	5613300000	6037000000	3834500000
2680	Q14344;F5H1G8	2	>sp|Q14344|GNA13_HUMAN Guanine nucleotide-binding protein subunit alpha-13 OS=Homo sapiens GN=GNA13 PE=1 SV=2	25	25	25	Q14344	GNA13	66.6	44.049	28	35	34	28	31	30	27	29	32	31	33	29	30	31	29	30	30	27	29	30	24	27	2095800000	2465700000	2004700000	2238500000	2634300000	1901100000	1967500000	1886400000	2062200000	1933800000	2199800000	1651700000	2456200000	2856600000	2434500000	1974200000	2219200000
2734	Q15067-2;Q15067;Q15067-3;I3L0T4;I3L2U4	5	>sp|Q15067-2|ACOX1_HUMAN Isoform 2 of Peroxisomal acyl-coenzyme A oxidase 1 OS=Homo sapiens GN=ACOX1	31	31	31	Q15067-2	ACOX1	62.7	74.667	20	36	24	36	50	31	26	29	38	28	35	26	23	11	29	26	38	33	31	30	31	29	633580000	1188100000	729760000	1102700000	1628500000	958430000	611330000	1262200000	1614200000	959360000	1294400000	803060000	847200000	1047300000	972320000	1146900000	1258000000
1631	P15153	1	>sp|P15153|RAC2_HUMAN Ras-related C3 botulinum toxin substrate 2 OS=Homo sapiens GN=RAC2 PE=1 SV=1	17	16	0	P15153	RAC2	61.5	21.429	29	26	16	23	28	28	32	24	32	25	27	24	32	30	35	32	40	31	30	25	27	40	12825000000	14988000000	11110000000	10670000000	11270000000	15109000000	11475000000	10541000000	11024000000	10692000000	11548000000	9736900000	15901000000	14481000000	13151000000	12420000000	13039000000
990	O15145	1	>sp|O15145|ARPC3_HUMAN Actin-related protein 2/3 complex subunit 3 OS=Homo sapiens GN=ARPC3 PE=1 SV=3	21	21	21	O15145	ARPC3	80.3	20.546	22	24	16	26	29	23	35	28	27	29	23	18	35	33	32	34	36	39	35	24	32	40	6352800000	7162100000	4439400000	6202500000	6759600000	6247800000	7369100000	6504700000	6714700000	6065900000	6748000000	4447100000	8559200000	6920400000	8577900000	8548100000	7349700000
1157	O75874	1	>sp|O75874|IDHC_HUMAN Isocitrate dehydrogenase [NADP] cytoplasmic OS=Homo sapiens GN=IDH1 PE=1 SV=2	25	23	23	O75874	IDH1	59.7	46.659	18	28	23	28	28	27	27	22	26	23	33	32	33	20	34	34	38	31	33	42	24	25	1001100000	2652400000	2018000000	2289000000	2294000000	1726000000	2463400000	2583100000	2635900000	2408200000	2544100000	1767000000	1920100000	2076100000	1587900000	1737900000	1733200000
2292	P61006;B4DEK7;H0YMN7;H0YLJ8;H0YL94;P59190-2;P59190	7	>sp|P61006|RAB8A_HUMAN Ras-related protein Rab-8A OS=Homo sapiens GN=RAB8A PE=1 SV=1	18	15	11	P61006	RAB8A	64.7	23.668	20	29	20	25	23	27	30	19	24	25	27	15	38	29	37	45	37	47	34	26	22	42	3870300000	3702700000	3141000000	3295500000	3841000000	4323500000	4182100000	3809000000	4228900000	4169300000	3552100000	2284600000	3976800000	2944600000	4624400000	3755200000	4328300000
2916	Q5T123;Q9H299	2	>tr|Q5T123|Q5T123_HUMAN SH3 domain-binding glutamic acid-rich-like protein 3 OS=Homo sapiens GN=SH3BGRL3 PE=2 SV=1	11	11	11	Q5T123	SH3BGRL3	59.1	9.3804	28	27	12	21	25	22	27	31	20	25	20	10	39	34	33	33	39	37	41	47	46	36	5660600000	8157500000	1821000000	5568600000	4778100000	9907600000	5812400000	8759900000	4118400000	5513000000	5827200000	1955500000	9504500000	16054000000	8923200000	4202900000	7608800000
2448	Q00013;Q00013-2;Q00013-3;F8WC84;F8WDV6	5	>sp|Q00013|EM55_HUMAN 55 kDa erythrocyte membrane protein OS=Homo sapiens GN=MPP1 PE=1 SV=2	31	31	31	Q00013	MPP1	75.3	52.296	32	36	60	28	21	29	18	15	21	19	24	56	29	29	24	23	29	24	34	29	22	27	2072700000	2619500000	2548800000	1828600000	1337800000	1886600000	1708600000	1179100000	1796700000	1498300000	1533400000	3709000000	2094400000	2356900000	1575100000	1982100000	1911000000
2275	P59998;P59998-3;F8WCF6;P59998-4	4	>sp|P59998|ARPC4_HUMAN Actin-related protein 2/3 complex subunit 4 OS=Homo sapiens GN=ARPC4 PE=1 SV=3	22	22	6	P59998	ARPC4	78	19.667	21	27	23	27	28	21	28	23	25	26	27	20	38	36	31	44	32	41	26	36	21	33	5754000000	6435300000	4452500000	5511600000	7023300000	5900700000	6458200000	6237400000	6675100000	7143300000	7236200000	3753400000	9155000000	9956600000	13817000000	13369000000	11994000000
233	B7Z3I9;P13716;P13716-2	3	>tr|B7Z3I9|B7Z3I9_HUMAN Delta-aminolevulinic acid dehydratase OS=Homo sapiens GN=ALAD PE=2 SV=1	21	21	21	B7Z3I9	ALAD	70.6	34.52	29	21	62	25	25	23	16	25	32	19	26	76	23	31	23	34	31	24	22	17	29	20	2933800000	2517800000	10428000000	3097700000	1956000000	1541600000	1799800000	1880400000	2794700000	1828000000	2767100000	6891200000	2456700000	3630700000	1620300000	3186600000	3105900000
876	K7ENL3;P40763;G8JLH9	3	>tr|K7ENL3|K7ENL3_HUMAN Signal transducer and activator of transcription OS=Homo sapiens GN=STAT3 PE=2 SV=1	38	38	1	K7ENL3	STAT3	58.4	83.125	19	36	32	29	45	34	29	28	38	28	30	29	24	6	45	25	28	21	36	24	19	16	628550000	1013200000	1148500000	1026100000	1446900000	1307600000	1103800000	1112500000	1257700000	1047100000	1149100000	1157000000	1180300000	493510000	1486900000	1303900000	1407400000
1375	P04632;K7ELJ7;K7EKD8;K7EMQ1;Q96L46	5	>sp|P04632|CPNS1_HUMAN Calpain small subunit 1 OS=Homo sapiens GN=CAPNS1 PE=1 SV=1	25	25	25	P04632	CAPNS1	87.7	28.315	26	27	38	32	27	34	27	22	24	26	25	30	43	30	29	29	36	31	27	27	21	20	2523600000	2872900000	3899300000	2487800000	2921400000	3072600000	2821200000	2253500000	1745300000	2383200000	3032100000	3946500000	3184500000	3221200000	4157500000	3153900000	3556200000
3065	Q709C8-3;Q709C8;Q709C8-4;Q709C8-2	4	>sp|Q709C8-3|VP13C_HUMAN Isoform 3 of Vacuolar protein sorting-associated protein 13C OS=Homo sapiens GN=VPS13C	94	94	94	Q709C8-3	VPS13C	29.6	417.27	34	36	32	22	16	40	34	33	27	34	33	40	17	19	16	33	22	39	18	13	20	14	476620000	395670000	429870000	374430000	385330000	497300000	385290000	465720000	429530000	439620000	438840000	447220000	368010000	472230000	312210000	350430000	310850000
3681	Q9BX10;Q9BX10-4;Q9BX10-2;Q9BX10-3	4	>sp|Q9BX10|GTPB2_HUMAN GTP-binding protein 2 OS=Homo sapiens GN=GTPBP2 PE=1 SV=1	23	23	23	Q9BX10	GTPBP2	35.4	65.768	35	34	26	32	31	36	31	38	35	28	47	30	19	8	31	25	20	23	22	28	21	11	1101200000	981560000	1090400000	1014000000	900300000	1018500000	846530000	780780000	1111600000	942770000	1037500000	990660000	841510000	637810000	875280000	1000800000	929150000
2595	Q13200;E7EW34;E9PCS3;F8WBS8	4	>sp|Q13200|PSMD2_HUMAN 26S proteasome non-ATPase regulatory subunit 2 OS=Homo sapiens GN=PSMD2 PE=1 SV=3	43	43	43	Q13200	PSMD2	54.4	100.2	31	31	63	28	11	38	29	35	20	28	27	54	20	3	15	25	25	19	28	25	27	22	1398100000	1178400000	2781300000	939550000	337530000	1186100000	1416700000	1205100000	728410000	1105900000	1279300000	2504200000	983300000	189120000	958910000	577940000	601070000
1874	P30405;R4GN99;Q2YDB7;E9PEQ6;Q9UNP9-2;Q9UNP9;Q9UNP9-3	7	>sp|P30405|PPIF_HUMAN Peptidyl-prolyl cis-trans isomerase F, mitochondrial OS=Homo sapiens GN=PPIF PE=1 SV=1	21	21	21	P30405	PPIF	83.1	22.04	21	19	21	21	21	25	25	23	23	22	24	20	27	33	25	46	43	37	39	34	32	33	4230400000	3090300000	2817100000	3863800000	3384600000	4223400000	4020500000	3885900000	3141400000	3513600000	3571700000	3424800000	4891900000	5731700000	4984600000	5412000000	5628300000
2013	P41250	1	>sp|P41250|SYG_HUMAN Glycine--tRNA ligase OS=Homo sapiens GN=GARS PE=1 SV=3	35	35	35	P41250	GARS	50.1	83.165	25	31	43	24	39	41	29	32	41	21	28	27	25	6	31	19	25	23	25	23	26	24	659630000	1246800000	1380800000	1196300000	1803900000	1627900000	797180000	1348200000	1792300000	954720000	1047200000	918180000	1229600000	311770000	976570000	1353400000	1188300000
218	P62826;B5MDF5;B4DV51	3	>sp|P62826|RAN_HUMAN GTP-binding nuclear protein Ran OS=Homo sapiens GN=RAN PE=1 SV=3	21	21	21	P62826	RAN	57.9	24.423	19	21	33	21	25	27	23	27	24	26	25	38	23	30	40	25	29	35	31	33	30	18	4177500000	3843600000	10213000000	4024100000	4111100000	4711400000	4636000000	4666600000	4413800000	3592000000	4046700000	13474000000	2836800000	3896700000	3303500000	3554800000	3553700000
1596	P13489;E9PMN0;E9PMA9;E9PR82	4	>sp|P13489|RINI_HUMAN Ribonuclease inhibitor OS=Homo sapiens GN=RNH1 PE=1 SV=2	24	24	24	P13489	RNH1	64.2	49.973	19	24	25	22	21	32	23	19	16	18	18	34	34	31	30	25	38	31	38	33	33	30	982830000	1325700000	1576700000	963010000	1295700000	2215200000	1347200000	1821100000	1383200000	1382100000	939190000	2643400000	1087400000	1224400000	1045900000	881040000	1086600000
2241	P55145	1	>sp|P55145|MANF_HUMAN Mesencephalic astrocyte-derived neurotrophic factor OS=Homo sapiens GN=MANF PE=1 SV=3	23	23	23	P55145	MANF	60.4	20.7	26	27	26	26	25	29	26	28	30	27	23	12	33	31	34	37	34	34	32	20	15	29	2907600000	3616000000	2174700000	2342100000	2506300000	2876700000	2684500000	2411700000	2424300000	2253100000	2880000000	2178100000	3294900000	2337400000	3286500000	3023200000	2717500000
2628	Q13586;E9PQJ4;E9PNJ4;H7C5A5;Q9P246;H0Y860;F5GXJ4;E9PGD0	8	>sp|Q13586|STIM1_HUMAN Stromal interaction molecule 1 OS=Homo sapiens GN=STIM1 PE=1 SV=3	34	34	34	Q13586	STIM1	50.9	77.422	24	35	33	26	13	43	23	22	27	20	22	34	21	22	29	39	35	34	20	24	20	22	1046100000	1495500000	2108500000	1101600000	488500000	1907100000	1421700000	1319300000	1582700000	1122000000	1201500000	1334600000	1343300000	1570700000	1651900000	2101100000	1724100000
2306	P61163;R4GMT0;B4DXP9;F5H3I4	4	>sp|P61163|ACTZ_HUMAN Alpha-centractin OS=Homo sapiens GN=ACTR1A PE=1 SV=1	24	24	16	P61163	ACTR1A	62.8	42.613	26	30	33	26	26	27	23	24	22	30	31	24	25	24	32	30	31	29	32	31	26	27	2491500000	2761300000	2842200000	2373900000	2757300000	1962100000	2182100000	2153300000	2443700000	2645900000	2658900000	2110500000	2407500000	3096400000	2793700000	2560300000	3200100000
1604	P13796;B4DUA0	2	>sp|P13796|PLSL_HUMAN Plastin-2 OS=Homo sapiens GN=LCP1 PE=1 SV=6	45	45	39	P13796	LCP1	71	70.288	15	13	21	15	31	71	13	9	10	8	17	66	5	1	25	12	17	8	30	62	98	11	681010000	554790000	503870000	605020000	941400000	2512300000	516150000	511920000	473000000	512550000	940850000	3343400000	234680000	0	884980000	413970000	480770000
1715	P19971;P19971-2	2	>sp|P19971|TYPH_HUMAN Thymidine phosphorylase OS=Homo sapiens GN=TYMP PE=1 SV=2	22	22	22	P19971	TYMP	50.8	49.955	34	24	21	22	32	26	28	24	29	26	20	22	23	4	36	26	41	35	33	29	32	26	2812600000	2019300000	1298400000	2064800000	2157200000	1728600000	2453200000	2142800000	2910000000	2112000000	2047600000	1293600000	1941200000	330540000	1479200000	2107000000	2752700000
2083	P48444;B0YIW6;P48444-2;E9PK34	4	>sp|P48444|COPD_HUMAN Coatomer subunit delta OS=Homo sapiens GN=ARCN1 PE=1 SV=1	33	33	33	P48444	ARCN1	56	57.21	29	30	36	30	32	39	31	27	33	24	25	22	28	18	28	28	23	17	26	18	29	18	1680700000	1720100000	1536800000	1768500000	1483900000	1335300000	1331000000	1601100000	1548600000	1465500000	1740700000	765170000	1518500000	1628100000	1740800000	1305600000	1391100000
2168	P51572;P51572-2	2	>sp|P51572|BAP31_HUMAN B-cell receptor-associated protein 31 OS=Homo sapiens GN=BCAP31 PE=1 SV=3	19	19	19	P51572	BCAP31	46.7	27.991	26	28	20	25	24	21	26	23	27	21	30	16	23	20	34	30	33	42	28	31	25	23	1728500000	2315900000	1774900000	1460300000	1778500000	1594000000	2056700000	2230400000	2288000000	1777400000	2119000000	2489900000	1694300000	1646700000	2327200000	1590000000	1871900000
1686	P17858;P17858-2;F8WEU2	3	>sp|P17858|K6PL_HUMAN 6-phosphofructokinase, liver type OS=Homo sapiens GN=PFKL PE=1 SV=6	35	31	30	P17858	PFKL	50.3	85.018	24	30	31	31	49	43	21	29	35	27	29	39	16	7	23	22	20	21	21	36	26	20	1285800000	1391600000	1594500000	1362000000	2037400000	1590900000	1208200000	1738000000	1915300000	1228000000	1678000000	2150800000	1314100000	435700000	1315400000	1749600000	1646100000
4114	Q9UQ80;F8VR77	2	>sp|Q9UQ80|PA2G4_HUMAN Proliferation-associated protein 2G4 OS=Homo sapiens GN=PA2G4 PE=1 SV=3	26	26	26	Q9UQ80	PA2G4	55.3	43.786	10	25	37	20	23	27	27	23	23	23	22	38	26	18	30	34	26	27	35	38	41	21	997280000	2030700000	3195100000	1672300000	1630700000	2553300000	2042200000	1941100000	2044200000	1683600000	1831800000	4692800000	1579200000	1549300000	1593600000	1121400000	1079500000
3312	Q8TC12;Q8TC12-2;Q8TC12-3	3	>sp|Q8TC12|RDH11_HUMAN Retinol dehydrogenase 11 OS=Homo sapiens GN=RDH11 PE=1 SV=2	22	22	22	Q8TC12	RDH11	59.7	35.386	28	35	23	27	29	27	33	34	28	24	24	23	22	20	33	24	29	25	23	34	21	20	3260200000	3810600000	2829400000	3255800000	3490500000	3481700000	5028500000	4696900000	3447100000	4096400000	3765700000	2504100000	2752100000	3233200000	3321100000	3399200000	3705700000
1017	O43149;O43149-2	2	>sp|O43149|ZZEF1_HUMAN Zinc finger ZZ-type and EF-hand domain-containing protein 1 OS=Homo sapiens GN=ZZEF1 PE=1 SV=6	69	69	41	O43149	ZZEF1	26.3	331.07	27	33	36	30	21	49	25	32	28	28	31	31	17	21	20	27	21	22	18	21	23	21	577620000	626480000	535870000	581390000	587520000	461720000	504770000	567280000	573640000	593490000	657970000	502030000	437890000	556100000	365620000	514510000	443610000
2162	P51148;P51148-2;K7ERI8;F8WCY6;F8WD79;F8VPW9	6	>sp|P51148|RAB5C_HUMAN Ras-related protein Rab-5C OS=Homo sapiens GN=RAB5C PE=1 SV=2	17	17	13	P51148	RAB5C	68.5	23.482	20	24	22	23	26	22	26	25	24	24	25	15	37	28	30	34	31	48	28	23	22	31	1787200000	1891800000	1966800000	1725200000	1992200000	1927800000	2186400000	2138500000	2003400000	1950200000	2338900000	2388700000	1826200000	1965700000	2384600000	2683500000	2615100000
1014	O15511;B1ALC0;O15511-2	3	>sp|O15511|ARPC5_HUMAN Actin-related protein 2/3 complex subunit 5 OS=Homo sapiens GN=ARPC5 PE=1 SV=3	18	18	17	O15511	ARPC5	86.8	16.32	32	33	10	41	30	25	40	27	36	31	43	13	21	22	21	27	23	19	24	24	17	18	6101300000	5946400000	2212200000	4887200000	4466500000	2481700000	4488100000	3103900000	4560100000	4589400000	4637500000	1519200000	5761100000	5535200000	8120200000	4165300000	5715400000
1392	P05121;P05121-2	2	>sp|P05121|PAI1_HUMAN Plasminogen activator inhibitor 1 OS=Homo sapiens GN=SERPINE1 PE=1 SV=1	25	25	25	P05121	SERPINE1	59.2	45.059	24	28	26	27	34	26	29	25	21	21	32	22	25	6	34	33	36	29	42	36	22	22	1268100000	2205600000	1566700000	2115900000	2342800000	1574900000	1993900000	1557100000	1711200000	1741800000	2335700000	1634100000	1410900000	578180000	1579400000	1520500000	1782100000
1598	P13639	1	>sp|P13639|EF2_HUMAN Elongation factor 2 OS=Homo sapiens GN=EEF2 PE=1 SV=4	47	47	46	P13639	EEF2	54.9	95.337	23	13	114	21	23	70	14	12	6	8	13	107	10	8	12	8	10	10	32	23	38	6	1166800000	605670000	11355000000	1199300000	1473000000	3119700000	1032900000	655310000	363060000	411390000	616010000	10659000000	661290000	4100300000	384720000	386180000	627330000
1762	P22694;P22694-8	2	>sp|P22694|KAPCB_HUMAN cAMP-dependent protein kinase catalytic subunit beta OS=Homo sapiens GN=PRKACB PE=1 SV=2	22	22	2	P22694	PRKACB	47.6	40.622	27	25	23	28	26	24	34	21	23	28	27	25	26	32	38	33	26	27	23	30	16	23	2378300000	2827600000	1895600000	2492200000	2154400000	2275300000	2669900000	2298600000	2230700000	2355900000	2056900000	1348400000	2213400000	2646200000	2223400000	1996900000	2533100000
1821	P26639;P26639-2;G3XAN9;E7ERI3;D6RCA5;D6RDJ6;D6RJ97;D6RHV7;D6RCS6	9	>sp|P26639|SYTC_HUMAN Threonine--tRNA ligase, cytoplasmic OS=Homo sapiens GN=TARS PE=1 SV=3	48	48	43	P26639	TARS	65.3	83.434	39	19	61	25	19	39	31	34	21	26	28	32	20	2	24	26	24	26	17	23	20	21	1667400000	1199000000	2451300000	1014800000	641020000	1198100000	1680400000	1016000000	774870000	1456300000	1277400000	1594300000	1149500000	34604000	1055700000	1067900000	1010300000
1798	P24844;P24844-2	2	>sp|P24844|MYL9_HUMAN Myosin regulatory light polypeptide 9 OS=Homo sapiens GN=MYL9 PE=1 SV=4	14	7	7	P24844	MYL9	66.3	19.827	27	35	16	27	28	23	31	34	33	31	27	13	29	19	24	36	22	33	32	30	16	21	1521500000	1556600000	1126800000	1956300000	1793000000	1874600000	2263400000	2784600000	2166700000	2076900000	2639600000	1638200000	2436400000	2902800000	3478800000	4644400000	3464400000
818	Q99623;J3KPX7;F5GY37;Q99623-2;F5H2D2;F5H0C5	6	>sp|Q99623|PHB2_HUMAN Prohibitin-2 OS=Homo sapiens GN=PHB2 PE=1 SV=2	24	24	24	Q99623	PHB2	69.2	33.296	29	26	25	30	31	30	30	30	22	25	26	21	20	19	35	26	23	23	29	25	28	31	3365000000	3014600000	3513700000	2949700000	3318600000	3093800000	3000500000	2776600000	1865600000	3249500000	3191100000	2324400000	2295100000	2532900000	2317200000	2281500000	2842300000
3629	Q9BS26	1	>sp|Q9BS26|ERP44_HUMAN Endoplasmic reticulum resident protein 44 OS=Homo sapiens GN=ERP44 PE=1 SV=1	19	19	19	Q9BS26	ERP44	45.3	46.971	23	24	28	25	23	29	28	29	21	19	32	25	21	22	28	25	24	25	37	29	29	29	1878300000	2358300000	2089700000	1989200000	1830300000	2761000000	2185400000	2173000000	1761500000	1798100000	2196200000	1704200000	1937300000	2361200000	1731300000	1766500000	1762200000
182	B4DVE7;P50995;P27216;P27216-2	4	>tr|B4DVE7|B4DVE7_HUMAN Annexin OS=Homo sapiens GN=ANXA11 PE=2 SV=1	21	21	21	B4DVE7	ANXA11	43	51.242	25	27	24	33	11	30	16	14	17	19	16	25	37	19	34	33	33	37	28	37	34	28	1508700000	1368200000	1816400000	1847400000	849860000	3528600000	1982100000	1980200000	2496000000	2052900000	1828900000	1515600000	1521700000	1480600000	2006800000	1448900000	1508600000
3863	Q9NQW7-3;G8JLB2;Q5T6H7	3	>sp|Q9NQW7-3|XPP1_HUMAN Isoform 3 of Xaa-Pro aminopeptidase 1 OS=Homo sapiens GN=XPNPEP1	34	34	1	Q9NQW7-3	XPNPEP1	64.9	74.797	19	40	34	35	40	38	17	28	35	24	30	28	19	5	26	33	19	19	22	31	16	26	559730000	1288500000	899340000	944600000	1912700000	1282500000	597970000	1208900000	1282200000	1016600000	1086300000	1192500000	800200000	738030000	1003100000	1017500000	917700000
303	Q96DZ9-3;C9JAI6;Q96DZ9-2;Q96DZ9-4;Q96DZ9-5;Q96DZ9-6;Q96DZ9	7	>sp|Q96DZ9-3|CKLF5_HUMAN Isoform 3 of CKLF-like MARVEL transmembrane domain-containing protein 5 OS=Homo sapiens GN=CMTM5	6	6	6	Q96DZ9-3	CMTM5	42.4	13.19	28	27	21	27	29	31	32	31	28	27	29	17	22	19	26	24	26	25	23	27	22	20	1260800000	1843200000	1396200000	1032100000	1836500000	1728100000	1651900000	1474100000	1179400000	1237500000	1664900000	1178600000	1368400000	1141400000	2378400000	2670900000	2317600000
2048	P45974-2;P45974;Q92995-2;Q92995	4	>sp|P45974-2|UBP5_HUMAN Isoform Short of Ubiquitin carboxyl-terminal hydrolase 5 OS=Homo sapiens GN=USP5	32	32	32	P45974-2	USP5	43.1	93.307	26	23	45	19	24	32	22	28	24	22	28	47	18	7	26	27	18	19	25	24	32	27	597170000	569410000	1728500000	732060000	771990000	982080000	670370000	613090000	807590000	573260000	638910000	2153700000	702110000	395910000	735800000	551020000	530490000
1485	P08758;D6RBL5;D6RBE9;E9PHT9;D6RCN3	5	>sp|P08758|ANXA5_HUMAN Annexin A5 OS=Homo sapiens GN=ANXA5 PE=1 SV=2	28	28	28	P08758	ANXA5	72.8	35.936	22	42	29	21	60	42	55	23	20	16	31	19	18	31	16	11	14	22	18	19	24	15	1874000000	5435800000	5142300000	2634600000	6186400000	4727700000	5108300000	1534900000	1619600000	2205300000	2684300000	1672400000	2351900000	3546200000	1860300000	874160000	1726100000
3854	Q9NQ75;Q9NQ75-2	2	>sp|Q9NQ75|CASS4_HUMAN Cas scaffolding protein family member 4 OS=Homo sapiens GN=CASS4 PE=1 SV=2	33	33	20	Q9NQ75	CASS4	51.8	87.143	25	27	39	21	32	43	27	28	28	24	24	23	18	21	17	29	28	20	22	23	17	18	1095300000	1317600000	777560000	1095800000	1134600000	649750000	1088600000	1136800000	1076000000	1283000000	1203200000	616370000	920080000	1216300000	1012400000	949080000	1312300000
2636	Q13637	1	>sp|Q13637|RAB32_HUMAN Ras-related protein Rab-32 OS=Homo sapiens GN=RAB32 PE=1 SV=3	23	23	21	Q13637	RAB32	84.4	24.997	21	23	28	21	21	23	24	25	26	28	26	16	31	22	27	30	33	41	20	31	21	17	2575000000	3069300000	3210100000	2215200000	2348700000	3072100000	3244700000	2631100000	2829400000	2504100000	2485200000	3144700000	1929400000	1657000000	1877800000	1344700000	1882400000
1035	O43396;G3V1K0;K7EPB7	3	>sp|O43396|TXNL1_HUMAN Thioredoxin-like protein 1 OS=Homo sapiens GN=TXNL1 PE=1 SV=3	20	20	20	O43396	TXNL1	67.8	32.251	31	39	37	30	29	20	21	19	19	29	28	35	25	23	25	30	19	21	22	23	22	18	1982400000	2387300000	4210600000	2080800000	1329400000	710890000	935900000	1209000000	1528800000	1046600000	1024400000	1985000000	1639800000	1888900000	1680900000	1485900000	1534600000
3950	Q9NYL9;H0YNJ8	2	>sp|Q9NYL9|TMOD3_HUMAN Tropomodulin-3 OS=Homo sapiens GN=TMOD3 PE=1 SV=1	22	22	21	Q9NYL9	TMOD3	62.2	39.594	19	18	25	20	37	17	26	25	23	20	26	20	27	26	25	35	25	36	23	25	24	38	2152600000	2315400000	1047600000	1962100000	2484500000	1201400000	2128900000	2241900000	1931800000	2288700000	2051400000	920470000	3193800000	3003300000	2657400000	2873400000	2737300000
555	Q7Z406;Q7Z406-6;F2Z2U8;Q7Z406-2;G8JLL9;Q7Z406-4;Q7Z406-5	7	>sp|Q7Z406|MYH14_HUMAN Myosin-14 OS=Homo sapiens GN=MYH14 PE=1 SV=2	24	9	9	Q7Z406	MYH14	11	227.87	27	35	22	21	22	18	33	28	26	29	28	19	16	18	26	32	29	27	25	30	23	21	4362100000	5049800000	5231100000	3735400000	3423800000	4164800000	4161900000	3638400000	4426600000	4092400000	4731300000	3570700000	2248500000	2088800000	3443700000	4503300000	3251700000
2667	Q14165;F5GX14	2	>sp|Q14165|MLEC_HUMAN Malectin OS=Homo sapiens GN=MLEC PE=1 SV=1	22	22	22	Q14165	MLEC	56.2	32.233	23	25	26	25	23	19	27	25	21	24	28	15	25	24	29	27	26	31	32	29	25	20	1718100000	2201300000	1801000000	1993700000	2021400000	1904200000	2269900000	2361200000	1906400000	1936600000	1942200000	1348600000	1877900000	1795800000	2530100000	2129700000	1908700000
1	A0FGR8-2;A0FGR8;A0FGR8-6;A0FGR8-4;F2Z3K9;A0FGR8-5	6	>sp|A0FGR8-2|ESYT2_HUMAN Isoform 2 of Extended synaptotagmin-2 OS=Homo sapiens GN=ESYT2	38	38	38	A0FGR8-2	ESYT2	45.2	98.9	28	32	15	26	38	30	27	25	33	30	36	22	16	6	21	23	27	24	18	22	17	22	849760000	606580000	607240000	984880000	719520000	776620000	503770000	514980000	616330000	668290000	828750000	1053900000	704630000	487620000	1237400000	880740000	956550000
1764	P22695;H3BRG4;H3BSJ9;H3BUE4;H3BUI9	5	>sp|P22695|QCR2_HUMAN Cytochrome b-c1 complex subunit 2, mitochondrial OS=Homo sapiens GN=UQCRC2 PE=1 SV=3	20	20	20	P22695	UQCRC2	46.4	48.442	16	25	19	21	24	25	22	22	24	20	25	18	29	21	27	36	29	32	32	34	25	29	1109800000	2011200000	1418700000	1727900000	2209100000	2084300000	2579300000	2036500000	2195400000	2303900000	1867000000	1788700000	932390000	994870000	988140000	1144000000	1166700000
1846	P28838-2;P28838	2	>sp|P28838-2|AMPL_HUMAN Isoform 2 of Cytosol aminopeptidase OS=Homo sapiens GN=LAP3	33	33	33	P28838-2	LAP3	69.5	52.771	22	25	30	27	25	24	22	21	19	23	23	33	20	6	29	27	33	29	37	34	26	23	1355300000	1498100000	2026100000	1397200000	1295500000	1422900000	1207300000	1167500000	1332500000	1284600000	1436900000	2269000000	875900000	582280000	887460000	1167900000	1096100000
976	O14980;C9IZS4;F8WF71	3	>sp|O14980|XPO1_HUMAN Exportin-1 OS=Homo sapiens GN=XPO1 PE=1 SV=1	43	43	43	O14980	XPO1	44.2	123.38	39	23	51	24	36	35	27	30	14	26	27	47	9	3	10	20	22	22	20	12	26	21	779670000	828220000	1272700000	582460000	637340000	714950000	704890000	639560000	430060000	871530000	932800000	1014300000	362410000	86785000	593150000	736350000	912680000
1159	O75915;F8WF90;C9JQU6;F8WF33	4	>sp|O75915|PRAF3_HUMAN PRA1 family protein 3 OS=Homo sapiens GN=ARL6IP5 PE=1 SV=1	10	10	10	O75915	ARL6IP5	35.6	21.614	24	22	29	27	30	25	28	30	26	31	32	22	18	14	25	26	25	22	21	26	20	26	2438000000	2421100000	2310800000	2324700000	2118600000	2013600000	2778000000	2209100000	2374600000	2125300000	3038400000	1659100000	1381100000	1458700000	2413400000	2841300000	2690800000
3278	Q8NE86-3;Q8NE86;Q8NE86-2	3	>sp|Q8NE86-3|MCU_HUMAN Isoform 3 of Calcium uniporter protein, mitochondrial OS=Homo sapiens GN=MCU	25	25	25	Q8NE86-3	MCU	53.6	35.158	29	29	31	17	24	26	27	27	28	23	29	19	19	18	29	27	27	22	26	26	20	15	2111400000	2083600000	1842500000	1696400000	2018500000	1862900000	2427900000	2172800000	1899800000	2057700000	1866600000	1111500000	1448700000	1595000000	1501600000	2174900000	1734800000
2584	Q13094;E7ESF6	2	>sp|Q13094|LCP2_HUMAN Lymphocyte cytosolic protein 2 OS=Homo sapiens GN=LCP2 PE=1 SV=1	22	22	22	Q13094	LCP2	31.3	60.187	33	35	11	25	31	30	30	29	34	31	24	11	25	24	22	25	28	26	16	18	11	19	1415600000	1799800000	841880000	1006400000	1223500000	1260800000	1153200000	1187000000	1043300000	1418300000	938740000	695990000	1859500000	1516800000	1843800000	1508900000	1390600000
209	B4E2W0;P55084;F5GZQ3;B5MD38	4	>tr|B4E2W0|B4E2W0_HUMAN 3-ketoacyl-CoA thiolase OS=Homo sapiens GN=HADHB PE=2 SV=1	31	31	31	B4E2W0	HADHB	63.9	48.879	18	20	11	10	25	28	32	27	30	25	20	20	27	4	34	30	34	25	29	40	28	24	1217700000	1488800000	578720000	555540000	1753600000	1534200000	1811400000	1757200000	2014000000	1677000000	1114400000	1397400000	1295100000	254930000	1098500000	1854300000	1773000000
390	E5KLK1;E5KLJ9;O60313-2;E5KLJ5;O60313;E5KLJ6	6	>tr|E5KLK1|E5KLK1_HUMAN Dynamin-like 120 kDa protein, mitochondrial OS=Homo sapiens GN=OPA1 PE=2 SV=1	47	47	47	E5KLK1	OPA1	51.7	111.82	41	21	34	25	13	34	35	29	20	27	29	25	20	1	20	22	23	25	27	25	18	20	930370000	513100000	704450000	687730000	332730000	631520000	853770000	663350000	501840000	735580000	742920000	521490000	716680000	0	747140000	679640000	575630000
3281	Q8NEU8;Q8NEU8-2;Q8NEU8-3;F8VXB0;F8VR68;F8VS86	6	>sp|Q8NEU8|DP13B_HUMAN DCC-interacting protein 13-beta OS=Homo sapiens GN=APPL2 PE=1 SV=3	34	34	33	Q8NEU8	APPL2	63.3	74.493	25	19	22	28	25	27	27	22	30	26	24	12	22	26	19	33	33	33	29	28	12	22	1203700000	1113400000	754420000	1372500000	1155000000	981820000	1332500000	906160000	1494000000	1324100000	1420700000	692780000	1401900000	1461700000	931540000	1290600000	1164500000
2005	P40925;P40925-3;P40925-2;B9A041;B8ZZ51	5	>sp|P40925|MDHC_HUMAN Malate dehydrogenase, cytoplasmic OS=Homo sapiens GN=MDH1 PE=1 SV=4	19	19	19	P40925	MDH1	57.2	36.426	30	26	28	28	36	29	27	21	22	31	29	30	17	22	22	21	24	22	17	20	22	17	4659100000	4556500000	6495600000	4937500000	3092500000	2115700000	2430400000	2930700000	3748500000	2228400000	1992700000	3832100000	3966100000	4671900000	3426400000	3805900000	3662100000
1518	P0C7P3-2;P0C7P3	2	>sp|P0C7P3-2|SLN14_HUMAN Isoform 2 of Schlafen family member 14 OS=Homo sapiens GN=SLFN14	46	46	46	P0C7P3-2	SLFN14	48.4	102.26	32	29	36	30	19	30	31	26	23	33	28	28	9	3	19	34	32	22	14	15	12	16	978270000	674360000	1084000000	833990000	429590000	871980000	835320000	673120000	507050000	1003700000	1105100000	914090000	291970000	33993000	493810000	575800000	467130000
1808	P25786;P25786-2;F5GX11;B4DEV8	4	>sp|P25786|PSA1_HUMAN Proteasome subunit alpha type-1 OS=Homo sapiens GN=PSMA1 PE=1 SV=1	21	21	21	P25786	PSMA1	71.1	29.555	22	24	40	26	22	24	25	24	26	22	21	27	19	18	29	23	17	21	24	27	29	19	2427200000	2150400000	3259700000	2365000000	2246600000	2544800000	2097800000	2596300000	2739400000	2063300000	2485200000	3424300000	2052600000	2437900000	2156000000	2047300000	2091900000
1914	P31946	1	>sp|P31946|1433B_HUMAN 14-3-3 protein beta/alpha OS=Homo sapiens GN=YWHAB PE=1 SV=3	24	14	1	P31946	YWHAB	74.4	28.082	27	26	20	20	27	20	20	19	26	28	22	23	22	23	27	24	27	22	28	23	31	29	4758900000	5086500000	5451200000	4272400000	5266400000	4621100000	3759300000	5248800000	5458300000	5654000000	4217200000	3287000000	3611400000	6337100000	5044300000	5302500000	5534000000
3865	Q9NR12;Q9NR12-5;Q9NR12-6;Q9NR12-4;Q9NR12-3	5	>sp|Q9NR12|PDLI7_HUMAN PDZ and LIM domain protein 7 OS=Homo sapiens GN=PDLIM7 PE=1 SV=1	23	23	2	Q9NR12	PDLIM7	54	49.844	24	20	24	19	26	26	24	24	25	19	18	14	26	25	33	31	29	32	27	26	24	22	2871900000	2647800000	2535900000	2297600000	2112600000	2386000000	2461200000	2293100000	2699800000	1756400000	2302300000	1681100000	2685900000	2388900000	3184500000	3554200000	2785300000
175	P20936-2;B4DTL2;E9PGC0;P20936;Q68CU6	5	>sp|P20936-2|RASA1_HUMAN Isoform 2 of Ras GTPase-activating protein 1 OS=Homo sapiens GN=RASA1	45	45	45	P20936-2	RASA1	55.6	100.4	35	15	35	31	17	29	27	29	24	27	28	11	15	5	15	30	39	22	29	20	22	15	698160000	336690000	500820000	446730000	306160000	388370000	394950000	541020000	428580000	692330000	564210000	317080000	325460000	146180000	509240000	621010000	669910000
1740	P21399;Q9HBB2;Q5VZA6	3	>sp|P21399|ACOC_HUMAN Cytoplasmic aconitate hydratase OS=Homo sapiens GN=ACO1 PE=1 SV=3	37	37	37	P21399	ACO1	46	98.398	24	22	32	26	15	24	28	32	19	29	25	28	15	3	17	33	36	24	29	24	15	25	1175200000	899810000	1294500000	790590000	342800000	628670000	1327600000	1109300000	594880000	952760000	1041800000	986720000	708980000	157800000	623130000	648130000	553620000
2126	P49755;G3V2K7	2	>sp|P49755|TMEDA_HUMAN Transmembrane emp24 domain-containing protein 10 OS=Homo sapiens GN=TMED10 PE=1 SV=2	19	19	19	P49755	TMED10	55.7	24.976	23	26	22	25	25	20	22	18	19	20	22	15	31	22	35	28	28	26	31	22	23	31	1885800000	2430500000	1956400000	2294900000	2023500000	1894800000	2714900000	2126400000	2133400000	1976400000	2220000000	1546900000	3506500000	2858700000	3679700000	3650800000	3574200000
1963	P35813;P35813-3;P35813-2	3	>sp|P35813|PPM1A_HUMAN Protein phosphatase 1A OS=Homo sapiens GN=PPM1A PE=1 SV=1	24	24	21	P35813	PPM1A	63.1	42.447	25	38	33	22	25	16	19	22	19	22	21	20	19	23	21	23	29	28	18	35	24	30	1682300000	3403300000	3302700000	1526300000	1871600000	1364800000	1516400000	1754800000	1872600000	1648200000	1616200000	1638600000	1899600000	1816000000	1686400000	1753200000	1759200000
1261	P00441;H7BYH4	2	>sp|P00441|SODC_HUMAN Superoxide dismutase [Cu-Zn] OS=Homo sapiens GN=SOD1 PE=1 SV=2	14	14	14	P00441	SOD1	90.9	15.936	17	19	24	30	19	22	22	22	19	22	32	25	31	20	26	32	33	21	26	21	19	23	2482500000	2341500000	2911600000	2201700000	2563500000	2679300000	2722600000	2799500000	2735300000	2878900000	2870900000	7298600000	3512500000	3784200000	3557500000	3998500000	4173300000
2151	P50453	1	>sp|P50453|SPB9_HUMAN Serpin B9 OS=Homo sapiens GN=SERPINB9 PE=1 SV=1	28	27	26	P50453	SERPINB9	69.9	42.403	19	18	17	21	28	31	17	26	21	20	23	17	20	32	25	25	25	34	26	24	34	29	2033600000	1735600000	1235100000	2005400000	2790500000	2076000000	1708200000	2531600000	1935800000	2051800000	2007600000	1664900000	1669700000	2739300000	2047900000	1904200000	1993400000
2465	Q01433;Q01433-3;Q01433-5;Q01433-2;Q01433-4	5	>sp|Q01433|AMPD2_HUMAN AMP deaminase 2 OS=Homo sapiens GN=AMPD2 PE=1 SV=2	33	33	33	Q01433	AMPD2	35.3	100.69	20	28	27	33	31	24	14	26	36	27	25	20	16	5	22	29	36	24	17	29	20	26	467680000	1171500000	832200000	888690000	1329700000	1069400000	690500000	853020000	2592300000	950750000	701700000	1097400000	1616700000	278270000	1585600000	1490600000	1841000000
2592	Q13162;A6NG45	2	>sp|Q13162|PRDX4_HUMAN Peroxiredoxin-4 OS=Homo sapiens GN=PRDX4 PE=1 SV=1	18	16	16	Q13162	PRDX4	63.5	30.54	24	26	28	26	22	25	23	23	23	28	27	17	24	20	21	30	29	32	19	22	12	14	1494300000	2054300000	1581000000	1626300000	1769400000	1890700000	1944900000	1489500000	1485100000	1521300000	1834400000	1440200000	1177900000	1238500000	1763000000	1118200000	1464200000
2204	P53004	1	>sp|P53004|BIEA_HUMAN Biliverdin reductase A OS=Homo sapiens GN=BLVRA PE=1 SV=2	23	23	23	P53004	BLVRA	56.1	33.428	31	31	47	30	24	21	17	17	19	18	16	34	24	24	22	23	21	23	23	29	22	22	1022000000	1372900000	2367700000	1024200000	1327200000	1189600000	1083500000	1147200000	1373600000	1161200000	1361700000	2844000000	1864600000	2309000000	752860000	1703400000	1318300000
2374	P62873	1	>sp|P62873|GBB1_HUMAN Guanine nucleotide-binding protein G(I)/G(S)/G(T) subunit beta-1 OS=Homo sapiens GN=GNB1 PE=1 SV=3	18	11	10	P62873	GNB1	68.5	37.377	30	34	35	24	21	19	23	21	21	23	21	17	19	20	35	23	25	21	22	26	20	20	3264700000	2902900000	1760600000	4072100000	3024000000	2836300000	2923100000	3378000000	3898200000	3719100000	3480500000	1605300000	3190100000	4009900000	3170600000	3780900000	3587700000
4146	Q9Y2Q3;Q9Y2Q3-3;Q9Y2Q3-2;E9PFN5;Q9Y2Q3-4	5	>sp|Q9Y2Q3|GSTK1_HUMAN Glutathione S-transferase kappa 1 OS=Homo sapiens GN=GSTK1 PE=1 SV=3	15	15	15	Q9Y2Q3	GSTK1	77	25.497	21	23	18	22	21	21	23	21	23	22	27	22	25	25	28	32	22	37	24	21	21	16	1817500000	1650400000	1514600000	1974300000	1527400000	1789000000	1949600000	1765200000	2193400000	1805300000	2555700000	1201200000	1541400000	1327500000	2021900000	1717000000	1990900000
985	O15117-2;O15117-3;O15117;D6RAE8	4	>sp|O15117-2|FYB_HUMAN Isoform FYB-130 of FYN-binding protein OS=Homo sapiens GN=FYB	28	28	28	O15117-2	FYB	44	90.605	19	19	42	22	24	53	23	19	18	18	14	37	21	22	19	22	17	22	13	16	17	23	1399600000	1525100000	810240000	1377300000	1140500000	1016800000	1561000000	1453100000	1612900000	1688100000	1387400000	1041400000	1115200000	1535000000	1742800000	1312200000	1535100000
1267	P00568;Q5T9B7;Q9Y6K8-2;Q9Y6K8-3;Q9Y6K8	5	>sp|P00568|KAD1_HUMAN Adenylate kinase isoenzyme 1 OS=Homo sapiens GN=AK1 PE=1 SV=3	27	27	27	P00568	AK1	90.7	21.635	21	19	31	20	18	18	20	20	18	19	24	38	24	25	27	31	28	35	22	25	19	26	2000000000	1802800000	4171300000	1945200000	1715400000	1735000000	1788500000	1725800000	1917500000	1638000000	2189800000	5920700000	2410300000	2571100000	2325700000	2809000000	2319400000
1910	P31930	1	>sp|P31930|QCR1_HUMAN Cytochrome b-c1 complex subunit 1, mitochondrial OS=Homo sapiens GN=UQCRC1 PE=1 SV=3	23	23	23	P31930	UQCRC1	56	52.645	20	23	9	8	24	28	25	27	25	25	23	22	21	6	28	27	29	26	33	34	35	19	1632900000	1551500000	650990000	423630000	1842000000	2095200000	2085900000	1529600000	1648500000	1658600000	1414900000	1189000000	988340000	680300000	895180000	1775600000	1288300000
1072	O60229-6;O60229-4	2	>sp|O60229-6|KALRN_HUMAN Isoform 6 of Kalirin OS=Homo sapiens GN=KALRN	30	30	2	O60229-6	KALRN	23.6	141.16	27	24	26	27	13	33	23	24	23	22	20	20	17	21	25	33	27	26	22	23	15	20	1224800000	722690000	676260000	1106200000	329640000	1060100000	1056100000	835480000	1122700000	1047100000	1070000000	560680000	633230000	764860000	840450000	1023000000	812590000
2224	P54578;P54578-2;A6NJA2;B7Z4N8	4	>sp|P54578|UBP14_HUMAN Ubiquitin carboxyl-terminal hydrolase 14 OS=Homo sapiens GN=USP14 PE=1 SV=3	32	32	32	P54578	USP14	70.4	56.068	14	20	38	17	16	20	19	20	16	16	17	57	23	19	26	28	28	32	26	28	27	18	654610000	949000000	2289000000	1009400000	786370000	1079200000	894320000	839850000	791800000	1070700000	989790000	2644700000	953940000	813930000	818060000	876570000	941510000
4222	Q9Y624;B7Z941	2	>sp|Q9Y624|JAM1_HUMAN Junctional adhesion molecule A OS=Homo sapiens GN=F11R PE=1 SV=1	17	17	17	Q9Y624	F11R	51.8	32.583	28	43	17	35	19	17	21	22	18	19	22	16	24	21	26	26	27	32	21	22	21	24	1786200000	1965300000	2013800000	2076800000	2393500000	2105100000	2366200000	2086700000	2692700000	2433200000	2407100000	1754900000	3237600000	3563600000	3738000000	3833300000	3958100000
2499	Q05193-3;Q05193-4;Q05193;Q05193-5;Q05193-2	5	>sp|Q05193-3|DYN1_HUMAN Isoform 3 of Dynamin-1 OS=Homo sapiens GN=DNM1	42	31	27	Q05193-3	DNM1	51.2	96.04	30	19	24	29	23	28	19	25	37	28	13	10	12	7	21	35	25	28	22	31	25	18	644470000	228810000	708630000	395050000	548920000	465860000	299590000	436380000	603770000	574940000	325450000	357640000	359070000	311080000	581760000	771340000	550230000
1012	O15439-2;O15439;O15439-3;B7Z3Q7	4	>sp|O15439-2|MRP4_HUMAN Isoform 2 of Multidrug resistance-associated protein 4 OS=Homo sapiens GN=ABCC4	37	37	37	O15439-2	ABCC4	31.2	144.2	35	29	26	29	18	20	27	20	23	28	26	18	18	7	30	19	31	30	15	17	11	24	481910000	414260000	521210000	384020000	298420000	459920000	369100000	313360000	274570000	341400000	310630000	397870000	326330000	251110000	451800000	331480000	504590000
2691	Q14571;Q14571-2	2	>sp|Q14571|ITPR2_HUMAN Inositol 1,4,5-trisphosphate receptor type 2 OS=Homo sapiens GN=ITPR2 PE=1 SV=2	69	58	56	Q14571	ITPR2	29	308.06	29	30	23	21	18	24	27	26	23	28	28	21	18	24	20	13	26	22	17	17	24	19	388160000	434660000	308220000	381320000	320770000	375170000	434670000	426120000	428110000	410690000	347500000	409740000	297490000	502190000	270880000	167510000	363200000
2141	P50148;G3V1P7	2	>sp|P50148|GNAQ_HUMAN Guanine nucleotide-binding protein G(q) subunit alpha OS=Homo sapiens GN=GNAQ PE=1 SV=4	26	26	16	P50148	GNAQ	68	42.142	21	24	18	23	23	22	25	21	24	22	25	17	23	27	30	29	26	24	23	22	20	23	3190300000	2756600000	1482200000	3110800000	2714200000	2647100000	2592800000	2740300000	2925300000	2793100000	2351500000	1607200000	3006500000	3312800000	2662400000	3279300000	3030900000
2289	P60953;E7ETU3;P60953-1;F8WET9;B1AH79;G3V4H1;G3V476;Q9H4E5-2;P17081;Q9H4E5	10	>sp|P60953|CDC42_HUMAN Cell division control protein 42 homolog OS=Homo sapiens GN=CDC42 PE=1 SV=2	21	21	20	P60953	CDC42	72.3	21.258	14	20	17	21	18	20	18	18	23	24	30	17	22	27	28	41	34	36	17	24	20	29	2354700000	3004500000	2147700000	2599000000	2373200000	1942400000	2329500000	2403700000	2587100000	3219900000	3086400000	3805400000	2717900000	3231200000	3312000000	3402200000	4145100000
3551	Q96QK1;I3L4S0;I3L4P4	3	>sp|Q96QK1|VPS35_HUMAN Vacuolar protein sorting-associated protein 35 OS=Homo sapiens GN=VPS35 PE=1 SV=2	30	30	30	Q96QK1	VPS35	36.4	91.706	32	23	32	27	15	28	36	26	17	28	26	25	13	4	21	19	21	18	26	23	15	18	1735600000	1141000000	1349800000	1220600000	384190000	1158500000	1984500000	1391400000	700410000	1592300000	1171800000	1150200000	1030600000	333240000	1065600000	1093700000	1014400000
2066	P46939;P46939-2;Q5T097	3	>sp|P46939|UTRO_HUMAN Utrophin OS=Homo sapiens GN=UTRN PE=1 SV=2	68	68	67	P46939	UTRN	23.5	394.46	31	14	15	23	14	31	23	24	17	27	16	17	16	12	19	30	43	40	24	15	23	32	474480000	358440000	213930000	457800000	288750000	361680000	371630000	440320000	343550000	475250000	341640000	250700000	433160000	431210000	308430000	459170000	544800000
2813	Q16762	1	>sp|Q16762|THTR_HUMAN Thiosulfate sulfurtransferase OS=Homo sapiens GN=TST PE=1 SV=4	22	22	22	Q16762	TST	81.1	33.429	25	26	25	21	26	17	20	29	27	23	26	19	14	28	28	20	28	24	23	25	16	24	3516200000	3487500000	2990600000	2710300000	3292000000	2919100000	2507400000	2958400000	1659100000	2952300000	3478600000	1830500000	1848400000	2768100000	1868400000	1567100000	2871900000
1041	O43488;Q8NHP1;O95154	3	>sp|O43488|ARK72_HUMAN Aflatoxin B1 aldehyde reductase member 2 OS=Homo sapiens GN=AKR7A2 PE=1 SV=3	15	15	15	O43488	AKR7A2	42.9	39.589	33	29	28	25	31	18	31	27	22	21	28	24	19	20	23	24	19	19	21	25	8	17	2904200000	3140600000	2958400000	2254500000	1808500000	1102000000	1974800000	1365700000	1388900000	1176100000	1415300000	1393600000	1707900000	2062500000	1626500000	2465300000	1850900000
1621	P14770	1	>sp|P14770|GPIX_HUMAN Platelet glycoprotein IX OS=Homo sapiens GN=GP9 PE=1 SV=3	8	8	8	P14770	GP9	36.7	19.046	22	25	15	28	18	19	23	20	20	26	24	16	26	18	27	29	27	31	18	17	14	36	8039400000	8052500000	5007300000	6531400000	6068500000	7693000000	6392700000	7041000000	7125800000	7622800000	9024600000	6307200000	7354100000	8122300000	10925000000	9581500000	10182000000
2027	P42704;B8ZZ38	2	>sp|P42704|LPPRC_HUMAN Leucine-rich PPR motif-containing protein, mitochondrial OS=Homo sapiens GN=LRPPRC PE=1 SV=3	56	56	56	P42704	LRPPRC	45.3	157.9	25	24	29	32	17	29	17	25	25	19	30	23	20	18	21	11	21	20	22	23	41	16	531580000	539030000	417360000	509880000	486360000	485520000	415670000	408810000	476520000	410060000	548200000	419130000	450200000	645740000	261070000	229010000	354210000
1632	P15170-2;P15170-3;P15170;Q8IYD1	4	>sp|P15170-2|ERF3A_HUMAN Isoform 2 of Eukaryotic peptide chain release factor GTP-binding subunit ERF3A OS=Homo sapiens GN=GSPT1	25	25	25	P15170-2	GSPT1	42.1	68.6	21	15	29	21	20	35	23	17	16	19	13	39	19	10	31	27	24	25	27	30	25	16	1815900000	1675900000	1045400000	1691600000	1246800000	1550300000	1842200000	1814500000	2124000000	1726600000	2042200000	2018700000	924920000	1079500000	1247000000	1019400000	990760000
3597	Q99714;Q99714-2;Q5H928	3	>sp|Q99714|HCD2_HUMAN 3-hydroxyacyl-CoA dehydrogenase type-2 OS=Homo sapiens GN=HSD17B10 PE=1 SV=3	19	19	19	Q99714	HSD17B10	80.5	26.923	23	23	24	28	26	24	23	25	23	24	24	10	18	18	21	19	21	30	20	23	22	16	1491000000	1221600000	1199600000	1357000000	1460000000	1085200000	1448100000	1353600000	1353900000	1372500000	1560500000	1522900000	999220000	1189800000	988130000	1148900000	1294700000
1869	P30086	1	>sp|P30086|PEBP1_HUMAN Phosphatidylethanolamine-binding protein 1 OS=Homo sapiens GN=PEBP1 PE=1 SV=3	20	20	20	P30086	PEBP1	94.7	21.057	18	21	27	19	20	25	17	22	22	22	19	23	23	21	25	32	24	25	23	27	23	19	2981600000	2891100000	3757600000	2674900000	2749600000	2990500000	2705200000	2485200000	2600400000	2427200000	2969000000	6093600000	3356800000	4008800000	3469900000	4111600000	3617600000
2117	P49591;Q5T5C7	2	>sp|P49591|SYSC_HUMAN Serine--tRNA ligase, cytoplasmic OS=Homo sapiens GN=SARS PE=1 SV=3	19	19	19	P49591	SARS	44.2	58.777	25	28	23	24	30	25	26	20	28	26	27	26	19	3	20	30	19	17	18	22	20	19	1104900000	826640000	1934300000	963080000	840240000	1155000000	768840000	914130000	652970000	821780000	753640000	1423400000	733780000	350660000	648000000	858010000	796210000
4236	Q9Y6E0-2;B4DR80;Q9Y6E0	3	>sp|Q9Y6E0-2|STK24_HUMAN Isoform A of Serine/threonine-protein kinase 24 OS=Homo sapiens GN=STK24	29	29	18	Q9Y6E0-2	STK24	68.9	47.913	26	20	21	20	16	26	18	22	26	19	26	17	18	16	23	31	30	31	25	25	20	21	1921200000	1783700000	1615400000	1741800000	958210000	2171700000	1567300000	1639100000	1805500000	1682800000	1630800000	1256000000	1103100000	1134800000	1031700000	1022100000	1200300000
4053	Q9UJC5	1	>sp|Q9UJC5|SH3L2_HUMAN SH3 domain-binding glutamic acid-rich-like protein 2 OS=Homo sapiens GN=SH3BGRL2 PE=1 SV=2	12	12	12	Q9UJC5	SH3BGRL2	86.9	12.326	29	26	4	27	27	16	26	29	27	33	18	4	30	32	20	30	39	28	18	15	14	10	1902600000	1859500000	1086000000	2742800000	1871700000	1745800000	2389400000	2362700000	2818000000	2667100000	2832800000	367000000	1401300000	1694200000	1775200000	1565200000	2809000000
2489	Q04446;E9PGM4	2	>sp|Q04446|GLGB_HUMAN 1,4-alpha-glucan-branching enzyme OS=Homo sapiens GN=GBE1 PE=1 SV=3	28	28	28	Q04446	GBE1	47.4	80.473	19	25	29	18	32	31	18	31	35	22	27	29	18	5	20	18	20	20	21	21	19	18	464700000	1079100000	937100000	759990000	1353800000	1025900000	514910000	1052200000	1285400000	678240000	822150000	973860000	742240000	1176800000	682480000	938890000	890800000
1883	P30480	1	>sp|P30480|1B42_HUMAN HLA class I histocompatibility antigen, B-42 alpha chain OS=Homo sapiens GN=HLA-B PE=1 SV=1	26	16	0	P30480	HLA-B	61.9	40.332	20	32	27	20	13	11	11	17	17	25	26	24	23	20	14	25	24	19	30	42	15	41	2333900000	3803200000	3199700000	2533800000	1354600000	1402900000	1271200000	2446700000	1527400000	2425700000	2362100000	1844600000	3789200000	3294100000	2876600000	3552300000	5132100000
1163	O75955;B4DVY7	2	>sp|O75955|FLOT1_HUMAN Flotillin-1 OS=Homo sapiens GN=FLOT1 PE=1 SV=3	28	28	28	O75955	FLOT1	68.6	47.355	24	22	13	4	26	27	25	16	18	20	22	32	21	9	33	25	33	32	31	27	18	23	1350900000	1157600000	504760000	102760000	1124900000	1067600000	1395400000	747240000	576450000	750480000	882330000	2134200000	801490000	517320000	935230000	691090000	1156200000
1868	P30085;Q5T0D2;P30085-2	3	>sp|P30085|KCY_HUMAN UMP-CMP kinase OS=Homo sapiens GN=CMPK1 PE=1 SV=3	20	20	20	P30085	CMPK1	64.3	22.222	19	24	20	22	24	23	25	28	27	29	22	18	19	19	19	28	21	27	17	17	17	24	1530400000	1826700000	2160700000	1070900000	1246000000	1678300000	1334300000	1520200000	1314000000	1565700000	1560100000	2976800000	1807500000	1575900000	1998500000	2239800000	1671700000
1256	P00367;B4DGN5;B3KV55	3	>sp|P00367|DHE3_HUMAN Glutamate dehydrogenase 1, mitochondrial OS=Homo sapiens GN=GLUD1 PE=1 SV=2	30	30	12	P00367	GLUD1	60.2	61.397	23	18	18	24	21	16	18	16	22	19	20	25	15	3	27	24	26	29	28	35	35	20	1394400000	1192400000	999980000	1441600000	1229400000	956080000	1263100000	1173500000	1193300000	1162600000	1671600000	1150600000	1081100000	322160000	1092200000	1603400000	1462800000
4224	Q9Y678;D6RG17	2	>sp|Q9Y678|COPG1_HUMAN Coatomer subunit gamma-1 OS=Homo sapiens GN=COPG1 PE=1 SV=1	35	35	31	Q9Y678	COPG1	48.4	97.717	21	16	43	25	22	34	23	20	29	16	16	25	21	9	21	26	18	18	21	22	20	13	1013400000	880280000	671190000	877640000	545690000	640600000	758830000	696790000	587610000	889370000	708420000	612720000	851950000	496760000	707770000	621030000	533650000
1265	P00505;E7ERW2	2	>sp|P00505|AATM_HUMAN Aspartate aminotransferase, mitochondrial OS=Homo sapiens GN=GOT2 PE=1 SV=3	24	24	24	P00505	GOT2	64.4	47.517	23	14	18	20	25	23	19	18	20	24	26	18	23	19	25	21	23	26	29	26	24	21	1785200000	1223800000	998820000	1420500000	1759100000	1116400000	1100400000	1363400000	1486000000	1530100000	1786600000	1200700000	1431400000	1773000000	1339400000	1483300000	1632600000
3619	Q9BR76;F5H390;E7EW44;F5H0D2;A9Z1Z3-3;A9Z1Z3	6	>sp|Q9BR76|COR1B_HUMAN Coronin-1B OS=Homo sapiens GN=CORO1B PE=1 SV=1	23	23	23	Q9BR76	CORO1B	48.5	54.234	14	16	20	18	16	21	16	16	18	15	18	14	19	21	31	26	29	35	31	32	27	38	1530100000	1612800000	1326500000	1657100000	1142600000	1522400000	1305100000	1566900000	1770800000	1545300000	1397300000	1031400000	1613500000	1704700000	1911900000	1571800000	1919200000
2447	P99999	1	>sp|P99999|CYC_HUMAN Cytochrome c OS=Homo sapiens GN=CYCS PE=1 SV=2	17	17	14	P99999	CYCS	65.7	11.749	31	27	2	29	28	20	29	30	29	24	19	3	24	18	25	27	27	17	27	18	21	17	3734700000	3780600000	217950000	3702900000	4108700000	3355300000	3850500000	3656500000	4453000000	4023300000	3889800000	290150000	3062500000	3123600000	4261600000	4001000000	3300900000
479	F5H801;Q02218-2;Q02218;E9PDF2;E9PCR7;E9PFG7;Q02218-3;Q9ULD0;Q9ULD0-3;Q9ULD0-2	10	>tr|F5H801|F5H801_HUMAN 2-oxoglutarate dehydrogenase, mitochondrial OS=Homo sapiens GN=OGDH PE=2 SV=1	50	50	50	F5H801	OGDH	49.5	110.61	33	25	32	22	18	26	27	28	12	24	23	22	13	2	14	26	18	19	15	20	37	12	637940000	467880000	568060000	454780000	394810000	503950000	555250000	490330000	278440000	603880000	687170000	427830000	297940000	0	464130000	501610000	403200000
3048	Q6XQN6;Q6XQN6-3;C9JC60;Q6XQN6-2;C9J8U2	5	>sp|Q6XQN6|PNCB_HUMAN Nicotinate phosphoribosyltransferase OS=Homo sapiens GN=NAPRT1 PE=1 SV=2	25	25	25	Q6XQN6	NAPRT1	52.6	57.578	19	19	28	20	20	18	17	20	18	22	22	33	16	6	35	28	17	26	33	34	18	21	666970000	804760000	1332200000	908220000	904070000	697600000	692950000	1063800000	970880000	745260000	1032800000	1552600000	833670000	352810000	830340000	1115800000	585140000
1845	P28482;P28482-2	2	>sp|P28482|MK01_HUMAN Mitogen-activated protein kinase 1 OS=Homo sapiens GN=MAPK1 PE=1 SV=3	23	23	18	P28482	MAPK1	62.5	41.389	22	29	24	30	30	17	17	20	15	18	19	18	20	21	23	26	23	26	27	24	19	21	1612300000	1865100000	1550200000	1603600000	1816000000	1468400000	1529400000	1616500000	1327300000	1496200000	1542200000	1672300000	1899500000	2191600000	1789700000	1836300000	1560800000
3108	Q7Z6Z7-2;Q7Z6Z7-3;Q7Z6Z7;Q5H962	4	>sp|Q7Z6Z7-2|HUWE1_HUMAN Isoform 2 of E3 ubiquitin-protein ligase HUWE1 OS=Homo sapiens GN=HUWE1	81	81	81	Q7Z6Z7-2	HUWE1	24.8	480.19	21	18	41	17	23	41	15	22	26	21	16	66	19	10	10	15	20	17	11	12	15	15	289560000	227860000	538730000	176390000	258500000	404710000	264270000	228280000	313940000	240670000	253380000	1393900000	222340000	300660000	171840000	269330000	229100000
81	O95870;B0UXB6;O95870-2;B3KNX9;F2Z3H2;F2Z3G6	6	>sp|O95870|ABHGA_HUMAN Abhydrolase domain-containing protein 16A OS=Homo sapiens GN=ABHD16A PE=1 SV=3	29	29	29	O95870	ABHD16A	49.8	63.243	22	21	19	26	22	24	24	23	24	24	24	14	17	3	26	30	25	20	26	27	24	16	1319200000	1111200000	868260000	1351700000	1149200000	1030300000	1265300000	1152700000	1145500000	1280200000	1453800000	1000200000	1087900000	201390000	1176800000	1535100000	1365400000
512	E9PH29;P30048	2	>tr|E9PH29|E9PH29_HUMAN Thioredoxin-dependent peroxide reductase, mitochondrial OS=Homo sapiens GN=PRDX3 PE=2 SV=1	17	17	17	E9PH29	PRDX3	65.1	25.838	24	22	21	23	22	26	29	21	21	20	25	14	21	23	27	24	30	27	20	12	11	14	2482700000	2747900000	2517400000	2595800000	2346800000	2377300000	2614600000	2249200000	2149800000	2539200000	2688900000	1984500000	2603700000	2803000000	3223900000	3715100000	3238800000
2077	P48047	1	>sp|P48047|ATPO_HUMAN ATP synthase subunit O, mitochondrial OS=Homo sapiens GN=ATP5O PE=1 SV=1	22	22	22	P48047	ATP5O	79.8	23.277	19	19	13	21	20	20	21	23	22	24	20	6	31	21	22	31	27	30	21	24	19	21	2512100000	2985800000	2385900000	2571900000	2635700000	2143200000	3475300000	3233700000	3138600000	3194600000	2440500000	2516700000	3076000000	2682200000	2693100000	3052900000	2713000000
2145	P50225;P50226;P50225-2;E9PKW4;E9PM76	5	>sp|P50225|ST1A1_HUMAN Sulfotransferase 1A1 OS=Homo sapiens GN=SULT1A1 PE=1 SV=3	23	23	13	P50225	SULT1A1	68.1	34.165	20	18	14	17	27	30	30	38	23	40	15	9	18	24	38	18	21	16	8	12	14	21	998610000	801640000	874270000	1180300000	1174600000	1273100000	1078500000	1281400000	1003700000	2123600000	737820000	408080000	686210000	1449200000	2544300000	969590000	1319300000
3497	Q96HC4;E9PBF5;Q96HC4-4;D6RB78;F5H7Y0;Q96HC4-3;F5H0X8;Q96HC4-2;D3YTJ1;D6RAA1;D6RGG6;Q96HC4-5	12	>sp|Q96HC4|PDLI5_HUMAN PDZ and LIM domain protein 5 OS=Homo sapiens GN=PDLIM5 PE=1 SV=5	19	19	19	Q96HC4	PDLIM5	37.2	63.944	22	27	16	22	24	27	20	24	20	20	22	13	24	19	24	27	27	29	20	13	15	20	1176700000	1613400000	1234600000	1329300000	1294800000	1464700000	1362900000	1253700000	1237800000	1022500000	1248600000	1225800000	1116300000	751270000	1353200000	1511700000	1042300000
1383	P05023-4;P05023;P05023-3;P05023-2;M0R116;P13637;P13637-2;P13637-3;B1AKY9;P50993;Q13733;E9PRA5;P20648;P54707;P54707-2	15	>sp|P05023-4|AT1A1_HUMAN Isoform 4 of Sodium/potassium-transporting ATPase subunit alpha-1 OS=Homo sapiens GN=ATP1A1	29	29	29	P05023-4	ATP1A1	34.1	113	26	24	26	25	21	22	22	20	21	29	26	16	19	14	21	22	18	14	17	19	22	19	505430000	521630000	340900000	446760000	462960000	333710000	446820000	311790000	466790000	432850000	477800000	322380000	395200000	390040000	401540000	479750000	364320000
1276	P01009;P01009-2;P01009-3	3	>sp|P01009|A1AT_HUMAN Alpha-1-antitrypsin OS=Homo sapiens GN=SERPINA1 PE=1 SV=3	26	26	26	P01009	SERPINA1	56.2	46.736	18	15	18	20	32	21	17	15	15	23	17	18	23	1	41	25	27	20	53	17	22	14	1763900000	1187500000	1404600000	2307800000	1988700000	2124000000	1678300000	1353500000	814700000	1768800000	1964600000	1355600000	1361700000	0	3722600000	2399300000	1608600000
774	I3L0N3;P46459;B4DFA2;I3L4Q9	4	>tr|I3L0N3|I3L0N3_HUMAN Vesicle-fusing ATPase OS=Homo sapiens GN=NSF PE=2 SV=1	34	34	34	I3L0N3	NSF	41	82.091	16	22	34	23	25	22	18	24	24	27	23	32	17	10	21	21	19	20	19	17	17	17	321710000	453050000	757640000	393200000	411040000	746980000	412750000	471040000	401840000	442360000	350980000	930770000	481630000	353870000	555690000	467680000	487140000
2905	Q93079;Q5QNW6;Q5QNW6-2;Q99877;P62807;P58876;B4DR52;U3KQK0;Q99880;Q96A08	10	>sp|Q93079|H2B1H_HUMAN Histone H2B type 1-H OS=Homo sapiens GN=HIST1H2BH PE=1 SV=3	18	18	0	Q93079	HIST1H2BH	83.3	13.892	9	6	7	13	25	32	7	12	10	5	14	47	9	9	28	6	5	3	29	52	71	7	338840000	132070000	435780000	540710000	1081900000	6565800000	226660000	650090000	196710000	62480000	773570000	11816000000	482280000	528060000	3032800000	151730000	200730000
4211	Q9Y5S2	1	>sp|Q9Y5S2|MRCKB_HUMAN Serine/threonine-protein kinase MRCK beta OS=Homo sapiens GN=CDC42BPB PE=1 SV=2	64	64	55	Q9Y5S2	CDC42BPB	37.6	194.31	16	13	29	23	15	45	20	14	30	17	20	22	15	7	23	32	27	27	17	11	16	16	587940000	459630000	319160000	618650000	342610000	530390000	443450000	454580000	577870000	399110000	478400000	271300000	527960000	257450000	408510000	507540000	531220000
427	E7ER44;P02788;P02788-2	3	>tr|E7ER44|E7ER44_HUMAN Kaliocin-1 OS=Homo sapiens GN=LTF PE=2 SV=1	45	45	44	E7ER44	LTF	61.3	77.969	10	1	0	5	8	52	19	4	5	6	21	35	2	0	64	0	10	0	71	72	58	5	197610000	0	0	85398000	147080000	2629300000	730180000	35466000	85762000	105700000	977980000	1739200000	52686000	0	3852900000	0	236710000
2650	Q13976-2;Q5SQU3;Q13976;Q5JP05;B7ZA25;E7EPE6;Q13237	7	>sp|Q13976-2|KGP1_HUMAN Isoform Beta of cGMP-dependent protein kinase 1 OS=Homo sapiens GN=PRKG1	39	39	39	Q13976-2	PRKG1	57.7	77.803	15	26	19	33	32	22	19	19	18	21	25	19	14	5	27	24	24	15	19	32	20	23	636490000	1385300000	680410000	1263900000	1771200000	1124800000	789010000	689630000	990770000	1078800000	1157800000	709720000	1170100000	411310000	1517100000	1189600000	1366900000
1822	P26640;B4DZ61	2	>sp|P26640|SYVC_HUMAN Valine--tRNA ligase OS=Homo sapiens GN=VARS PE=1 SV=4	45	45	45	P26640	VARS	39.6	140.47	21	26	52	20	16	28	16	15	11	18	10	28	15	10	17	24	26	18	29	14	31	15	378730000	462030000	1369800000	386640000	352790000	651440000	364430000	347070000	246100000	323190000	398090000	518900000	553770000	485890000	467370000	553170000	537050000
1141	O75563;B7Z5R3	2	>sp|O75563|SKAP2_HUMAN Src kinase-associated phosphoprotein 2 OS=Homo sapiens GN=SKAP2 PE=1 SV=1	21	21	21	O75563	SKAP2	48.2	41.216	25	24	17	22	23	19	20	16	20	23	21	14	27	21	24	31	31	30	18	16	11	18	1660200000	1613700000	906620000	1667000000	1446200000	981740000	1838200000	1456500000	1462200000	1343800000	1594200000	1292600000	1247600000	1250300000	1277600000	975380000	1218300000
1648	P16152;B4DFK7;E9PQ63;A8MTM1	4	>sp|P16152|CBR1_HUMAN Carbonyl reductase [NADPH] 1 OS=Homo sapiens GN=CBR1 PE=1 SV=3	20	20	18	P16152	CBR1	76.9	30.375	22	23	23	21	23	24	20	21	24	21	23	14	15	13	27	18	18	16	24	27	25	17	2280700000	2239100000	2262400000	2351000000	2462900000	1706700000	1805000000	1944400000	2036900000	1781400000	2019800000	1683300000	1194100000	1415900000	1547600000	1339100000	1791300000
2033	P42858	1	>sp|P42858|HD_HUMAN Huntingtin OS=Homo sapiens GN=HTT PE=1 SV=2	65	65	65	P42858	HTT	25.8	347.6	34	26	23	24	20	30	18	32	14	28	20	33	8	8	7	25	19	18	10	24	15	12	435510000	324650000	242200000	349590000	302230000	298650000	323720000	383780000	191140000	323370000	282470000	304700000	205300000	157670000	92613000	311060000	296840000
3944	Q9NY33;Q9NY33-4;G3V1D3;G3V180;Q9NY33-2	5	>sp|Q9NY33|DPP3_HUMAN Dipeptidyl peptidase 3 OS=Homo sapiens GN=DPP3 PE=1 SV=2	32	32	32	Q9NY33	DPP3	54.7	82.588	20	28	38	23	32	32	19	22	23	18	20	27	16	3	15	19	16	15	19	15	19	21	541560000	1033100000	1253000000	820880000	1196100000	1144200000	694460000	949730000	998570000	733270000	852200000	1524200000	976240000	133310000	848460000	738460000	749510000
2810	Q16706	1	>sp|Q16706|MA2A1_HUMAN Alpha-mannosidase 2 OS=Homo sapiens GN=MAN2A1 PE=1 SV=2	40	40	39	Q16706	MAN2A1	38.4	131.14	23	22	25	32	28	26	30	26	10	29	34	17	5	8	15	29	16	11	22	11	19	12	450520000	428390000	484530000	574970000	526230000	399680000	604820000	518700000	206570000	494200000	660430000	308660000	83358000	164910000	236780000	453030000	344700000
1022	O43182-4;O43182;B4DN07;O43182-5;O43182-2;B7Z8H7;O43182-3	7	>sp|O43182-4|RHG06_HUMAN Isoform 4 of Rho GTPase-activating protein 6 OS=Homo sapiens GN=ARHGAP6	21	21	21	O43182-4	ARHGAP6	36.3	84.843	15	14	39	19	24	38	18	20	19	16	13	36	18	19	21	21	21	20	15	19	14	15	808140000	881290000	800540000	872760000	765040000	799980000	902600000	740300000	791180000	657760000	727110000	758900000	1049700000	1387600000	904520000	1046500000	1034700000
2080	P48147	1	>sp|P48147|PPCE_HUMAN Prolyl endopeptidase OS=Homo sapiens GN=PREP PE=1 SV=2	40	40	40	P48147	PREP	65.6	80.699	16	21	22	25	43	31	17	32	36	21	27	27	15	3	15	15	21	16	16	21	15	16	303370000	608580000	394820000	471700000	920460000	593320000	396960000	541150000	670450000	463130000	446830000	580500000	347300000	110130000	515190000	397690000	443020000
2676	Q14254;J3QLD9;E7EMK3	3	>sp|Q14254|FLOT2_HUMAN Flotillin-2 OS=Homo sapiens GN=FLOT2 PE=1 SV=2	27	27	27	Q14254	FLOT2	60.7	47.064	22	26	22	18	22	22	23	20	15	21	15	28	14	7	28	24	31	27	25	22	14	22	752210000	796920000	726540000	690550000	638480000	804090000	1064700000	535390000	492490000	587740000	587840000	1695100000	367520000	283040000	770960000	437680000	950400000
2329	P61978;P61978-2;Q5T6W1;S4R457	4	>sp|P61978|HNRPK_HUMAN Heterogeneous nuclear ribonucleoprotein K OS=Homo sapiens GN=HNRNPK PE=1 SV=1	24	24	1	P61978	HNRNPK	58.3	50.976	23	18	28	18	31	18	20	21	21	18	15	41	12	12	16	13	21	17	14	22	32	10	663440000	695060000	1949900000	765720000	676460000	1354200000	628170000	684370000	558450000	548750000	576950000	2957600000	646770000	705910000	724100000	756500000	775280000
3183	Q8IY22-3;Q8IY22-2;Q8IY22	3	>sp|Q8IY22-3|CMIP_HUMAN Isoform 3 of C-Maf-inducing protein OS=Homo sapiens GN=CMIP	17	17	17	Q8IY22-3	CMIP	27.6	69.287	19	23	31	26	26	23	24	23	21	18	21	19	19	16	19	24	20	13	19	22	11	12	1020200000	951110000	681370000	798360000	689170000	260990000	543830000	562970000	699330000	746940000	777320000	531750000	721640000	697200000	703420000	720990000	744220000
1479	P08603;P08603-2;F8WDX4;Q5TFM2;Q6NSD3;Q02985-2;Q02985	7	>sp|P08603|CFAH_HUMAN Complement factor H OS=Homo sapiens GN=CFH PE=1 SV=4	43	43	41	P08603	CFH	46.1	139.09	16	11	14	45	24	20	21	17	19	22	22	23	19	5	25	29	22	14	21	13	33	14	533260000	280580000	272310000	1053200000	604850000	383210000	454680000	388740000	365170000	532380000	507400000	409430000	630310000	163050000	467180000	631050000	547440000
634	F8VPD4;P27708	2	>tr|F8VPD4|F8VPD4_HUMAN CAD protein OS=Homo sapiens GN=CAD PE=2 SV=1	53	53	52	F8VPD4	CAD	32.5	236.02	22	21	37	22	21	26	16	26	14	26	27	42	15	16	10	20	15	12	17	12	18	15	460930000	357900000	516580000	352340000	416160000	434840000	295050000	444880000	329330000	356750000	361940000	616840000	446650000	511840000	180090000	316420000	368850000
1582	P12429;D6RA82	2	>sp|P12429|ANXA3_HUMAN Annexin A3 OS=Homo sapiens GN=ANXA3 PE=1 SV=3	27	27	27	P12429	ANXA3	70.6	36.375	22	27	18	23	17	16	22	18	18	21	22	12	19	23	25	20	22	27	24	21	16	25	1628000000	1834500000	1124000000	1661100000	1302600000	937290000	1207600000	1010700000	1142900000	1387500000	1215400000	725570000	1195500000	1596300000	1606300000	1028800000	1335200000
2074	P47897;B4DWJ2;B7Z840;F2Z2V6	4	>sp|P47897|SYQ_HUMAN Glutamine--tRNA ligase OS=Homo sapiens GN=QARS PE=1 SV=1	43	43	43	P47897	QARS	60.4	87.798	17	17	45	20	28	30	16	23	26	16	21	29	14	6	16	24	20	20	18	18	17	15	372520000	430460000	637260000	633780000	434060000	656280000	305800000	363470000	607350000	328100000	394970000	613880000	632670000	437690000	436420000	509640000	454740000
3155	Q86YW5;Q86YW5-3	2	>sp|Q86YW5|TRML1_HUMAN Trem-like transcript 1 protein OS=Homo sapiens GN=TREML1 PE=1 SV=2	11	11	5	Q86YW5	TREML1	59.8	32.678	21	16	33	18	31	34	22	20	18	23	19	28	15	11	19	19	14	14	15	16	10	13	2861200000	2573600000	2465200000	2771700000	3164400000	3219400000	3084600000	3110500000	3050200000	3203900000	2751400000	2189000000	4357200000	3396600000	4387000000	4579200000	3502900000
2036	P43034;B4DF38;P43034-2	3	>sp|P43034|LIS1_HUMAN Platelet-activating factor acetylhydrolase IB subunit alpha OS=Homo sapiens GN=PAFAH1B1 PE=1 SV=2	23	23	23	P43034	PAFAH1B1	63.7	46.637	13	17	25	13	15	27	17	18	17	18	18	21	20	17	29	25	26	28	23	20	19	19	674910000	824420000	892350000	907430000	833300000	1179100000	1346300000	995850000	924630000	1080500000	857840000	910960000	788710000	886030000	698930000	703290000	589720000
2166	P51452	1	>sp|P51452|DUS3_HUMAN Dual specificity protein phosphatase 3 OS=Homo sapiens GN=DUSP3 PE=1 SV=1	13	13	2	P51452	DUSP3	66.5	20.478	20	20	13	25	23	22	20	20	24	22	21	10	25	22	25	20	20	29	19	17	13	18	2013600000	2155200000	1403500000	2226300000	2147600000	2123700000	2232600000	2351800000	2052200000	2126400000	2185700000	1324700000	3484300000	3926600000	3172200000	3508200000	2487100000
1094	O60763;O60763-2;F5H4X1;F5GYR8;REV__Q5VZ89-5;REV__Q5VZ89-6;REV__Q5VZ89;REV__R4GNB2;REV__R4GN35	9	>sp|O60763|USO1_HUMAN General vesicular transport factor p115 OS=Homo sapiens GN=USO1 PE=1 SV=2	32	32	32	O60763	USO1	40.1	107.89	10	24	36	19	23	38	17	19	24	10	14	30	19	2	16	19	16	22	14	17	23	20	380540000	716800000	1092400000	516860000	1174900000	606430000	471600000	698700000	959880000	512720000	655630000	712500000	569010000	53746000	467160000	501440000	452890000
1538	P10619;U3KQU6;U3KQF1	3	>sp|P10619|PPGB_HUMAN Lysosomal protective protein OS=Homo sapiens GN=CTSA PE=1 SV=2	17	17	17	P10619	CTSA	42.3	54.465	24	21	22	20	26	32	24	23	18	24	22	18	19	12	20	16	13	21	18	15	11	13	1628700000	1680000000	2929600000	1540900000	2145300000	3330300000	1942900000	1690700000	1656600000	1747700000	1810900000	1409000000	1615900000	2434800000	1718300000	1174300000	1226600000
1702	P19086	1	>sp|P19086|GNAZ_HUMAN Guanine nucleotide-binding protein G(z) subunit alpha OS=Homo sapiens GN=GNAZ PE=2 SV=3	19	19	19	P19086	GNAZ	51	40.923	32	27	17	31	16	18	16	21	18	18	18	15	20	25	22	22	21	19	12	23	18	20	1435900000	932830000	831730000	1270300000	1175800000	1212200000	1303000000	1218900000	1351000000	1696800000	1617200000	815490000	1224700000	1680200000	1258300000	1488300000	1468100000
1026	O43294-2;O43294;H3BN49	3	>sp|O43294-2|TGFI1_HUMAN Isoform 2 of Transforming growth factor beta-1-induced transcript 1 protein OS=Homo sapiens GN=TGFB1I1	20	20	20	O43294-2	TGFB1I1	61	47.941	19	18	26	15	21	22	16	18	20	16	11	22	16	19	17	28	20	26	17	25	21	25	916060000	1307600000	873870000	1206500000	1216600000	1035600000	1389100000	1158600000	1092300000	927040000	983630000	926680000	851020000	1287500000	816390000	917670000	777890000
2697	Q14677;Q14677-3;Q14677-2	3	>sp|Q14677|EPN4_HUMAN Clathrin interactor 1 OS=Homo sapiens GN=CLINT1 PE=1 SV=1	26	26	26	Q14677	CLINT1	34.1	68.259	23	22	28	16	29	28	23	26	24	23	23	21	17	16	13	14	20	14	15	14	10	18	1444900000	1220200000	717190000	1399700000	1017800000	822450000	715380000	730720000	851190000	1087000000	1169900000	743080000	1111200000	1311700000	1211400000	1131800000	1198000000
1051	O43665-3;O43665-2;O43665	3	>sp|O43665-3|RGS10_HUMAN Isoform 3 of Regulator of G-protein signaling 10 OS=Homo sapiens GN=RGS10	17	17	17	O43665-3	RGS10	68.5	21.21	18	21	16	16	15	15	18	17	16	17	22	14	26	18	20	28	30	28	24	22	20	19	965620000	1086000000	1170300000	953920000	792820000	1138900000	1146100000	1148700000	1279700000	1288100000	1199300000	480340000	1469900000	1414000000	1469600000	1564600000	1599500000
2287	P60900;G3V295;G3V5Z7;B4DXJ9;G3V3I1;B4DQR4;G3V3U4;G3V4S5;G3V2S7	9	>sp|P60900|PSA6_HUMAN Proteasome subunit alpha type-6 OS=Homo sapiens GN=PSMA6 PE=1 SV=1	21	21	21	P60900	PSMA6	78	27.399	21	17	26	22	25	19	27	26	26	21	18	17	12	16	18	16	17	21	20	15	18	12	1479800000	1329000000	1783500000	1463700000	1683900000	1443300000	1511400000	1776400000	1474800000	1519100000	1334400000	2052300000	964630000	1221700000	733930000	859280000	802210000
1511	P09972;A8MVZ9	2	>sp|P09972|ALDOC_HUMAN Fructose-bisphosphate aldolase C OS=Homo sapiens GN=ALDOC PE=1 SV=2	16	12	12	P09972	ALDOC	45.3	39.455	25	27	18	24	20	20	16	22	20	15	22	15	16	20	20	19	22	22	25	21	15	16	907240000	1469500000	1490300000	1137100000	1042900000	995540000	887180000	1074200000	1288900000	948540000	1287100000	1082800000	1457300000	1915600000	1366900000	1306300000	1439200000
3254	Q8NBF2;Q8NBF2-2	2	>sp|Q8NBF2|NHLC2_HUMAN NHL repeat-containing protein 2 OS=Homo sapiens GN=NHLRC2 PE=1 SV=1	26	26	26	Q8NBF2	NHLRC2	39.1	79.443	23	32	23	28	32	26	23	26	28	22	22	17	12	3	15	15	22	13	16	14	15	17	397350000	703660000	572320000	528180000	961060000	777950000	485680000	717490000	1029000000	626300000	618900000	642120000	698030000	345980000	883350000	919280000	815570000
193	P11234;B4E040;Q6ZS74;F8WEQ6	4	>sp|P11234|RALB_HUMAN Ras-related protein Ral-B OS=Homo sapiens GN=RALB PE=1 SV=1	15	15	7	P11234	RALB	65	23.408	17	17	17	14	16	18	19	16	22	17	17	13	27	25	23	24	23	31	20	27	15	20	2654700000	3165100000	1978500000	2372400000	2501800000	2153300000	3384000000	2651100000	3355400000	2986600000	3334400000	2314200000	3038800000	3229000000	3618800000	1363500000	1578300000
1571	P11766;D6RFE4;D6R9G2;D6RAY0	4	>sp|P11766|ADHX_HUMAN Alcohol dehydrogenase class-3 OS=Homo sapiens GN=ADH5 PE=1 SV=4	24	24	24	P11766	ADH5	62.8	39.724	22	24	20	22	16	17	17	17	22	16	25	17	18	23	19	27	19	21	20	24	21	18	1369200000	1047600000	1313200000	1603100000	1589700000	1407200000	1542800000	1681000000	2014900000	1935200000	1742500000	984210000	2017500000	2489700000	1594300000	2420900000	1969900000
820	Q9NTK5;J3KQ32;Q9NTK5-2;Q9NTK5-3	4	>sp|Q9NTK5|OLA1_HUMAN Obg-like ATPase 1 OS=Homo sapiens GN=OLA1 PE=1 SV=2	28	28	28	Q9NTK5	OLA1	66.9	44.743	12	15	33	14	22	23	17	19	19	19	19	20	16	21	24	25	18	24	23	24	16	16	1040500000	1885200000	2944300000	1777100000	2069700000	1529400000	1826100000	1791100000	1790200000	1795400000	1617300000	2222400000	1517000000	1697800000	1422500000	1485600000	1371700000
962	O14818;O14818-2;O14818-4;Q8TAA3-2;Q8TAA3-5;Q8TAA3;F5GY34	7	>sp|O14818|PSA7_HUMAN Proteasome subunit alpha type-7 OS=Homo sapiens GN=PSMA7 PE=1 SV=1	20	20	20	O14818	PSMA7	60.5	27.887	18	18	24	16	17	13	18	25	19	16	20	21	21	20	24	20	21	24	19	20	25	14	2588900000	2339100000	3959200000	2458900000	2403000000	1966500000	2086900000	2662900000	2298600000	2220500000	2668500000	5101200000	2047100000	2397100000	1756500000	1851900000	1814400000
2222	P54136;P54136-2;F5H3T8;E5RJM9;E5RH09	5	>sp|P54136|SYRC_HUMAN Arginine--tRNA ligase, cytoplasmic OS=Homo sapiens GN=RARS PE=1 SV=2	37	37	37	P54136	RARS	56.2	75.378	12	22	34	27	34	37	13	25	30	19	18	24	15	4	17	16	16	16	16	16	16	13	339810000	501720000	587360000	387760000	831140000	787630000	276490000	536440000	783380000	482540000	576800000	563450000	405820000	103460000	447920000	514510000	435060000
2239	P55060-3;P55060;P55060-4;B4DUC5;P55060-2	5	>sp|P55060-3|XPO2_HUMAN Isoform 3 of Exportin-2 OS=Homo sapiens GN=CSE1L	37	37	37	P55060-3	CSE1L	42.6	107.78	25	16	38	20	10	27	20	26	18	20	14	28	12	2	14	23	21	15	23	22	21	15	3550000000	2400200000	4672100000	2889900000	1156200000	3018700000	2652200000	2352900000	1751500000	2591900000	2197400000	3396600000	2226000000	352960000	2434000000	1200400000	1302100000
2368	P62820;B7Z8M7;E7END7;P62820-2;P62820-3;E7ETK2	6	>sp|P62820|RAB1A_HUMAN Ras-related protein Rab-1A OS=Homo sapiens GN=RAB1A PE=1 SV=3	24	10	10	P62820	RAB1A	91.7	22.677	16	17	20	23	15	23	14	19	22	22	19	11	17	20	19	24	21	26	18	17	19	31	727090000	738660000	544870000	690710000	693600000	590230000	748010000	714230000	764540000	793200000	1039100000	612790000	1070900000	1007500000	1053400000	1485900000	1042500000
2295	P61019;P61019-2;E9PKL7;E9PE37	4	>sp|P61019|RAB2A_HUMAN Ras-related protein Rab-2A OS=Homo sapiens GN=RAB2A PE=1 SV=1	16	16	9	P61019	RAB2A	78.8	23.545	16	17	12	16	20	19	17	19	25	25	19	8	24	24	21	24	24	36	16	16	10	21	1258700000	1276500000	1243600000	1230300000	1121100000	1269800000	1178000000	1141700000	1160000000	1149800000	1291000000	810400000	1326800000	1502000000	1427300000	1372300000	1209400000
244	B7Z6B8;Q16698;E5RID6	3	>tr|B7Z6B8|B7Z6B8_HUMAN 2,4-dienoyl-CoA reductase, mitochondrial OS=Homo sapiens GN=DECR1 PE=2 SV=1	21	21	21	B7Z6B8	DECR1	56.4	34.994	24	21	18	19	23	24	20	22	20	19	22	8	18	12	24	20	19	17	21	19	16	20	2260900000	2134100000	1790500000	2066000000	2455600000	2380600000	2302900000	2416300000	1825200000	1921700000	2290300000	1316600000	1697200000	1972700000	1305000000	1891800000	2071000000
378	D6RAM3;Q7L591;Q7L591-3;Q7L591-4;Q7L591-2	5	>tr|D6RAM3|D6RAM3_HUMAN Docking protein 3 OS=Homo sapiens GN=DOK3 PE=2 SV=1	20	20	20	D6RAM3	DOK3	58.4	47.601	20	19	16	22	27	13	26	23	24	22	23	14	16	19	23	20	26	26	17	13	11	17	975310000	615430000	495090000	752200000	604250000	452830000	530380000	573450000	707480000	787050000	767830000	618080000	456550000	584360000	761160000	500680000	580500000
1863	P30044-2;P30044;P30044-3;P30044-4	4	>sp|P30044-2|PRDX5_HUMAN Isoform Cytoplasmic+peroxisomal of Peroxiredoxin-5, mitochondrial OS=Homo sapiens GN=PRDX5	16	16	16	P30044-2	PRDX5	78.4	17.031	22	29	10	21	25	23	26	24	29	27	24	10	17	16	15	16	17	17	10	13	11	16	4032000000	4105200000	2880100000	3120700000	2386700000	1246600000	1874400000	2078700000	2105700000	2441900000	2657500000	1215300000	2181900000	2987200000	2607100000	1818500000	2763400000
4080	Q9ULH1;Q9ULH1-2	2	>sp|Q9ULH1|ASAP1_HUMAN Arf-GAP with SH3 domain, ANK repeat and PH domain-containing protein 1 OS=Homo sapiens GN=ASAP1 PE=1 SV=4	37	37	34	Q9ULH1	ASAP1	38.4	125.5	29	24	33	23	12	37	18	24	18	20	15	31	14	6	12	23	21	21	14	15	9	17	750990000	567390000	731820000	462930000	567060000	589170000	482240000	556690000	692450000	700830000	584850000	496510000	542290000	535490000	423180000	689300000	585470000
1995	P39656;E7EWT1	2	>sp|P39656|OST48_HUMAN Dolichyl-diphosphooligosaccharide--protein glycosyltransferase 48 kDa subunit OS=Homo sapiens GN=DDOST PE=1 SV=4	15	15	15	P39656	DDOST	40.4	50.8	23	17	18	20	24	20	22	19	18	18	19	12	16	20	23	18	19	21	23	19	21	18	1686100000	1730900000	1841200000	1468800000	1926600000	1215600000	1675100000	1482100000	1552000000	1446800000	1524500000	1114400000	1667700000	1754000000	1604700000	1583300000	1519900000
2507	Q06124-2;Q06124;Q06124-3	3	>sp|Q06124-2|PTN11_HUMAN Isoform 2 of Tyrosine-protein phosphatase non-receptor type 11 OS=Homo sapiens GN=PTPN11	34	34	34	Q06124-2	PTPN11	59.4	68.01	15	17	28	15	32	30	12	22	30	14	19	23	13	7	22	19	23	20	19	20	17	15	293510000	308370000	318040000	514020000	672500000	473630000	261210000	411870000	773890000	449400000	373850000	526120000	404550000	350790000	510880000	564700000	539310000
2190	P52306;P52306-5;P52306-2;P52306-6;P52306-3;D6RBC6;D6RC12	7	>sp|P52306|GDS1_HUMAN Rap1 GTPase-GDP dissociation stimulator 1 OS=Homo sapiens GN=RAP1GDS1 PE=1 SV=3	27	27	2	P52306	RAP1GDS1	48.9	66.316	22	25	18	14	38	28	19	26	28	18	23	15	8	2	19	19	15	19	17	18	18	12	1057200000	1371700000	1089700000	1055100000	1266700000	713130000	424810000	611020000	1334100000	625280000	671920000	574470000	706720000	200630000	1008300000	887860000	800600000
2446	P98194-7;P98194-8	2	>sp|P98194-7|AT2C1_HUMAN Isoform 7 of Calcium-transporting ATPase type 2C member 1 OS=Homo sapiens GN=ATP2C1	27	27	1	P98194-7	ATP2C1	33.8	107.14	24	16	25	16	15	25	30	20	11	22	27	19	14	3	19	17	24	18	29	21	14	13	564850000	294280000	541470000	480890000	208660000	391850000	590570000	323760000	231030000	409420000	556080000	396280000	371620000	75922000	555250000	395170000	314790000
1899	P31040;D6RFM5;E9PBJ5	3	>sp|P31040|DHSA_HUMAN Succinate dehydrogenase [ubiquinone] flavoprotein subunit, mitochondrial OS=Homo sapiens GN=SDHA PE=1 SV=2	27	27	27	P31040	SDHA	55.4	72.691	16	19	28	28	25	25	12	25	34	19	22	17	13	3	20	13	21	18	18	24	19	11	431270000	815300000	499670000	1092800000	844050000	728300000	600940000	920130000	1316400000	626000000	658570000	680970000	795780000	256030000	510130000	988730000	894510000
872	P14314-2;P14314;K7ELL7	3	>sp|P14314-2|GLU2B_HUMAN Isoform 2 of Glucosidase 2 subunit beta OS=Homo sapiens GN=PRKCSH	23	23	23	P14314-2	PRKCSH	46.5	59.177	20	29	19	23	22	21	15	22	22	17	17	13	19	7	26	19	19	21	17	20	18	23	629360000	998480000	802510000	556450000	750020000	1257200000	460550000	490980000	768240000	489440000	477800000	1108700000	1354400000	754060000	1644400000	1252000000	1070900000
2911	Q5SQ64;Q9NZJ1	2	>sp|Q5SQ64|LY66F_HUMAN Lymphocyte antigen 6 complex locus protein G6f OS=Homo sapiens GN=LY6G6F PE=1 SV=2	14	14	14	Q5SQ64	LY6G6F	42.8	32.464	21	17	19	21	22	17	23	19	18	19	21	15	20	13	21	23	24	27	10	16	15	16	1861200000	1655600000	1413400000	1990400000	2069200000	1545000000	2232000000	2096600000	2008600000	1890900000	1944900000	1363000000	1966100000	2446300000	1963800000	1865500000	2114300000
3656	Q9BUL8;C9J6F3;C9J363;F8WDF3	4	>sp|Q9BUL8|PDC10_HUMAN Programmed cell death protein 10 OS=Homo sapiens GN=PDCD10 PE=1 SV=1	17	17	17	Q9BUL8	PDCD10	64.6	24.701	18	15	14	19	18	17	17	22	21	16	17	9	24	23	26	18	21	38	22	17	14	16	1913900000	1916900000	2023900000	2019200000	2156700000	2427200000	2651600000	2373400000	2219200000	2159400000	2349400000	2135100000	1226000000	1911900000	1586000000	1486400000	1474900000
2706	Q14764;H3BPZ2;H3BUP3;H3BQE7	4	>sp|Q14764|MVP_HUMAN Major vault protein OS=Homo sapiens GN=MVP PE=1 SV=4	35	35	35	Q14764	MVP	41.5	99.326	29	6	26	23	7	21	26	30	13	5	7	6	21	3	21	18	33	21	26	26	34	0	1099400000	286080000	595210000	921820000	177980000	306480000	434100000	723740000	623950000	141580000	251990000	187210000	917190000	35097000	1020100000	527720000	1281200000
1430	P07093-2;P07093-3	2	>sp|P07093-2|GDN_HUMAN Isoform 2 of Glia-derived nexin OS=Homo sapiens GN=SERPINE2	17	17	2	P07093-2	SERPINE2	47.1	44	21	14	17	18	18	20	16	8	20	19	21	24	16	3	23	25	30	27	22	15	28	11	925350000	935730000	578180000	904140000	944200000	538790000	835220000	623910000	914790000	994690000	1302800000	1184100000	438500000	75075000	743620000	714160000	1008600000
1544	P10768	1	>sp|P10768|ESTD_HUMAN S-formylglutathione hydrolase OS=Homo sapiens GN=ESD PE=1 SV=2	20	20	20	P10768	ESD	73.8	31.462	18	17	30	20	20	25	21	22	21	18	11	31	12	11	17	17	18	20	16	24	18	14	1431400000	1793400000	2759000000	1695700000	1858200000	1919100000	1865000000	1623700000	1080700000	1638200000	1842800000	1650300000	1269300000	1314200000	1855100000	1116000000	1296600000
1440	P07339;F8WD96	2	>sp|P07339|CATD_HUMAN Cathepsin D OS=Homo sapiens GN=CTSD PE=1 SV=1	18	18	18	P07339	CTSD	49.8	44.552	24	21	30	19	18	28	17	17	20	16	16	11	19	18	20	13	23	17	12	10	18	16	1158800000	1148400000	1651500000	993490000	873880000	1357800000	1071100000	1191700000	1013700000	1014300000	818460000	696110000	706200000	796540000	1094400000	504050000	644870000
2388	P63000;P63000-2	2	>sp|P63000|RAC1_HUMAN Ras-related C3 botulinum toxin substrate 1 OS=Homo sapiens GN=RAC1 PE=1 SV=1	14	8	5	P63000	RAC1	60.4	21.45	18	18	15	17	13	16	17	14	18	17	17	20	20	18	23	27	18	20	26	29	22	22	4939700000	5684500000	3742200000	3855100000	3175500000	4703400000	3639000000	4382100000	5069500000	4726800000	5127700000	3302200000	4501100000	3741400000	4281300000	5229900000	3435200000
3256	Q8NBM8;E7EVZ5;D6R9J0	3	>sp|Q8NBM8|PCYXL_HUMAN Prenylcysteine oxidase-like OS=Homo sapiens GN=PCYOX1L PE=1 SV=2	14	14	14	Q8NBM8	PCYOX1L	33.2	54.646	15	21	17	13	30	24	21	23	24	18	27	14	7	5	25	17	19	22	14	21	17	14	1352900000	1491000000	1170800000	1791600000	2122100000	891880000	1309700000	1014400000	2098200000	1218500000	992460000	809630000	1142600000	1414200000	1487600000	1921500000	1884200000
1777	P23381;P23381-2	2	>sp|P23381|SYWC_HUMAN Tryptophan--tRNA ligase, cytoplasmic OS=Homo sapiens GN=WARS PE=1 SV=2	22	22	22	P23381	WARS	53.1	53.165	12	17	20	14	8	30	16	14	15	14	13	20	19	8	27	19	22	20	36	25	36	16	807780000	1035700000	1491300000	1081300000	479120000	1590800000	1081200000	747230000	855020000	802760000	792990000	1230400000	750160000	651610000	789430000	760940000	658550000
3433	Q96AG4;I3L223	2	>sp|Q96AG4|LRC59_HUMAN Leucine-rich repeat-containing protein 59 OS=Homo sapiens GN=LRRC59 PE=1 SV=1	12	12	12	Q96AG4	LRRC59	50.8	34.93	16	20	21	16	34	8	26	18	21	17	17	15	21	15	18	25	20	22	23	12	14	14	1464500000	1546300000	2608000000	1392400000	1739200000	441220000	1475700000	1412800000	1513000000	1404900000	1632800000	1113400000	823730000	730210000	892590000	953330000	1031500000
981	O15067;F5GWT9;J3QSG0	3	>sp|O15067|PUR4_HUMAN Phosphoribosylformylglycinamidine synthase OS=Homo sapiens GN=PFAS PE=1 SV=4	39	39	39	O15067	PFAS	47.1	144.73	15	17	40	21	15	25	17	16	20	14	22	51	14	17	12	13	12	14	17	13	20	9	420420000	410840000	1063900000	391230000	391310000	338570000	270080000	369560000	409960000	354720000	408540000	649040000	367150000	443630000	172570000	334660000	343530000
3485	Q96FW1;F5GYN4;F5H6Q1;J3KR44;F5GYJ8;F5H3F0;Q96FW1-2	7	>sp|Q96FW1|OTUB1_HUMAN Ubiquitin thioesterase OTUB1 OS=Homo sapiens GN=OTUB1 PE=1 SV=2	16	16	16	Q96FW1	OTUB1	53.1	31.284	19	18	24	18	17	19	20	21	23	19	19	20	14	16	19	18	25	25	11	17	14	13	1481900000	1401300000	2232600000	1389500000	1422000000	1658700000	1561600000	1641400000	1550700000	1476700000	1586200000	1956000000	909590000	1060000000	1380900000	856150000	1282100000
1487	P09104;B7Z2X9;F5H0C8;P13929-2;P13929;P13929-3	6	>sp|P09104|ENOG_HUMAN Gamma-enolase OS=Homo sapiens GN=ENO2 PE=1 SV=3	24	20	20	P09104	ENO2	78.1	47.268	10	17	18	14	19	12	15	16	22	14	17	20	17	14	26	29	26	28	18	30	12	21	756110000	1584100000	1238000000	1266100000	1563000000	1057500000	1830500000	1622000000	1784300000	1758300000	1115000000	1476000000	768700000	1213300000	1289300000	1306600000	1241200000
3788	Q9H7D0;Q9H7D0-2	2	>sp|Q9H7D0|DOCK5_HUMAN Dedicator of cytokinesis protein 5 OS=Homo sapiens GN=DOCK5 PE=1 SV=3	47	47	45	Q9H7D0	DOCK5	27.6	215.31	27	20	18	27	27	15	27	29	23	20	29	7	16	18	8	14	15	17	10	9	15	14	837400000	580480000	544330000	769200000	1071800000	594730000	751980000	784770000	791100000	918340000	851280000	436620000	744040000	928070000	198670000	573680000	486290000
1593	P13073;H3BN72;H3BNV9;Q86WV2	4	>sp|P13073|COX41_HUMAN Cytochrome c oxidase subunit 4 isoform 1, mitochondrial OS=Homo sapiens GN=COX4I1 PE=1 SV=1	19	19	19	P13073	COX4I1	65.7	19.576	25	20	5	24	20	20	23	21	22	24	18	4	20	19	17	23	13	14	23	16	23	21	3348000000	2213300000	822160000	3213800000	3022900000	3344400000	2866100000	2785300000	3348300000	3392100000	3327500000	237720000	2473400000	2899900000	2206600000	1629500000	1601200000
1859	P30040;F8VY02;P30040-2	3	>sp|P30040|ERP29_HUMAN Endoplasmic reticulum resident protein 29 OS=Homo sapiens GN=ERP29 PE=1 SV=4	17	17	17	P30040	ERP29	57.1	28.993	23	19	17	23	21	20	18	22	23	18	20	11	17	15	16	14	18	22	20	17	16	16	1585100000	1506100000	1277500000	1465400000	1476100000	1342500000	1484600000	1668200000	1653100000	1239300000	1648800000	907980000	946370000	963060000	838870000	841480000	812830000
2801	Q16539;Q16539-3;Q16539-4;B4E0K5;B5TY33	5	>sp|Q16539|MK14_HUMAN Mitogen-activated protein kinase 14 OS=Homo sapiens GN=MAPK14 PE=1 SV=3	22	22	4	Q16539	MAPK14	68.6	41.293	16	17	26	17	21	13	19	18	21	17	19	17	17	12	19	27	20	23	20	17	19	18	1299700000	1526900000	1436000000	1443200000	1628500000	1228600000	1264600000	1339000000	1750600000	1268000000	1424100000	925150000	1635700000	1580900000	1933500000	1828800000	1401200000
383	D6RGI3;Q9NVA2;D6RER5;Q9NVA2-2	4	>tr|D6RGI3|D6RGI3_HUMAN Septin 11, isoform CRA_b OS=Homo sapiens GN=SEPT11 PE=2 SV=1	31	17	16	D6RGI3	SEPT11	59.3	49.005	20	19	19	12	18	21	18	16	15	17	17	14	18	11	22	24	23	21	22	27	14	20	2277100000	1684300000	1576700000	991450000	2101100000	2182400000	2095900000	2148100000	2196100000	1951700000	1841900000	1642500000	1606300000	1435400000	1453800000	1832800000	1998100000
1987	P38117;P38117-2	2	>sp|P38117|ETFB_HUMAN Electron transfer flavoprotein subunit beta OS=Homo sapiens GN=ETFB PE=1 SV=3	21	21	21	P38117	ETFB	66.7	27.843	21	18	18	19	20	16	24	19	21	19	26	12	15	16	19	16	17	11	21	17	23	16	1690400000	1132500000	1063400000	1488000000	1649500000	1461800000	1574800000	1524600000	1612200000	1494700000	1833100000	1140800000	1074100000	1148000000	901080000	1070400000	1103900000
4190	Q9Y4E8;Q9Y4E8-2;Q9Y4E8-3;E9PCQ3;Q9Y4E8-4	5	>sp|Q9Y4E8|UBP15_HUMAN Ubiquitin carboxyl-terminal hydrolase 15 OS=Homo sapiens GN=USP15 PE=1 SV=3	47	47	45	Q9Y4E8	USP15	47.3	112.42	19	18	60	19	19	38	18	19	13	24	19	49	11	9	6	10	10	7	9	9	11	8	429540000	400310000	945130000	401660000	369600000	470920000	383180000	446830000	299030000	446230000	452040000	870880000	317980000	301510000	252620000	241030000	349120000
1354	P04004;CON__Q3ZBS7	2	>sp|P04004|VTNC_HUMAN Vitronectin OS=Homo sapiens GN=VTN PE=1 SV=1	14	14	14	P04004	VTN	34.9	54.305	18	16	4	22	18	18	15	15	22	15	19	15	18	7	26	28	27	20	26	24	28	15	521210000	512800000	309480000	1065500000	453960000	684810000	757240000	587520000	622730000	685220000	734480000	503180000	832790000	507190000	945010000	892490000	825590000
2290	P60981;P60981-2;F6RFD5	3	>sp|P60981|DEST_HUMAN Destrin OS=Homo sapiens GN=DSTN PE=1 SV=3	16	13	13	P60981	DSTN	73.9	18.506	18	23	17	15	16	11	18	16	18	16	15	14	25	21	31	21	22	23	19	16	15	16	1918300000	2557200000	2165300000	2212000000	1973300000	2191300000	2558000000	2474200000	2241300000	1990000000	2046100000	1181000000	3287100000	2926100000	2899500000	3152100000	2460800000
2847	Q3LXA3	1	>sp|Q3LXA3|DHAK_HUMAN Bifunctional ATP-dependent dihydroxyacetone kinase/FAD-AMP lyase (cyclizing) OS=Homo sapiens GN=DAK PE=1 SV=2	28	28	28	Q3LXA3	DAK	63.5	58.946	19	22	24	21	24	19	22	16	30	15	12	23	16	6	18	21	15	21	19	18	15	18	713990000	429390000	1028100000	528990000	391130000	560780000	426330000	591920000	634310000	543130000	677490000	831360000	625580000	422310000	526190000	469520000	457150000
396	E5RJ68;O00203;Q13367;B7ZKS0;F5GYB0;B7ZKR7	6	>tr|E5RJ68|E5RJ68_HUMAN AP-3 complex subunit beta-1 OS=Homo sapiens GN=AP3B1 PE=2 SV=1	32	32	31	E5RJ68	AP3B1	32.5	116.19	16	23	18	14	31	20	19	23	25	17	16	10	17	5	20	20	20	21	15	22	13	20	520950000	703210000	456810000	665020000	1075600000	764600000	716850000	830170000	967370000	648460000	693420000	552720000	604090000	265330000	583960000	581440000	644740000
601	F5H365;Q15436;F5H6C4;B3KXI2;G3V1W4;G3V5X8;G3V4Q2	7	>tr|F5H365|F5H365_HUMAN Protein transport protein Sec23A OS=Homo sapiens GN=SEC23A PE=2 SV=1	30	30	28	F5H365	SEC23A	47.8	82.968	24	23	20	30	25	23	31	26	22	19	23	11	12	3	15	13	17	14	19	17	11	9	465650000	434980000	447200000	656960000	418830000	485380000	648840000	545550000	440100000	536380000	430000000	289090000	575130000	207970000	432490000	618560000	448650000
2483	Q02978;Q02978-2	2	>sp|Q02978|M2OM_HUMAN Mitochondrial 2-oxoglutarate/malate carrier protein OS=Homo sapiens GN=SLC25A11 PE=1 SV=3	23	23	23	Q02978	SLC25A11	65.6	34.061	21	21	16	21	21	22	20	18	21	15	23	9	14	12	26	16	20	14	15	21	16	14	975970000	953540000	925420000	884270000	1020100000	1052100000	924940000	1073200000	963570000	821570000	1113000000	795820000	554990000	633370000	667220000	809160000	680490000
707	G3XAH0;Q99719;B4DJ62;C9JM82;Q99719-2;E7EX32;E7EQM7;I3L2M1;Q8WYJ6-2;J3QRU3;O43236-6;J3QRT6;J3KSZ7;O43236-2;O43236-3;O43236;O43236-4	17	>tr|G3XAH0|G3XAH0_HUMAN HCG2002594, isoform CRA_c OS=Homo sapiens GN=SEPT5 PE=2 SV=1	23	23	22	G3XAH0	SEPT5	55.6	43.845	24	24	23	23	23	15	14	17	13	17	18	12	23	22	17	19	21	21	16	19	12	16	1568200000	1228600000	1120700000	1244000000	1239300000	1087800000	1275100000	1296600000	1645300000	1139100000	1561600000	1146200000	1141400000	1504400000	1326000000	1711800000	1596800000
4078	Q9ULC5;Q9ULC5-3;Q9ULC5-4;B4DX30;Q9UKU0-2;Q9UKU0-3;Q9UKU0-8	7	>sp|Q9ULC5|ACSL5_HUMAN Long-chain-fatty-acid--CoA ligase 5 OS=Homo sapiens GN=ACSL5 PE=1 SV=1	30	30	28	Q9ULC5	ACSL5	53.4	75.99	16	17	12	17	28	28	21	30	34	21	17	13	12	8	20	26	19	9	24	11	16	16	193810000	292450000	259880000	358030000	309310000	541210000	259740000	342980000	545740000	313700000	271070000	315630000	309030000	379930000	474420000	412840000	386190000
472	P08575-2;E9PC28;P08575	3	>sp|P08575-2|PTPRC_HUMAN Isoform 2 of Receptor-type tyrosine-protein phosphatase C OS=Homo sapiens GN=PTPRC	38	38	38	P08575-2	PTPRC	36.1	130.9	11	14	20	20	20	34	9	13	14	16	19	28	7	9	16	10	10	8	14	20	46	16	345380000	390340000	364710000	362040000	510440000	731920000	295490000	322460000	406880000	317200000	386540000	784400000	221960000	371190000	366070000	228230000	328090000
3978	Q9P0L0;Q9P0L0-2;J3QKM9	3	>sp|Q9P0L0|VAPA_HUMAN Vesicle-associated membrane protein-associated protein A OS=Homo sapiens GN=VAPA PE=1 SV=3	27	27	26	Q9P0L0	VAPA	73.9	27.893	14	13	8	20	13	17	19	14	14	12	12	8	27	24	26	28	24	33	18	19	17	24	3212000000	3344100000	1398500000	2265900000	2485900000	2172200000	2852400000	3048900000	2777500000	2723900000	2408900000	1106000000	3046500000	2663200000	2629000000	3616600000	3447500000
1481	P08670;B0YJC4;B0YJC5;P17661;P41219;P41219-2	6	>sp|P08670|VIME_HUMAN Vimentin OS=Homo sapiens GN=VIM PE=1 SV=4	44	44	42	P08670	VIM	65.7	53.651	6	1	7	5	15	44	3	7	2	1	7	43	3	2	3	0	1	0	17	52	112	1	49045000	0	55592000	22175000	368110000	2999100000	37841000	141360000	22441000	0	55134000	3526000000	46232000	27724000	37614000	0	0
1752	P22234;P22234-2;D6RF62	3	>sp|P22234|PUR6_HUMAN Multifunctional protein ADE2 OS=Homo sapiens GN=PAICS PE=1 SV=3	29	29	29	P22234	PAICS	53.2	47.079	10	14	20	16	22	25	19	18	15	16	13	32	16	12	19	18	19	17	23	19	18	13	523130000	719600000	2107400000	692270000	643910000	1388300000	774160000	746370000	694140000	688230000	743080000	2127600000	431200000	559150000	450130000	543190000	493280000
2576	Q13011	1	>sp|Q13011|ECH1_HUMAN Delta(3,5)-Delta(2,4)-dienoyl-CoA isomerase, mitochondrial OS=Homo sapiens GN=ECH1 PE=1 SV=2	19	19	19	Q13011	ECH1	64.6	35.816	17	22	28	22	26	26	18	19	19	17	19	10	17	11	24	11	18	14	22	17	13	11	1721400000	1616500000	1580500000	1485900000	1570500000	1556300000	1458100000	1066800000	1198300000	1293500000	1849700000	1635500000	1248500000	1680800000	1247300000	1490700000	1526200000
2034	P42892-3;P42892-2;P42892-4;P42892;B4DKB2	5	>sp|P42892-3|ECE1_HUMAN Isoform C of Endothelin-converting enzyme 1 OS=Homo sapiens GN=ECE1	24	24	24	P42892-3	ECE1	34	85.561	21	24	21	26	21	18	22	16	11	24	20	15	13	6	24	14	18	12	16	13	12	14	556940000	868080000	739040000	693570000	619930000	512300000	688710000	467900000	268570000	641010000	624990000	351250000	962030000	555530000	545750000	505210000	802370000
1125	O75368	1	>sp|O75368|SH3L1_HUMAN SH3 domain-binding glutamic acid-rich-like protein OS=Homo sapiens GN=SH3BGRL PE=1 SV=1	16	16	16	O75368	SH3BGRL	93.9	12.774	24	22	7	20	20	22	26	23	22	23	25	7	21	16	13	20	19	12	16	11	18	7	1550900000	1560700000	823310000	1481100000	1308500000	1402800000	1454600000	1504200000	1581700000	1450400000	1653200000	453350000	919430000	1089400000	1313800000	847050000	1009100000
2389	P63010;P63010-2;P63010-3;K7EJT8;K7ERE4;K7EKZ5	6	>sp|P63010|AP2B1_HUMAN AP-2 complex subunit beta OS=Homo sapiens GN=AP2B1 PE=1 SV=1	52	26	26	P63010	AP2B1	52.6	104.55	16	19	32	12	25	27	13	17	24	18	21	32	12	9	18	13	20	17	12	9	11	12	979700000	1183600000	915980000	1191200000	1492700000	1048500000	941120000	1057300000	1282100000	1178300000	1321800000	890050000	954600000	1065800000	794730000	863230000	902090000
4096	Q9UNF0-2;Q9UNF0	2	>sp|Q9UNF0-2|PACN2_HUMAN Isoform 2 of Protein kinase C and casein kinase substrate in neurons protein 2 OS=Homo sapiens GN=PACSIN2	21	21	21	Q9UNF0-2	PACSIN2	46.7	51.353	13	21	26	11	11	37	14	14	18	11	15	21	14	14	17	18	23	17	22	25	18	19	1243500000	2301400000	1410000000	1351900000	994330000	1544300000	1357500000	1442200000	1313700000	1066900000	1495900000	689470000	1634600000	1749300000	1707500000	1531300000	1706700000
3968	Q9NZQ3-3;Q9NZQ3;Q9NZQ3-4;Q9NZQ3-2;Q9NZQ3-5;F8WCR8	6	>sp|Q9NZQ3-3|SPN90_HUMAN Isoform 3 of NCK-interacting protein with SH3 domain OS=Homo sapiens GN=NCKIPSD	27	27	27	Q9NZQ3-3	NCKIPSD	32.7	78.237	28	20	13	22	13	24	17	17	17	15	18	12	15	17	18	21	19	19	21	19	13	16	348460000	242000000	309070000	356250000	278930000	618520000	388050000	445110000	527540000	393430000	405970000	322020000	582880000	524460000	489650000	458710000	482490000
170	B4DSS5;O60268;O60268-2	3	>tr|B4DSS5|B4DSS5_HUMAN Uncharacterized protein KIAA0513 OS=Homo sapiens GN=KIAA0513 PE=2 SV=1	22	22	22	B4DSS5	KIAA0513	54.1	45.537	23	20	15	12	18	14	20	23	22	21	18	9	23	19	15	17	20	20	17	15	9	17	663260000	519780000	363060000	447580000	433810000	776870000	685960000	613670000	598010000	507790000	508460000	265260000	658980000	822300000	575490000	725270000	737990000
3259	Q8NBS9;Q86UY0;Q8NBS9-2	3	>sp|Q8NBS9|TXND5_HUMAN Thioredoxin domain-containing protein 5 OS=Homo sapiens GN=TXNDC5 PE=1 SV=2	21	21	21	Q8NBS9	TXNDC5	48.1	47.628	23	22	9	17	19	19	26	17	15	15	18	14	18	14	17	21	19	19	20	19	10	17	1156600000	1330400000	602970000	1274300000	455250000	1820400000	1131000000	1181700000	1183300000	993850000	977270000	1079100000	986730000	1075900000	1103800000	1052200000	1039500000
2927	Q5T447;Q5T447-2	2	>sp|Q5T447|HECD3_HUMAN E3 ubiquitin-protein ligase HECTD3 OS=Homo sapiens GN=HECTD3 PE=1 SV=1	31	31	31	Q5T447	HECTD3	46.8	97.112	33	15	24	20	7	24	27	34	11	22	22	16	9	5	9	13	16	14	20	11	12	13	659400000	471080000	567170000	442460000	115720000	357950000	575800000	565830000	274930000	506960000	528990000	383620000	445220000	288190000	314020000	420560000	321540000
1464	P08133;P08133-2;E7EMC6;E5RI05;E5RIU8	5	>sp|P08133|ANXA6_HUMAN Annexin A6 OS=Homo sapiens GN=ANXA6 PE=1 SV=3	52	52	1	P08133	ANXA6	68.2	75.872	2	4	3	8	12	39	3	4	10	3	11	61	2	1	13	0	0	4	21	48	89	4	19182000	41198000	39364000	69220000	191250000	1798600000	35162000	57330000	108550000	34749000	123320000	3534700000	17823000	0	234470000	0	0
2394	P63167;F8VXL2;F8VRV5	3	>sp|P63167|DYL1_HUMAN Dynein light chain 1, cytoplasmic OS=Homo sapiens GN=DYNLL1 PE=1 SV=1	11	11	7	P63167	DYNLL1	74.2	10.366	13	13	3	13	14	10	14	17	16	14	12	5	29	21	29	36	27	25	20	13	28	24	2851100000	2019300000	134340000	2276000000	3437100000	2457900000	3269300000	3043200000	3026600000	2495500000	2580100000	241700000	3660300000	2878400000	2540100000	1814400000	3176900000
4035	Q9UHQ9	1	>sp|Q9UHQ9|NB5R1_HUMAN NADH-cytochrome b5 reductase 1 OS=Homo sapiens GN=CYB5R1 PE=1 SV=1	25	25	25	Q9UHQ9	CYB5R1	67.2	34.094	15	15	16	20	22	22	23	27	20	20	17	8	18	14	22	15	21	19	14	18	18	11	1214300000	945440000	1021000000	1491100000	1383400000	1429500000	1501400000	1657300000	1113500000	1527300000	1243500000	989940000	1351000000	1350800000	1595100000	1661800000	1484700000
1023	O43242;B4DT72	2	>sp|O43242|PSMD3_HUMAN 26S proteasome non-ATPase regulatory subunit 3 OS=Homo sapiens GN=PSMD3 PE=1 SV=2	31	31	30	O43242	PSMD3	52.6	60.977	18	16	40	16	19	20	16	12	22	17	14	40	12	5	18	19	14	13	19	16	13	11	633830000	706430000	1722800000	629100000	463530000	566740000	577270000	599060000	506650000	517630000	577310000	936050000	514450000	238800000	555770000	534930000	581750000
2021	P42338;Q68DL0;F8WDJ8	3	>sp|P42338|PK3CB_HUMAN Phosphatidylinositol 4,5-bisphosphate 3-kinase catalytic subunit beta isoform OS=Homo sapiens GN=PIK3CB PE=1 SV=1	33	33	32	P42338	PIK3CB	32.3	122.76	16	23	26	20	21	23	12	21	11	18	25	13	9	5	10	23	19	17	13	16	21	14	330840000	372060000	286490000	318510000	258910000	266400000	220200000	286620000	96495000	220730000	243040000	180260000	212860000	113870000	152400000	252370000	234430000
1793	P24539;Q5QNZ2	2	>sp|P24539|AT5F1_HUMAN ATP synthase F(0) complex subunit B1, mitochondrial OS=Homo sapiens GN=ATP5F1 PE=1 SV=2	20	20	20	P24539	ATP5F1	53.5	28.908	17	17	18	15	18	17	18	15	18	16	24	9	16	11	21	28	28	34	15	12	7	12	1566300000	1513800000	1410700000	1444900000	1590700000	1981500000	1967700000	1524200000	1865800000	1955100000	1820700000	1489800000	1570900000	1287800000	2172900000	1976700000	1743400000
3938	Q9NXH8	1	>sp|Q9NXH8|TOR4A_HUMAN Torsin-4A OS=Homo sapiens GN=TOR4A PE=1 SV=2	22	22	22	Q9NXH8	TOR4A	59.6	46.914	24	20	16	15	11	21	14	17	15	17	20	14	21	15	15	21	19	20	22	16	12	21	706230000	676040000	752040000	520820000	519080000	828390000	864990000	803530000	875270000	697420000	970470000	716150000	812030000	809190000	803180000	884530000	760800000
3118	Q86TP1;Q86TP1-2;Q86TP1-4;Q86TP1-5;Q86TP1-3;Q86TP1-6;Q86TP1-7	7	>sp|Q86TP1|PRUNE_HUMAN Protein prune homolog OS=Homo sapiens GN=PRUNE PE=1 SV=2	21	21	8	Q86TP1	PRUNE	45.3	50.199	26	21	14	17	13	24	13	17	13	18	17	16	13	11	21	19	23	25	20	17	9	22	1315400000	1266500000	1194300000	1138700000	486510000	1849600000	1135200000	1198600000	1249300000	1152600000	1040300000	754800000	923490000	908650000	857970000	1040700000	1253200000
2659	Q14112	1	>sp|Q14112|NID2_HUMAN Nidogen-2 OS=Homo sapiens GN=NID2 PE=1 SV=3	33	32	1	Q14112	NID2	33	151.25	19	12	12	18	11	11	29	36	23	20	21	11	12	4	11	28	32	24	9	12	13	10	430570000	264550000	191400000	523960000	323500000	182720000	705560000	734770000	376620000	498420000	429680000	244640000	447120000	115690000	329230000	697780000	751980000
1505	P09622;E9PEX6;B4DT69;B4DHG0;F8WDM5;F2Z2E3	6	>sp|P09622|DLDH_HUMAN Dihydrolipoyl dehydrogenase, mitochondrial OS=Homo sapiens GN=DLD PE=1 SV=2	17	17	17	P09622	DLD	42	54.177	17	16	14	16	19	17	19	11	12	16	16	18	15	5	21	20	19	22	25	26	22	17	1928600000	1700300000	1982800000	1813000000	1589300000	1561300000	1483600000	1529600000	1615000000	1470100000	1820400000	1142900000	851470000	631060000	1075100000	1337800000	899310000
1838	P28066;P28066-2	2	>sp|P28066|PSA5_HUMAN Proteasome subunit alpha type-5 OS=Homo sapiens GN=PSMA5 PE=1 SV=3	15	15	15	P28066	PSMA5	64.7	26.411	14	12	17	16	15	15	12	22	15	17	16	22	19	20	21	18	22	24	20	15	15	12	1832400000	1581000000	2655100000	1516200000	1542700000	1741500000	1633800000	2158900000	1740000000	1974200000	1919800000	3841800000	915210000	1229800000	1091100000	870970000	997330000
2153	P50502;Q8NFI4;Q8IZP2;F8WAQ7	4	>sp|P50502|F10A1_HUMAN Hsc70-interacting protein OS=Homo sapiens GN=ST13 PE=1 SV=2	16	16	16	P50502	ST13	33.6	41.331	14	16	13	16	11	12	15	16	16	19	20	23	20	15	20	22	23	20	19	17	21	17	1376900000	1194300000	1175000000	1044200000	1181000000	1546200000	824710000	1297600000	1346000000	1422100000	1293100000	2624900000	1016600000	1210400000	1172200000	744820000	841560000
495	Q16836;E9PF18;Q16836-3;Q16836-2	4	>sp|Q16836|HCDH_HUMAN Hydroxyacyl-coenzyme A dehydrogenase, mitochondrial OS=Homo sapiens GN=HADH PE=1 SV=3	16	16	16	Q16836	HADH	49.4	34.293	23	18	11	17	17	16	21	12	17	17	33	17	14	15	15	19	21	16	18	25	20	12	2145700000	1631400000	1227300000	2078200000	753240000	583530000	1036800000	1052800000	1530100000	1000000000	1464400000	862930000	1184400000	1297000000	1169400000	1672400000	2064400000
2321	P61769;F5H6I0	2	>sp|P61769|B2MG_HUMAN Beta-2-microglobulin OS=Homo sapiens GN=B2M PE=1 SV=1	12	12	12	P61769	B2M	80.7	13.714	13	16	8	19	13	16	16	13	15	13	17	4	19	17	22	23	18	18	25	20	31	25	6104800000	3914800000	154670000	3294100000	6827500000	3426700000	4654500000	6120100000	3699700000	5235800000	4734300000	1612400000	6553200000	5529700000	5153200000	7129600000	7396400000
0	A0AVT1;A0AVT1-2;A0AVT1-3;A0AVT1-4	4	>sp|A0AVT1|UBA6_HUMAN Ubiquitin-like modifier-activating enzyme 6 OS=Homo sapiens GN=UBA6 PE=1 SV=1	30	30	30	A0AVT1	UBA6	33.9	117.97	20	18	25	20	21	24	22	27	5	21	17	24	10	9	11	18	14	11	14	9	22	10	433160000	398690000	482630000	363980000	441410000	483310000	338350000	529310000	62164000	297060000	329150000	391540000	227740000	345910000	242840000	478920000	343550000
3918	Q9NVJ2;B4DI85	2	>sp|Q9NVJ2|ARL8B_HUMAN ADP-ribosylation factor-like protein 8B OS=Homo sapiens GN=ARL8B PE=1 SV=1	14	14	7	Q9NVJ2	ARL8B	54.8	21.539	18	18	19	22	18	19	19	18	19	19	18	8	18	18	19	19	17	21	10	12	9	10	1435900000	1688300000	1035000000	1485300000	1347100000	902980000	1652900000	1422700000	1342200000	1573200000	1392600000	1145500000	1096300000	1458600000	1796700000	1849700000	2318500000
1945	P35232;E9PCW0;B4DY47	3	>sp|P35232|PHB_HUMAN Prohibitin OS=Homo sapiens GN=PHB PE=1 SV=1	21	21	21	P35232	PHB	74.3	29.804	15	17	14	21	18	21	16	19	21	16	18	12	16	14	20	16	16	13	18	15	16	16	3163000000	2921900000	2332800000	3051600000	3227800000	2946100000	3252900000	3061200000	3162300000	2681300000	3251900000	1613000000	2293700000	2297300000	1292500000	1356000000	1644900000
154	Q9Y3F4;B4DNJ6;B0AZV0	3	>sp|Q9Y3F4|STRAP_HUMAN Serine-threonine kinase receptor-associated protein OS=Homo sapiens GN=STRAP PE=1 SV=1	22	22	22	Q9Y3F4	STRAP	63.4	38.438	22	28	20	24	24	13	11	19	14	21	16	8	17	17	18	9	17	20	15	12	17	17	1103800000	927400000	1108600000	1067700000	950030000	734200000	1006500000	812360000	1293400000	754530000	880440000	741040000	1098000000	1258200000	913120000	1269400000	1098200000
4048	Q9UIJ7;Q9UIJ7-3;Q9UIJ7-2	3	>sp|Q9UIJ7|KAD3_HUMAN GTP:AMP phosphotransferase AK3, mitochondrial OS=Homo sapiens GN=AK3 PE=1 SV=4	20	20	20	Q9UIJ7	AK3	73.6	25.565	22	15	12	17	17	16	17	21	17	18	24	10	16	15	17	16	22	30	12	16	12	10	1672600000	1089900000	778710000	1204500000	1196800000	1151900000	1696000000	1729300000	1447400000	1321000000	1670100000	1047600000	600750000	1140700000	971310000	640570000	780530000
1668	P16930;Q53XA7	2	>sp|P16930|FAAA_HUMAN Fumarylacetoacetase OS=Homo sapiens GN=FAH PE=1 SV=2	14	14	14	P16930	FAH	41.1	46.374	12	14	22	15	19	15	17	15	14	9	14	12	14	15	19	17	18	18	24	23	26	22	1053500000	1115800000	1869600000	1413900000	1750000000	1133900000	1649300000	979130000	1370900000	759100000	1100600000	1054100000	1590800000	1509500000	1587800000	1450200000	1449700000
1019	O43150-2;O43150	2	>sp|O43150-2|ASAP2_HUMAN Isoform 2 of Arf-GAP with SH3 domain, ANK repeat and PH domain-containing protein 2 OS=Homo sapiens GN=ASAP2	33	30	30	O43150-2	ASAP2	41.6	106.98	23	18	16	21	16	16	17	16	15	19	14	10	17	10	16	26	19	18	15	20	12	21	908270000	714780000	415660000	888230000	665830000	721570000	872440000	690450000	902650000	912620000	840110000	413060000	629930000	919170000	646230000	840500000	741600000
2504	Q05682-4;Q05682-5;F5H1Z9;Q05682-6;Q05682-2;Q05682;E7EX44;Q05682-3;E9PGZ1;F8WE61;REV__E9PJZ7;REV__Q13136-2;REV__Q13136	13	>sp|Q05682-4|CALD1_HUMAN Isoform 4 of Caldesmon OS=Homo sapiens GN=CALD1	42	42	41	Q05682-4	CALD1	59.7	62.663	11	12	30	7	14	55	17	10	10	9	5	29	20	14	8	14	12	21	2	3	10	15	322760000	458340000	595790000	187630000	357480000	1737800000	694370000	490330000	499560000	475930000	122360000	559840000	334290000	341890000	138860000	160480000	147300000
768	H7BYY1;F5H7S3;B7Z596;P09493-2	4	>tr|H7BYY1|H7BYY1_HUMAN Tropomyosin 1 (Alpha), isoform CRA_m OS=Homo sapiens GN=TPM1 PE=2 SV=1	41	10	0	H7BYY1	TPM1	90.7	28.747	13	18	13	20	20	16	17	21	19	21	19	15	15	16	12	14	20	17	18	18	16	16	4046800000	4849100000	3131900000	4419300000	3920900000	3440900000	3616900000	4079300000	4237500000	4178300000	4812700000	4354700000	3314100000	4225300000	3042600000	3512100000	4040500000
3828	Q9HCM2;Q9HCM2-2;Q9HCM2-3;A4D1N6;O75051;Q9HCM2-4;F8VSZ4;Q9UIW2;P51805	9	>sp|Q9HCM2|PLXA4_HUMAN Plexin-A4 OS=Homo sapiens GN=PLXNA4 PE=1 SV=4	34	34	34	Q9HCM2	PLXNA4	24.1	212.45	20	23	19	23	18	15	17	22	20	23	21	10	14	14	15	20	16	17	8	10	12	9	345580000	436980000	298180000	361440000	352770000	303140000	296380000	326260000	404700000	395670000	304990000	199480000	330900000	559060000	233430000	365130000	354480000
508	E9PGT1;Q15631;Q15631-2	3	>tr|E9PGT1|E9PGT1_HUMAN Translin OS=Homo sapiens GN=TSN PE=2 SV=1	16	16	16	E9PGT1	TSN	58.7	25.572	18	18	17	19	15	14	15	17	20	17	19	14	22	16	17	16	19	21	12	15	18	12	855470000	787270000	948140000	739340000	690310000	616530000	740290000	726940000	727900000	711090000	842250000	1326000000	798830000	816850000	726660000	727220000	824010000
606	Q93050-1;Q93050;F5H569;Q93050-3;B7Z641;B7Z2A9;F5H1T6;K7EQW2;Q13488-2;Q9HBG4	10	>sp|Q93050-1|VPP1_HUMAN Isoform 2 of V-type proton ATPase 116 kDa subunit a isoform 1 OS=Homo sapiens GN=ATP6V0A1	20	20	18	Q93050-1	ATP6V0A1	23.6	95.755	18	19	16	24	16	20	18	15	20	17	21	18	13	7	21	14	16	13	17	14	18	8	347140000	389950000	446310000	312760000	349320000	449700000	451140000	366160000	348040000	330270000	409840000	316160000	248160000	381500000	443820000	320600000	339890000
2930	Q5T5C0-2;Q5T5C0;Q5T5C0-3;H7BXC4;Q3B794;C9JPK3;C9K0E4;C9JCY1;E9PFI2;Q9Y2K9	10	>sp|Q5T5C0-2|STXB5_HUMAN Isoform 2 of Syntaxin-binding protein 5 OS=Homo sapiens GN=STXBP5	25	25	25	Q5T5C0-2	STXBP5	32.6	123.49	16	24	26	18	21	20	19	15	16	16	18	12	19	9	18	17	16	22	15	9	7	15	428810000	555920000	408210000	393830000	397260000	378560000	428140000	316400000	427160000	465890000	354430000	231980000	440550000	247280000	511770000	294510000	525390000
898	O00116;B8ZZ81	2	>sp|O00116|ADAS_HUMAN Alkyldihydroxyacetonephosphate synthase, peroxisomal OS=Homo sapiens GN=AGPS PE=1 SV=1	28	28	28	O00116	AGPS	50.8	72.911	15	26	19	25	28	22	14	14	26	14	15	18	11	3	20	16	13	12	12	14	15	12	222860000	422510000	327270000	342290000	673000000	520990000	243030000	362820000	557710000	267440000	367850000	354300000	371050000	224470000	362120000	417270000	321590000
1451	P07741;P07741-2;H3BQZ9;H3BSW3	4	>sp|P07741|APT_HUMAN Adenine phosphoribosyltransferase OS=Homo sapiens GN=APRT PE=1 SV=2	15	15	15	P07741	APRT	74.4	19.608	16	13	16	16	15	17	13	14	18	19	13	13	20	21	21	22	21	25	14	16	13	14	1990900000	2124800000	1993300000	2226200000	2128300000	2215500000	2167100000	2026600000	2343300000	2212900000	2068900000	1427300000	2339300000	2503400000	2225900000	2739300000	2366100000
817	J3KPV7;P25325;B1AH49	3	>tr|J3KPV7|J3KPV7_HUMAN 3-mercaptopyruvate sulfurtransferase OS=Homo sapiens GN=MPST PE=2 SV=1	17	17	17	J3KPV7	MPST	69.7	35.249	13	13	19	14	20	14	15	17	16	23	17	24	10	19	17	14	18	17	15	23	16	14	1644600000	1598500000	1371500000	1604400000	1300000000	700960000	715930000	709470000	1165900000	1279900000	1363800000	1269400000	1045900000	1580700000	663420000	1117400000	1182700000
1338	P02766	1	>sp|P02766|TTHY_HUMAN Transthyretin OS=Homo sapiens GN=TTR PE=1 SV=1	14	14	14	P02766	TTR	73.5	15.887	20	15	6	26	17	17	22	24	21	23	19	4	18	9	13	22	21	16	11	21	12	14	1356000000	742020000	417420000	2496700000	923770000	1153100000	1248100000	1050900000	1337000000	1183200000	1222300000	224770000	887620000	627680000	682920000	2090100000	1275000000
1205	O95336;M0R0U3	2	>sp|O95336|6PGL_HUMAN 6-phosphogluconolactonase OS=Homo sapiens GN=PGLS PE=1 SV=2	16	16	16	O95336	PGLS	76	27.547	15	17	21	14	22	12	12	16	15	16	15	15	11	14	27	14	15	15	20	21	21	13	1818400000	1741300000	1933500000	1605200000	1648500000	1414700000	1418300000	1873900000	1822600000	1680900000	1840300000	1122200000	1421100000	1657600000	1040300000	1107600000	1076900000
2416	P69892;E9PBW4	2	>sp|P69892|HBG2_HUMAN Hemoglobin subunit gamma-2 OS=Homo sapiens GN=HBG2 PE=1 SV=2	21	20	2	P69892	HBG2	96.6	16.126	8	3	91	33	9	42	23	9	10	2	11	36	14	10	3	2	20	0	5	4	25	6	440440000	146830000	23533000000	2436500000	151370000	7858200000	2122100000	520410000	585810000	40112000	719330000	7840300000	591600000	1039800000	133930000	35317000	1921800000
2399	P67775;P67775-2	2	>sp|P67775|PP2AA_HUMAN Serine/threonine-protein phosphatase 2A catalytic subunit alpha isoform OS=Homo sapiens GN=PPP2CA PE=1 SV=1	17	17	2	P67775	PPP2CA	61.2	35.594	22	19	26	19	26	21	18	20	13	22	23	24	10	14	12	10	15	13	10	12	12	9	960950000	1053100000	1664100000	1034200000	716980000	574060000	410970000	629110000	684610000	744440000	758430000	1021700000	573440000	730600000	851250000	491000000	668810000
1373	P04424-2;P04424;P04424-3	3	>sp|P04424-2|ARLY_HUMAN Isoform 2 of Argininosuccinate lyase OS=Homo sapiens GN=ASL	24	24	24	P04424-2	ASL	48.2	49.509	25	20	12	13	15	18	18	22	14	20	18	12	9	0	22	17	18	21	16	20	20	13	653760000	611870000	385930000	374560000	499890000	453510000	486460000	595880000	580220000	623960000	517940000	529160000	576720000	0	605120000	586410000	575610000
50	Q13228;A6PVW9;Q13228-2;Q13228-3;F2Z2W8;F8WCR4	6	>sp|Q13228|SBP1_HUMAN Selenium-binding protein 1 OS=Homo sapiens GN=SELENBP1 PE=1 SV=2	41	41	41	Q13228	SELENBP1	79	52.39	4	7	104	7	2	19	3	1	3	1	4	150	8	0	4	3	4	2	6	19	20	2	42382000	138530000	13486000000	153990000	25514000	1139800000	40987000	0	65961000	0	195820000	21686000000	67685000	0	63319000	35467000	96961000
3404	Q92900-2;Q92900	2	>sp|Q92900-2|RENT1_HUMAN Isoform 2 of Regulator of nonsense transcripts 1 OS=Homo sapiens GN=UPF1	40	40	40	Q92900-2	UPF1	44.7	123.03	27	14	29	22	8	20	25	27	12	21	18	7	17	2	11	14	16	11	16	11	18	13	650110000	421790000	422430000	512890000	154220000	280500000	587130000	557410000	282920000	577750000	512650000	117950000	481980000	96480000	284520000	293650000	339410000
1007	O15327;E7EQN9;E9PG59;O15327-2	4	>sp|O15327|INP4B_HUMAN Type II inositol 3,4-bisphosphate 4-phosphatase OS=Homo sapiens GN=INPP4B PE=2 SV=4	37	37	37	O15327	INPP4B	52.3	104.74	13	19	31	16	18	26	15	16	20	16	7	9	11	3	9	24	24	25	12	6	10	20	206860000	277370000	362970000	205890000	156690000	196750000	178280000	229880000	252270000	202470000	149010000	223090000	202720000	49476000	309470000	378680000	349520000
2500	Q05209;Q05209-2;E9PBR5;F8WB51	4	>sp|Q05209|PTN12_HUMAN Tyrosine-protein phosphatase non-receptor type 12 OS=Homo sapiens GN=PTPN12 PE=1 SV=3	26	26	26	Q05209	PTPN12	37.8	88.105	18	16	20	10	10	26	15	14	14	18	17	18	12	11	16	16	23	18	17	19	12	16	807770000	484250000	584830000	692520000	301720000	1117200000	458980000	755980000	940340000	788290000	775890000	448870000	504340000	573190000	621520000	592690000	546720000
3711	Q9C0I1;Q9C0I1-3;Q9C0I1-2	3	>sp|Q9C0I1|MTMRC_HUMAN Myotubularin-related protein 12 OS=Homo sapiens GN=MTMR12 PE=1 SV=2	27	27	27	Q9C0I1	MTMR12	46.7	86.147	11	16	18	17	28	25	14	21	17	17	16	11	15	3	16	17	24	25	6	10	16	17	307630000	307930000	292610000	538770000	558290000	393990000	208670000	329960000	569690000	314390000	370690000	339800000	434030000	141200000	488460000	403260000	469350000
402	E7EM82;P29122-2;P29122;P29122-8;P29122-7;P29122-6;H7BXT3;E7EWH5;P29122-5;E7EQ62;P29122-4;P29122-3	12	>tr|E7EM82|E7EM82_HUMAN Proprotein convertase subtilisin/kexin type 6 OS=Homo sapiens GN=PCSK6 PE=2 SV=1	18	18	18	E7EM82	PCSK6	27.7	105.05	16	18	19	21	22	23	22	16	15	18	20	19	9	1	18	16	15	16	14	14	13	11	436480000	341390000	367000000	507240000	491280000	527870000	500970000	404340000	478830000	452330000	406820000	400430000	621560000	0	495060000	503140000	432560000
2357	P62333;H0YJE9;H0YJT1	3	>sp|P62333|PRS10_HUMAN 26S protease regulatory subunit 10B OS=Homo sapiens GN=PSMC6 PE=1 SV=1	22	22	22	P62333	PSMC6	65.8	44.172	16	16	25	15	19	11	17	15	16	17	15	19	16	19	12	19	20	14	15	15	19	16	698860000	674630000	1794600000	833510000	1154600000	496260000	766770000	623810000	722830000	653150000	650140000	1641400000	1028500000	992370000	761650000	855580000	822140000
2070	P47712;E7EU42	2	>sp|P47712|PA24A_HUMAN Cytosolic phospholipase A2 OS=Homo sapiens GN=PLA2G4A PE=1 SV=2	28	28	28	P47712	PLA2G4A	38.9	85.238	21	22	19	19	18	24	16	17	20	15	22	15	12	3	14	12	15	11	17	16	12	6	316790000	314030000	476150000	259970000	315260000	500200000	404590000	307200000	485330000	327000000	274920000	429000000	397540000	56515000	471690000	354620000	384050000
2384	P62942;Q5W0X3;Q1JUQ5;A8MSS1;Q5VVH2	5	>sp|P62942|FKB1A_HUMAN Peptidyl-prolyl cis-trans isomerase FKBP1A OS=Homo sapiens GN=FKBP1A PE=1 SV=2	12	12	12	P62942	FKBP1A	92.6	11.951	18	18	3	22	20	16	20	21	19	15	18	3	14	17	12	23	25	14	15	14	18	16	1794200000	1770200000	295320000	1285700000	1885700000	924910000	2077500000	2588600000	2892900000	2488400000	2111500000	228600000	1199900000	1632400000	1518900000	1594000000	1520700000
2631	Q13617;Q13617-2;R4GNH8;Q5T2B5;Q5T2B7	5	>sp|Q13617|CUL2_HUMAN Cullin-2 OS=Homo sapiens GN=CUL2 PE=1 SV=2	37	37	37	Q13617	CUL2	49.9	86.982	20	14	32	25	13	20	26	20	16	24	16	28	9	0	13	17	15	8	9	14	14	7	435080000	326760000	577380000	399660000	179850000	316270000	408420000	382000000	287760000	391510000	380250000	614210000	332700000	0	411970000	383320000	362390000
4245	Q9Y6N5	1	>sp|Q9Y6N5|SQRD_HUMAN Sulfide:quinone oxidoreductase, mitochondrial OS=Homo sapiens GN=SQRDL PE=1 SV=1	24	24	24	Q9Y6N5	SQRDL	53.8	49.96	8	12	12	12	17	16	16	15	11	18	19	16	19	15	16	21	22	19	17	24	24	13	355160000	592830000	383640000	725420000	829690000	628760000	795500000	654460000	639800000	788490000	777390000	613900000	659780000	863360000	403010000	500690000	821790000
1606	P13804;P13804-2;H0YK49;J3KN60;H0YL83	5	>sp|P13804|ETFA_HUMAN Electron transfer flavoprotein subunit alpha, mitochondrial OS=Homo sapiens GN=ETFA PE=1 SV=1	14	14	14	P13804	ETFA	54.1	35.079	21	17	18	16	18	15	17	13	14	17	17	17	14	14	18	16	17	16	14	16	16	15	1266700000	1027200000	1061300000	1175700000	770170000	556300000	659430000	674530000	821310000	754160000	803120000	585320000	688790000	835710000	637850000	815200000	932620000
1391	P05109	1	>sp|P05109|S10A8_HUMAN Protein S100-A8 OS=Homo sapiens GN=S100A8 PE=1 SV=1	16	16	16	P05109	S100A8	60.2	10.834	12	7	2	13	13	29	14	9	10	12	18	3	13	12	50	6	18	7	27	19	49	11	1399500000	1486400000	136160000	822940000	3897600000	14689000000	1572300000	688010000	987830000	1330100000	2403500000	233640000	1868500000	1958000000	25593000000	325580000	3054200000
1510	P09960;P09960-4;P09960-2;P09960-3;B4DEH5	5	>sp|P09960|LKHA4_HUMAN Leukotriene A-4 hydrolase OS=Homo sapiens GN=LTA4H PE=1 SV=2	31	31	31	P09960	LTA4H	58.9	69.284	7	12	30	12	30	29	5	15	24	9	14	31	6	0	14	10	17	10	15	19	26	16	139500000	376600000	510680000	218080000	851370000	724020000	130320000	380020000	873640000	297210000	426970000	1088700000	262460000	0	414510000	380340000	427580000
3071	Q71U36;Q71U36-2	2	>sp|Q71U36|TBA1A_HUMAN Tubulin alpha-1A chain OS=Homo sapiens GN=TUBA1A PE=1 SV=1	46	5	0	Q71U36	TUBA1A	83.4	50.135	14	17	12	16	17	16	21	13	13	11	12	14	19	22	20	22	21	22	12	15	10	12	1969100000	845810000	1753800000	1355400000	1512600000	1441100000	1095200000	1487300000	742280000	706040000	1645200000	1097000000	924190000	3493400000	1482800000	1084000000	1212800000
533	E9PM46;Q96K76;Q96K76-2;Q96K76-3	4	>tr|E9PM46|E9PM46_HUMAN Ubiquitin carboxyl-terminal hydrolase OS=Homo sapiens GN=USP47 PE=2 SV=1	42	42	42	E9PM46	USP47	33.9	154.7	10	13	32	13	12	34	11	11	14	12	13	27	18	11	12	20	17	18	14	14	11	15	358520000	296060000	408600000	312930000	239780000	432260000	276720000	359150000	308190000	338240000	385340000	257650000	341860000	286060000	263100000	225290000	273720000
785	Q5VYK3;J3KN16;Q5VYK5	3	>sp|Q5VYK3|ECM29_HUMAN Proteasome-associated protein ECM29 homolog OS=Homo sapiens GN=ECM29 PE=1 SV=2	42	42	42	Q5VYK3	ECM29	29.5	204.29	15	22	30	13	9	31	16	12	11	14	18	39	15	10	11	19	10	15	15	5	14	8	194970000	286540000	481090000	193520000	194220000	336660000	229550000	193040000	169800000	134790000	155360000	362820000	256020000	297450000	130980000	184810000	206890000
1553	P11171-2;P11171;P11171-4;P11171-3;P11171-5;P11171-6;P11171-7;E9PEW9;E7EUF8;F5H7W5;Q9H4G0-4;Q9H4G0-3;Q9H4G0-2;Q9H4G0	14	>sp|P11171-2|41_HUMAN Isoform 2 of Protein 4.1 OS=Homo sapiens GN=EPB41	43	43	39	P11171-2	EPB41	52.6	93.237	10	11	87	12	7	21	11	5	4	6	11	119	7	5	1	6	5	6	7	9	14	2	321410000	448250000	4547700000	285450000	278990000	506630000	410050000	256580000	120590000	271410000	373290000	12322000000	444520000	510090000	0	308190000	238690000
1403	P05534	1	>sp|P05534|1A24_HUMAN HLA class I histocompatibility antigen, A-24 alpha chain OS=Homo sapiens GN=HLA-A PE=1 SV=2	29	15	3	P05534	HLA-A	63.8	40.688	2	26	19	15	3	3	18	33	23	20	19	14	3	14	2	33	15	12	30	19	3	50	0	2325200000	1494000000	1816400000	0	0	1860900000	4394800000	4331700000	3347800000	2310500000	1568900000	0	2292100000	0	2740500000	2517000000
2286	P60891;B1ALA9;B4DNL6;B1ALA7	4	>sp|P60891|PRPS1_HUMAN Ribose-phosphate pyrophosphokinase 1 OS=Homo sapiens GN=PRPS1 PE=1 SV=2	23	23	13	P60891	PRPS1	59.7	34.834	19	15	35	18	14	15	13	12	14	12	14	40	11	13	15	15	14	11	10	12	17	9	1081300000	1134500000	3394300000	1332200000	1254500000	761720000	875080000	833250000	922920000	875460000	1363200000	3535200000	867610000	1170000000	1048300000	1232700000	1264100000
2723	Q15008;C9IZE4;E9PHI9;Q15008-2	4	>sp|Q15008|PSMD6_HUMAN 26S proteasome non-ATPase regulatory subunit 6 OS=Homo sapiens GN=PSMD6 PE=1 SV=1	25	25	25	Q15008	PSMD6	57.1	45.531	16	16	29	15	18	15	14	12	13	13	16	23	9	13	18	19	18	15	18	16	16	10	662420000	666630000	1398600000	678350000	1055600000	595550000	621430000	712070000	658810000	668550000	758790000	1337700000	790210000	890460000	783320000	764310000	683400000
1286	P01133-3;P01133;P01133-2	3	>sp|P01133-3|EGF_HUMAN Isoform 3 of Pro-epidermal growth factor OS=Homo sapiens GN=EGF	25	25	25	P01133-3	EGF	28.7	129.75	21	15	18	19	18	23	15	19	17	19	15	16	14	6	10	16	11	13	15	15	15	12	365250000	308700000	364100000	303230000	426300000	431990000	243660000	325340000	234870000	310540000	231120000	231190000	287630000	276170000	223560000	506160000	365850000
434	Q8IYN9;Q05397;Q05397-5;J3QT16;E7ESA6;Q05397-2;Q8N9D7;E9PEI4;Q05397-3;Q05397-4;Q05397-6;B4DWJ1;E5RHD8;E5RFW9;E5RG54	15	>tr|Q8IYN9|Q8IYN9_HUMAN Focal adhesion kinase 1 OS=Homo sapiens GN=PTK2 PE=2 SV=1	25	25	24	Q8IYN9	PTK2	29.3	114.25	19	22	6	18	20	21	20	29	23	20	24	5	15	11	9	13	18	9	14	14	12	9	636720000	544630000	214970000	524980000	519780000	442730000	474380000	539350000	498060000	451690000	552540000	130430000	360980000	445140000	413210000	403320000	411140000
1515	Q99878;Q96KK5;Q6FI13;P20671;P0C0S8;Q9BTM1;Q9BTM1-2;Q96QV6;P16104;Q71UI9-5	10	>sp|Q99878|H2A1J_HUMAN Histone H2A type 1-J OS=Homo sapiens GN=HIST1H2AJ PE=1 SV=3	9	9	0	Q99878	HIST1H2AJ	41.4	13.936	9	7	7	12	11	33	13	12	7	6	12	34	8	4	12	5	4	3	18	24	42	7	593540000	249270000	512170000	870560000	1078100000	6615600000	602720000	745260000	858360000	328170000	1316600000	14995000000	514880000	273190000	3584700000	355930000	187130000
2302	P61088;F8VQQ8;F8VSD4;F8VV71;Q5JXB2;F8VZ29	6	>sp|P61088|UBE2N_HUMAN Ubiquitin-conjugating enzyme E2 N OS=Homo sapiens GN=UBE2N PE=1 SV=1	13	13	13	P61088	UBE2N	65.8	17.138	17	23	3	19	20	19	21	23	21	17	17	10	13	15	16	12	15	9	12	11	14	11	2584000000	2630500000	422410000	2062500000	2251200000	1928300000	2172200000	2110700000	2411700000	2480500000	2379900000	1835600000	1534100000	1485500000	2314600000	1271100000	1663200000
2512	Q06323;H0YNE3;Q06323-2;H0YKK6	4	>sp|Q06323|PSME1_HUMAN Proteasome activator complex subunit 1 OS=Homo sapiens GN=PSME1 PE=1 SV=1	22	22	22	Q06323	PSME1	66.3	28.723	17	13	23	18	18	15	14	19	17	22	19	31	10	7	11	14	11	12	10	14	13	8	1431300000	1070300000	2457400000	1348000000	1232400000	1794600000	1146200000	1525400000	984160000	1207000000	1338900000	4710300000	851110000	1032500000	862730000	731050000	759890000
2664	Q14152;F5H335	2	>sp|Q14152|EIF3A_HUMAN Eukaryotic translation initiation factor 3 subunit A OS=Homo sapiens GN=EIF3A PE=1 SV=1	34	34	34	Q14152	EIF3A	26.6	166.57	8	13	51	17	23	40	13	16	15	8	12	33	9	1	9	7	9	5	13	11	26	5	123320000	281840000	601020000	228830000	399940000	503040000	175880000	241360000	337180000	194360000	219770000	453430000	171300000	0	237320000	177490000	214590000
1409	P06132	1	>sp|P06132|DCUP_HUMAN Uroporphyrinogen decarboxylase OS=Homo sapiens GN=UROD PE=1 SV=2	19	19	19	P06132	UROD	58	40.786	10	14	27	16	21	23	5	10	17	8	19	29	10	12	13	11	14	18	19	19	17	14	1046900000	1096900000	4120800000	1553000000	2025500000	1054800000	410140000	1267900000	1374700000	964320000	1465300000	2878300000	939550000	1956000000	895960000	1064900000	945500000
3125	Q86UT6;Q86UT6-2	2	>sp|Q86UT6|NLRX1_HUMAN NLR family member X1 OS=Homo sapiens GN=NLRX1 PE=1 SV=1	34	34	34	Q86UT6	NLRX1	36.6	107.61	25	16	19	23	12	18	24	30	12	27	27	9	8	0	6	13	11	12	11	13	11	11	757180000	464230000	353100000	461210000	137790000	271910000	631090000	535710000	233730000	724190000	468660000	255490000	329970000	0	175600000	262610000	201480000
2569	Q12907;D6RBV2	2	>sp|Q12907|LMAN2_HUMAN Vesicular integral-membrane protein VIP36 OS=Homo sapiens GN=LMAN2 PE=1 SV=1	20	20	20	Q12907	LMAN2	61.2	40.228	17	20	24	19	21	10	19	14	19	10	22	8	12	10	14	18	17	15	17	15	17	10	653540000	743730000	724140000	615400000	1183100000	618180000	771330000	691540000	759470000	725320000	943280000	620260000	1279500000	1374100000	1286600000	1018200000	1322600000
1745	P21964-2;P21964;E7EUU8;F8WBW9	4	>sp|P21964-2|COMT_HUMAN Isoform Soluble of Catechol O-methyltransferase OS=Homo sapiens GN=COMT	22	22	22	P21964-2	COMT	90	24.449	14	16	15	15	14	13	15	17	20	15	23	10	11	10	13	22	16	19	11	16	14	17	628070000	632600000	569290000	595240000	606620000	355980000	614850000	644340000	587240000	749430000	688450000	860470000	376970000	440890000	477650000	614750000	660820000
1844	P28331;P28331-2;P28331-4;P28331-5;B4DJ81;P28331-3;F8WDL5	7	>sp|P28331|NDUS1_HUMAN NADH-ubiquinone oxidoreductase 75 kDa subunit, mitochondrial OS=Homo sapiens GN=NDUFS1 PE=1 SV=3	31	31	31	P28331	NDUFS1	60.8	79.467	12	20	12	19	24	27	21	22	26	15	15	15	13	1	8	12	17	11	13	11	16	15	350970000	551400000	317160000	475630000	1000700000	734770000	475840000	517400000	929450000	484040000	470990000	385230000	510730000	0	197520000	439460000	399750000
4310	S4R3N1	1	>tr|S4R3N1|S4R3N1_HUMAN MOB-like protein phocein OS=Homo sapiens GN=MOB4 PE=3 SV=1	24	24	0	S4R3N1	MOB4	70.5	29.736	10	10	10	9	16	8	22	19	16	14	10	7	14	10	20	21	21	23	19	24	26	15	1160600000	950870000	540120000	957030000	1657700000	1172600000	1149600000	1350100000	1086300000	1187000000	917440000	956310000	965410000	1640400000	1753300000	1336700000	1433200000
452	Q04637-5;E7EX73;Q04637-4;E9PGM1;Q04637-3;E7EUU4;Q04637;Q04637-8;Q04637-9;Q04637-6;Q04637-7;F8WCF2;REV__Q8NEG2-2;REV__Q8NEG2;REV__F5H7J8;REV__C9JQZ6;REV__J3KQX6	17	>sp|Q04637-5|IF4G1_HUMAN Isoform D of Eukaryotic translation initiation factor 4 gamma 1 OS=Homo sapiens GN=EIF4G1	39	39	32	Q04637-5	EIF4G1	29.8	158.52	13	17	43	15	26	16	17	11	12	14	14	28	15	13	18	12	12	11	7	13	9	9	441320000	455150000	352860000	403570000	404940000	280660000	297480000	348300000	324810000	384440000	404220000	282550000	332560000	302050000	439790000	387200000	307990000
1129	O75396	1	>sp|O75396|SC22B_HUMAN Vesicle-trafficking protein SEC22b OS=Homo sapiens GN=SEC22B PE=1 SV=4	12	12	12	O75396	SEC22B	47.9	24.593	13	15	8	17	11	22	19	13	19	18	15	9	17	17	15	17	19	21	14	10	9	17	1251500000	926590000	717100000	1097900000	865310000	925120000	601330000	904210000	1032100000	966270000	821470000	891960000	789600000	820760000	973130000	963950000	728590000
1980	P36959;H0YKK3;H0YN74;Q9P0U4;Q9P0U4-2	5	>sp|P36959|GMPR1_HUMAN GMP reductase 1 OS=Homo sapiens GN=GMPR PE=1 SV=1	20	20	16	P36959	GMPR	57.7	37.418	15	21	21	15	18	16	16	14	15	12	12	12	16	15	21	16	7	12	22	16	18	17	1184000000	1435600000	1776300000	1376400000	1425100000	960880000	1169400000	1259900000	1545400000	1186200000	632660000	1096400000	1065900000	1394700000	879920000	1044500000	561640000
2474	Q02153;E9PCN2;Q02153-2;B7Z426;B7Z685;D6RC99	6	>sp|Q02153|GCYB1_HUMAN Guanylate cyclase soluble subunit beta-1 OS=Homo sapiens GN=GUCY1B3 PE=1 SV=1	34	34	34	Q02153	GUCY1B3	56.7	70.514	8	14	11	13	29	25	11	22	25	13	20	14	10	1	16	21	16	17	12	22	9	13	332460000	581030000	357750000	529500000	924740000	505150000	321390000	536410000	659190000	525300000	509470000	478430000	330170000	0	429290000	506320000	529070000
4109	Q9UPU5	1	>sp|Q9UPU5|UBP24_HUMAN Ubiquitin carboxyl-terminal hydrolase 24 OS=Homo sapiens GN=USP24 PE=1 SV=3	52	52	4	Q9UPU5	USP24	24.2	294.36	24	15	30	22	11	25	22	17	12	23	14	25	10	5	8	12	9	6	17	4	9	8	388030000	257730000	290010000	372010000	179270000	228610000	320900000	257770000	174220000	302470000	282590000	322610000	153630000	52142000	172570000	155930000	116780000
2251	P55884;P55884-2	2	>sp|P55884|EIF3B_HUMAN Eukaryotic translation initiation factor 3 subunit B OS=Homo sapiens GN=EIF3B PE=1 SV=3	30	30	30	P55884	EIF3B	40.2	92.48	16	13	41	11	10	34	13	17	12	10	18	32	14	1	10	15	15	10	14	7	8	13	517650000	468150000	1517300000	384250000	283780000	562130000	583420000	457840000	364220000	428810000	412840000	850080000	537370000	0	359520000	483440000	508910000
2310	P61225;F6U784	2	>sp|P61225|RAP2B_HUMAN Ras-related protein Rap-2b OS=Homo sapiens GN=RAP2B PE=1 SV=1	16	16	11	P61225	RAP2B	78.7	20.504	14	16	15	12	16	12	15	14	19	16	12	15	11	14	18	21	21	22	17	15	7	13	1166200000	1422300000	1117300000	1169100000	1262900000	1201900000	1351500000	1159700000	1270200000	1245400000	1187200000	1431900000	1601200000	1389500000	1608000000	1487600000	1638700000
311	P13798;C9JIF9;F8WEH5	3	>sp|P13798|ACPH_HUMAN Acylamino-acid-releasing enzyme OS=Homo sapiens GN=APEH PE=1 SV=4	27	27	27	P13798	APEH	43.3	81.224	8	18	36	16	27	21	9	18	20	9	18	38	11	1	14	10	11	8	12	13	9	10	439470000	775410000	1315000000	583870000	1022600000	817370000	432460000	618340000	974180000	565660000	657430000	2061100000	601450000	0	315800000	441150000	605580000
651	P54819-2;F8W1A4;P54819;P54819-5;P54819-6;P54819-3;F8VZG5;F8VY04;P54819-4;G3V213;F8VPP1	11	>sp|P54819-2|KAD2_HUMAN Isoform 2 of Adenylate kinase 2, mitochondrial OS=Homo sapiens GN=AK2	18	18	18	P54819-2	AK2	85.3	25.614	16	16	13	13	15	13	14	18	18	15	19	8	8	14	14	13	14	16	21	14	20	13	1538600000	1260300000	1227100000	1318200000	1614900000	1102400000	1462200000	1709600000	1780600000	1507000000	1887600000	1524700000	990290000	1573100000	1661100000	1102800000	1521600000
1529	P10301;E9PQK5;E9PQC5	3	>sp|P10301|RRAS_HUMAN Ras-related protein R-Ras OS=Homo sapiens GN=RRAS PE=1 SV=1	16	16	13	P10301	RRAS	69.7	23.48	13	11	9	12	17	15	19	17	17	15	16	8	19	15	15	16	22	31	12	11	9	6	697220000	671640000	413690000	796030000	834780000	704230000	901960000	792900000	1019200000	882040000	948960000	504950000	830170000	537810000	737390000	928310000	1023300000
1726	P20618	1	>sp|P20618|PSB1_HUMAN Proteasome subunit beta type-1 OS=Homo sapiens GN=PSMB1 PE=1 SV=2	15	15	15	P20618	PSMB1	63.1	26.489	17	14	18	14	15	13	15	15	13	16	16	18	14	14	13	18	19	16	15	13	12	14	1328100000	1201900000	1603500000	1251000000	1110100000	1309000000	1389800000	1307800000	1389800000	1314800000	1186300000	1834100000	1441700000	1334100000	1787100000	2025700000	1426200000
3411	Q92973-2;Q92973;Q92973-3;B4DSC0;E7EW37	5	>sp|Q92973-2|TNPO1_HUMAN Isoform 2 of Transportin-1 OS=Homo sapiens GN=TNPO1	28	28	24	Q92973-2	TNPO1	36.2	101.31	21	22	36	17	8	22	18	16	8	12	16	24	10	3	12	12	12	13	14	13	12	6	478940000	486880000	558550000	490770000	256840000	367680000	319340000	258560000	341630000	294120000	380210000	668400000	422060000	118880000	305370000	359170000	359520000
1573	P11940-2;P11940;E7EQV3;E7ERJ7;Q9H361;Q4VXU2;Q4VY17;Q5JQF8;Q96DU9-2;Q96DU9	10	>sp|P11940-2|PABP1_HUMAN Isoform 2 of Polyadenylate-binding protein 1 OS=Homo sapiens GN=PABPC1	27	27	21	P11940-2	PABPC1	43.7	61.18	11	13	23	14	24	18	13	16	11	13	6	24	12	20	17	19	15	13	14	12	24	10	481940000	476980000	627640000	545450000	817900000	693880000	611920000	539110000	676460000	634070000	337510000	921610000	599350000	809120000	818420000	667040000	603810000
1662	P16452;P16452-2;F5H563	3	>sp|P16452|EPB42_HUMAN Erythrocyte membrane protein band 4.2 OS=Homo sapiens GN=EPB42 PE=1 SV=3	44	43	43	P16452	EPB42	56.6	77.008	2	5	100	11	2	26	1	3	4	2	8	132	3	5	1	2	1	1	5	13	18	1	18587000	77684000	6639900000	251490000	14978000	714520000	0	33142000	44138000	14182000	119960000	12855000000	17867000	43493000	0	46153000	0
3593	Q99683;A6NIA0;Q6ZN16;E7EWI5;Q6ZN16-2;Q6ZN16-3	6	>sp|Q99683|M3K5_HUMAN Mitogen-activated protein kinase kinase kinase 5 OS=Homo sapiens GN=MAP3K5 PE=1 SV=1	40	40	40	Q99683	MAP3K5	34.2	154.54	20	15	28	24	10	26	23	18	12	20	10	10	16	1	6	14	16	17	9	9	10	11	434740000	305400000	204760000	358840000	218460000	232590000	372110000	375760000	278380000	427870000	345490000	128070000	249690000	0	216790000	177990000	181680000
1175	O94886;Q2HIZ8	2	>sp|O94886|TM63A_HUMAN Transmembrane protein 63A OS=Homo sapiens GN=TMEM63A PE=2 SV=3	17	17	17	O94886	TMEM63A	19.5	92.125	17	18	14	16	14	14	19	22	13	15	18	17	12	8	15	14	15	13	13	16	12	10	759820000	785860000	480230000	630910000	607650000	459020000	695900000	688330000	594860000	615590000	930060000	404870000	472480000	369700000	604010000	493760000	667580000
1396	P05164-2;P05164;P05164-3	3	>sp|P05164-2|PERM_HUMAN Isoform H14 of Myeloperoxidase OS=Homo sapiens GN=MPO	38	38	33	P05164-2	MPO	54.6	73.853	3	7	0	9	16	32	8	2	6	1	9	15	2	1	49	0	11	0	42	43	56	4	136360000	138130000	0	193590000	472600000	1754300000	215530000	162830000	122500000	0	333990000	636510000	51577000	0	3237700000	0	232270000
1970	P36542;B4DL14;P36542-2	3	>sp|P36542|ATPG_HUMAN ATP synthase subunit gamma, mitochondrial OS=Homo sapiens GN=ATP5C1 PE=1 SV=1	13	13	13	P36542	ATP5C1	33.9	32.996	17	15	13	17	18	16	18	18	18	20	14	10	16	14	18	14	11	11	14	12	10	13	1769200000	2064400000	1674500000	2446900000	2334400000	2525500000	2596700000	2565800000	2196200000	2233600000	1648300000	2300400000	1938200000	2038700000	2208500000	1818900000	1922900000
1452	P07814	1	>sp|P07814|SYEP_HUMAN Bifunctional glutamate/proline--tRNA ligase OS=Homo sapiens GN=EPRS PE=1 SV=5	48	48	48	P07814	EPRS	40.3	170.59	13	9	42	11	21	45	8	13	25	7	8	21	8	3	10	12	11	12	15	12	20	6	273290000	225190000	797480000	407910000	239910000	540000000	153640000	157160000	377780000	133900000	184950000	326770000	349910000	39995000	255200000	254310000	298560000
1677	P17252;J3KRN5;B7Z8Q0	3	>sp|P17252|KPCA_HUMAN Protein kinase C alpha type OS=Homo sapiens GN=PRKCA PE=1 SV=4	36	24	23	P17252	PRKCA	55.4	76.749	15	23	20	16	5	24	18	16	14	17	15	8	15	12	13	19	15	18	14	15	13	10	628470000	677080000	378740000	592300000	68892000	541700000	671100000	571290000	753910000	762690000	552260000	252820000	1017700000	866960000	525520000	740560000	820250000
2008	P41091;Q2VIR3;Q2VIR3-2;F8W810	4	>sp|P41091|IF2G_HUMAN Eukaryotic translation initiation factor 2 subunit 3 OS=Homo sapiens GN=EIF2S3 PE=1 SV=3	25	25	25	P41091	EIF2S3	53.8	51.109	12	17	26	14	18	21	14	14	12	13	11	25	11	4	16	12	12	12	23	16	17	12	1128300000	971070000	2580100000	1155400000	1107500000	1386100000	1140100000	947410000	857250000	922420000	887200000	1607200000	759190000	559020000	872470000	869960000	765650000
2654	Q14012;Q8IU85-2;Q8IU85;F8W6S9	4	>sp|Q14012|KCC1A_HUMAN Calcium/calmodulin-dependent protein kinase type 1 OS=Homo sapiens GN=CAMK1 PE=1 SV=1	21	21	21	Q14012	CAMK1	74.3	41.337	18	20	13	19	36	1	21	17	17	17	16	9	17	19	8	16	14	18	4	10	7	11	608690000	637590000	503440000	663170000	959410000	0	572180000	620890000	404090000	477040000	500010000	616480000	676910000	870110000	577640000	603820000	588200000
3729	Q9H0P0-1;Q9H0P0-3;Q9H0P0-2;B9A035	4	>sp|Q9H0P0-1|5NT3A_HUMAN Isoform 1 of Cytosolic 5-nucleotidase 3A OS=Homo sapiens GN=NT5C3A	18	18	1	Q9H0P0-1	NT5C3A	53.5	33.915	22	17	16	18	23	18	11	18	18	21	17	10	13	13	11	13	13	14	12	10	11	14	1129400000	903270000	966270000	1164100000	531900000	382040000	374690000	588020000	623560000	491520000	657140000	539980000	758400000	973870000	677680000	750240000	792080000
73	Q9Y262;B0QY89;Q9Y262-2;B0QY90	4	>sp|Q9Y262|EIF3L_HUMAN Eukaryotic translation initiation factor 3 subunit L OS=Homo sapiens GN=EIF3L PE=1 SV=1	26	26	26	Q9Y262	EIF3L	43.6	66.726	12	16	26	14	21	26	16	11	10	12	12	21	14	0	19	13	11	13	19	20	17	11	764400000	642180000	1046100000	626080000	469590000	582830000	471850000	338330000	451070000	437240000	548560000	423860000	605390000	0	532580000	523330000	558750000
1904	P31323	1	>sp|P31323|KAP3_HUMAN cAMP-dependent protein kinase type II-beta regulatory subunit OS=Homo sapiens GN=PRKAR2B PE=1 SV=3	18	18	15	P31323	PRKAR2B	45.9	46.302	14	21	21	18	10	23	13	16	14	12	15	13	16	12	21	10	12	12	16	14	9	15	886310000	1390000000	1317700000	971720000	783100000	1579200000	1031400000	1511300000	1243900000	1227800000	1371200000	662550000	692460000	598160000	1158800000	1173200000	1259900000
1073	O60234;M0QYJ8;M0R0C1;M0QYG8;M0R1D2;M0QX47;M0QXC2;M0R2P2	8	>sp|O60234|GMFG_HUMAN Glia maturation factor gamma OS=Homo sapiens GN=GMFG PE=1 SV=1	17	17	14	O60234	GMFG	94.4	16.801	15	15	1	16	19	22	23	22	24	18	23	3	14	12	15	15	14	9	17	12	13	15	3367700000	3765200000	0	2761400000	3628000000	2334200000	2654300000	1896500000	3199400000	3402200000	3916200000	401120000	3307700000	2547100000	3905100000	1891100000	2843900000
1398	P05198	1	>sp|P05198|IF2A_HUMAN Eukaryotic translation initiation factor 2 subunit 1 OS=Homo sapiens GN=EIF2S1 PE=1 SV=3	27	27	27	P05198	EIF2S1	67.3	36.112	13	22	33	16	13	13	9	11	10	11	12	26	15	15	11	14	15	15	18	11	14	13	403070000	392450000	1044500000	391310000	816750000	356280000	464410000	415280000	459730000	503270000	525820000	634910000	695080000	739750000	535310000	574570000	500860000
1460	P07954-2;P07954	2	>sp|P07954-2|FUMH_HUMAN Isoform Cytoplasmic of Fumarate hydratase, mitochondrial OS=Homo sapiens GN=FH	20	20	20	P07954-2	FH	52.2	50.212	19	13	15	12	13	19	16	13	16	15	9	15	16	5	15	19	19	18	12	18	23	9	914770000	681530000	445190000	550070000	641350000	753240000	760110000	679110000	682590000	884590000	728490000	773570000	662470000	426980000	889440000	1005400000	936090000
3315	Q8TCJ2	1	>sp|Q8TCJ2|STT3B_HUMAN Dolichyl-diphosphooligosaccharide--protein glycosyltransferase subunit STT3B OS=Homo sapiens GN=STT3B PE=1 SV=1	17	17	16	Q8TCJ2	STT3B	21.3	93.673	18	17	15	16	17	17	20	20	17	15	12	10	11	5	18	14	10	12	17	17	13	8	291380000	459510000	270810000	377310000	357220000	229210000	389750000	265970000	347550000	282950000	399400000	198210000	262210000	132790000	478440000	314670000	268000000
1735	P21281;C9JL73;P15313;C9J5E3;E5RGH6	5	>sp|P21281|VATB2_HUMAN V-type proton ATPase subunit B, brain isoform OS=Homo sapiens GN=ATP6V1B2 PE=1 SV=3	23	23	23	P21281	ATP6V1B2	49.3	56.5	13	19	26	12	13	18	10	13	11	8	14	13	13	8	13	14	14	18	30	16	20	9	817420000	1069200000	1863500000	848750000	671800000	944570000	648360000	705410000	696310000	726430000	839460000	640610000	629540000	1121200000	631550000	811320000	835310000
1050	O43639;E7ERP6	2	>sp|O43639|NCK2_HUMAN Cytoplasmic protein NCK2 OS=Homo sapiens GN=NCK2 PE=1 SV=2	26	26	25	O43639	NCK2	60	42.915	19	17	8	15	19	15	21	18	22	16	13	8	14	10	18	19	23	14	13	9	9	6	776490000	696340000	238120000	499720000	774330000	229840000	679090000	679140000	676910000	661660000	682060000	335870000	530390000	456640000	673890000	260530000	478050000
3578	Q99460;Q99460-2;F8WCE3	3	>sp|Q99460|PSMD1_HUMAN 26S proteasome non-ATPase regulatory subunit 1 OS=Homo sapiens GN=PSMD1 PE=1 SV=2	38	38	38	Q99460	PSMD1	50.9	105.84	12	16	58	11	23	29	12	14	20	13	12	43	7	0	3	9	7	6	8	6	5	5	194590000	350990000	1918000000	236080000	454980000	339010000	148990000	291360000	423830000	245500000	259460000	1159100000	165100000	0	81532000	199490000	115360000
2869	Q53GQ0;Q96EA9	2	>sp|Q53GQ0|DHB12_HUMAN Estradiol 17-beta-dehydrogenase 12 OS=Homo sapiens GN=HSD17B12 PE=1 SV=2	15	15	15	Q53GQ0	HSD17B12	51	34.324	13	21	21	15	16	14	16	18	10	14	21	10	16	13	14	14	13	17	11	12	10	11	856420000	1203500000	954450000	875860000	814100000	666930000	795910000	1011700000	538860000	957140000	992590000	676700000	421350000	354810000	801200000	814180000	827400000
3754	Q9H2K8;G3V1Q8;F5GWV8	3	>sp|Q9H2K8|TAOK3_HUMAN Serine/threonine-protein kinase TAO3 OS=Homo sapiens GN=TAOK3 PE=1 SV=2	36	36	31	Q9H2K8	TAOK3	40.2	105.4	16	17	29	17	9	23	10	11	14	10	15	22	14	10	12	19	9	16	19	9	7	15	567460000	486450000	353740000	499190000	332510000	594030000	535720000	552630000	589540000	486580000	459700000	315770000	745580000	938950000	551270000	644450000	525510000
874	K7EMC9;Q969T9;B4DFG2;K7ENL2;A6NG10	5	>tr|K7EMC9|K7EMC9_HUMAN WW domain-binding protein 2 OS=Homo sapiens GN=WBP2 PE=2 SV=1	14	14	14	K7EMC9	WBP2	63	27.55	21	18	23	12	23	8	17	16	19	19	17	14	15	14	13	15	13	12	11	8	6	12	2193700000	2217600000	1536100000	2430200000	2075700000	444450000	1512100000	1602900000	1713700000	2087100000	2539200000	2587000000	1541300000	1321300000	1330100000	848110000	1570300000
1280	Q5H9A7;P01033;Q5H9B5;B4DJK3	4	>tr|Q5H9A7|Q5H9A7_HUMAN Metalloproteinase inhibitor 1 OS=Homo sapiens GN=TIMP1 PE=2 SV=1	10	10	10	Q5H9A7	TIMP1	85.3	16.057	14	15	16	12	19	17	20	15	18	20	16	15	7	5	14	14	11	11	16	17	10	9	1557900000	1487200000	2741600000	2105000000	2593000000	2738100000	2638900000	1867100000	1484500000	1663700000	2321000000	2602700000	1743400000	446200000	2474100000	2343200000	2849900000
3829	Q9HCN6-2;Q9HCN6;Q9HCN6-3	3	>sp|Q9HCN6-2|GPVI_HUMAN Isoform 2 of Platelet glycoprotein VI OS=Homo sapiens GN=GP6	12	12	12	Q9HCN6-2	GP6	39.3	35.091	13	12	15	14	18	14	12	19	15	16	13	14	11	7	15	17	15	11	16	14	16	17	2313400000	1993200000	1342700000	2147000000	1772000000	836200000	1813800000	2018900000	1306000000	2512300000	1856200000	1113000000	1621400000	1465800000	2359600000	2320300000	1966000000
2307	P61201;P61201-2;B4DIH5	3	>sp|P61201|CSN2_HUMAN COP9 signalosome complex subunit 2 OS=Homo sapiens GN=COPS2 PE=1 SV=1	19	19	19	P61201	COPS2	51.9	51.596	15	13	11	8	14	16	13	14	13	14	12	23	15	9	21	22	17	14	15	16	17	14	516160000	669880000	563340000	326070000	663910000	867720000	762440000	703610000	592940000	738780000	625580000	919250000	363980000	431980000	540050000	503020000	435280000
2144	P50224;P50224-3;P50224-2;H3BNY7	4	>sp|P50224|ST1A3_HUMAN Sulfotransferase 1A3/1A4 OS=Homo sapiens GN=SULT1A3 PE=1 SV=1	21	11	11	P50224	SULT1A3	71.9	34.196	16	14	20	18	20	14	20	15	17	18	16	10	16	11	13	14	9	16	13	12	10	9	1660900000	1190100000	1282400000	1692700000	898300000	531770000	1121600000	887360000	1511100000	636270000	716380000	756050000	1187700000	1286600000	1083100000	1487700000	1362900000
3196	Q8IZ83;F8WBH3;F5H4B6;Q8IZ83-3;Q8IZ83-2	5	>sp|Q8IZ83|A16A1_HUMAN Aldehyde dehydrogenase family 16 member A1 OS=Homo sapiens GN=ALDH16A1 PE=1 SV=2	20	20	20	Q8IZ83	ALDH16A1	28.1	85.126	25	18	26	0	12	18	18	17	14	20	11	13	12	6	15	15	15	14	7	17	14	10	962200000	733240000	1345800000	0	347080000	671590000	780190000	734080000	458740000	912530000	504310000	598610000	671370000	318550000	644750000	960320000	670930000
2711	Q14847;Q14847-2;F6S2S5;K7ESD6;B4DGQ0	5	>sp|Q14847|LASP1_HUMAN LIM and SH3 domain protein 1 OS=Homo sapiens GN=LASP1 PE=1 SV=2	18	18	16	Q14847	LASP1	64.8	29.717	8	6	14	11	13	19	16	11	11	5	7	12	19	22	17	23	19	18	10	15	17	18	1295300000	1690500000	940190000	1113300000	2210700000	1740600000	1459100000	1736300000	1681100000	1337700000	1566300000	1183400000	2665000000	2006600000	1917400000	1709400000	1573400000
2632	Q13618-2;Q13618;Q13618-3	3	>sp|Q13618-2|CUL3_HUMAN Isoform 2 of Cullin-3 OS=Homo sapiens GN=CUL3	33	33	33	Q13618-2	CUL3	43.8	86.233	26	18	33	18	7	15	19	20	11	16	15	18	8	1	8	8	11	9	17	13	9	9	424350000	286390000	597770000	363520000	98706000	300000000	368750000	302290000	210200000	328380000	372960000	642510000	289030000	0	258420000	217600000	251150000
119	F5H698;B4DER1;Q9P2J5;B4DJ10	4	>tr|F5H698|F5H698_HUMAN Leucine--tRNA ligase, cytoplasmic OS=Homo sapiens GN=LARS PE=2 SV=1	37	37	37	F5H698	LARS	37.2	129.21	17	10	37	18	16	30	12	17	10	13	21	26	3	2	5	9	10	5	14	10	15	8	153800000	111860000	484780000	179700000	165120000	299570000	117680000	160600000	110240000	168750000	172930000	308800000	41248000	30511000	85929000	120670000	125630000
1810	P25788-2;P25788;G3V4X5;G3V3W4;G3V5N4	5	>sp|P25788-2|PSA3_HUMAN Isoform 2 of Proteasome subunit alpha type-3 OS=Homo sapiens GN=PSMA3	15	15	15	P25788-2	PSMA3	60.1	27.647	13	15	16	16	13	11	12	17	13	13	20	12	12	12	14	16	12	17	16	12	18	6	1153900000	921610000	1283500000	1115200000	1425500000	1308300000	1250600000	1746100000	1750400000	1234100000	1150100000	1534000000	843360000	1168900000	529540000	499080000	647550000
30	Q8IZP0-10;Q8IZP0-8;F5H1G9;Q8IZP0-7;F8WA55;Q8IZP0-2;Q8IZP0-4;Q8IZP0-3;Q8IZP0-5;Q8IZP0-6;Q8IZP0-9;F8WA56;Q8IZP0;A6NFN2;Q8IZP0-12;Q8IZP0-11;Q9NYB9-3	17	>sp|Q8IZP0-10|ABI1_HUMAN Isoform 10 of Abl interactor 1 OS=Homo sapiens GN=ABI1	21	21	13	Q8IZP0-10	ABI1	37.1	42.667	18	11	14	13	11	14	15	16	12	12	13	10	16	16	13	17	18	24	10	9	8	17	784450000	676320000	559000000	549290000	857020000	996870000	821730000	787390000	726940000	902680000	540610000	651160000	1181000000	1175400000	962150000	1099800000	802540000
1609	P14174	1	>sp|P14174|MIF_HUMAN Macrophage migration inhibitory factor OS=Homo sapiens GN=MIF PE=1 SV=4	9	9	9	P14174	MIF	45.2	12.476	15	16	3	12	13	7	14	13	14	16	12	2	27	23	17	21	22	16	13	11	15	17	1092300000	1219100000	1169500000	1227500000	1570000000	749660000	1100000000	1495100000	1198500000	1567000000	1299800000	154870000	1837500000	2225900000	1187000000	3592600000	2295100000
1689	P18031;B4DSN5	2	>sp|P18031|PTN1_HUMAN Tyrosine-protein phosphatase non-receptor type 1 OS=Homo sapiens GN=PTPN1 PE=1 SV=1	23	23	23	P18031	PTPN1	52	49.966	19	26	23	16	15	17	8	11	8	14	14	6	10	13	18	16	17	12	14	10	13	14	705120000	756750000	647130000	511570000	443100000	493970000	472800000	457110000	494130000	343390000	436660000	276340000	762940000	895610000	563530000	613380000	826410000
1723	P20340-2;P20340-4;P20340-3;F5GX61	4	>sp|P20340-2|RAB6A_HUMAN Isoform 2 of Ras-related protein Rab-6A OS=Homo sapiens GN=RAB6A	25	12	1	P20340-2	RAB6A	76.9	23.548	14	10	10	14	10	15	12	14	15	15	13	8	15	14	17	20	18	22	10	11	12	19	1223200000	1119000000	967190000	1042300000	848260000	1071600000	1242000000	1185500000	1249100000	1226100000	1265500000	1163200000	1689400000	2181100000	1333800000	1469000000	1478100000
1781	P23526;P23526-2	2	>sp|P23526|SAHH_HUMAN Adenosylhomocysteinase OS=Homo sapiens GN=AHCY PE=1 SV=4	19	19	19	P23526	AHCY	43.3	47.716	7	10	21	9	13	17	12	12	10	11	14	33	12	11	18	14	14	14	14	19	17	11	597760000	1281700000	2173300000	910370000	1305800000	1616800000	1266000000	1542300000	1499900000	1119100000	1157800000	2781700000	801330000	1022100000	740800000	674740000	738250000
2023	P42574;A8MVM1	2	>sp|P42574|CASP3_HUMAN Caspase-3 OS=Homo sapiens GN=CASP3 PE=1 SV=2	21	21	21	P42574	CASP3	76.5	31.608	16	14	17	14	19	17	16	15	19	13	14	10	9	12	12	16	15	15	9	14	10	13	1258000000	1227200000	1176000000	1313200000	1429800000	1482200000	1393200000	1559100000	1425800000	1408900000	1433600000	896620000	1152900000	1232500000	1184900000	1271700000	1578100000
2580	Q13043;Q13043-2;F5H5B4	3	>sp|Q13043|STK4_HUMAN Serine/threonine-protein kinase 4 OS=Homo sapiens GN=STK4 PE=1 SV=2	17	17	10	Q13043	STK4	47.2	55.63	11	15	15	13	13	13	12	12	11	12	17	14	11	9	14	19	16	15	18	19	15	15	470450000	450920000	497800000	490940000	433610000	565410000	531100000	418490000	584770000	491270000	423710000	494810000	856090000	1186900000	592780000	616630000	631800000
3909	Q9NUQ9;Q9NW21;Q9H0Q0	3	>sp|Q9NUQ9|FA49B_HUMAN Protein FAM49B OS=Homo sapiens GN=FAM49B PE=1 SV=1	17	17	17	Q9NUQ9	FAM49B	62	36.748	18	17	20	22	17	18	11	10	8	21	21	15	10	11	10	10	11	13	10	17	15	12	829840000	729460000	720270000	738310000	561240000	476620000	297800000	412750000	625000000	539460000	629440000	427010000	866290000	901240000	860670000	749950000	771380000
4016	Q9UFN0	1	>sp|Q9UFN0|NPS3A_HUMAN Protein NipSnap homolog 3A OS=Homo sapiens GN=NIPSNAP3A PE=1 SV=2	20	20	18	Q9UFN0	NIPSNAP3A	81	28.466	12	13	12	14	9	8	12	15	17	14	18	8	20	18	20	16	20	20	11	18	7	9	1561400000	1660300000	953240000	1538900000	1190700000	1021800000	1384100000	1626400000	1491700000	1753000000	2151500000	1019600000	1189400000	1025100000	1384100000	879470000	1419000000
1817	P26447	1	>sp|P26447|S10A4_HUMAN Protein S100-A4 OS=Homo sapiens GN=S100A4 PE=1 SV=1	12	12	12	P26447	S100A4	58.4	11.728	10	9	3	9	12	10	10	12	10	9	7	4	22	25	17	22	29	23	13	19	23	27	3674100000	2705900000	345330000	2062400000	3239100000	2481000000	3721700000	4994900000	3835100000	3295700000	3821100000	237860000	4834400000	5723100000	4723100000	4391300000	5824800000
904	O00161;O00161-2;H3BNE1;H3BPJ0;H3BNG6;H3BU94	6	>sp|O00161|SNP23_HUMAN Synaptosomal-associated protein 23 OS=Homo sapiens GN=SNAP23 PE=1 SV=1	17	17	17	O00161	SNAP23	86.3	23.354	6	10	18	12	9	30	15	13	13	14	8	16	15	15	17	15	14	19	8	11	12	8	325050000	555670000	1096900000	410440000	329810000	1582600000	414970000	425520000	345860000	462020000	196800000	1481600000	461850000	729130000	606600000	271820000	398450000
916	O00264;B7Z1L3	2	>sp|O00264|PGRC1_HUMAN Membrane-associated progesterone receptor component 1 OS=Homo sapiens GN=PGRMC1 PE=1 SV=3	17	17	16	O00264	PGRMC1	55.9	21.671	8	14	10	15	14	18	13	11	13	16	11	12	21	16	13	15	15	20	13	12	12	21	1090800000	1693200000	1004700000	1234300000	1196700000	1086800000	1444400000	1637600000	1362100000	1558300000	1449200000	960860000	1636100000	1373100000	1489900000	1274400000	1346200000
1939	P34897-3;P34897;P34897-2;B4DLV4;G3V540;G3V2E4;G3V2Y1;G3V3C6	8	>sp|P34897-3|GLYM_HUMAN Isoform 3 of Serine hydroxymethyltransferase, mitochondrial OS=Homo sapiens GN=SHMT2	24	24	23	P34897-3	SHMT2	60.2	53.454	11	14	20	18	13	19	14	13	11	14	10	11	10	1	6	15	17	14	26	18	20	16	757000000	945200000	1139700000	892780000	746410000	959930000	897460000	830780000	623800000	752300000	773350000	605140000	410690000	0	225410000	601950000	631550000
2252	P55957;P55957-2;P55957-4;P55957-3	4	>sp|P55957|BID_HUMAN BH3-interacting domain death agonist OS=Homo sapiens GN=BID PE=1 SV=1	9	9	9	P55957	BID	51.3	21.994	16	16	8	10	16	12	15	21	18	16	15	9	15	11	14	22	17	20	10	10	11	14	393180000	379360000	342570000	385070000	323370000	389720000	396020000	361470000	334890000	358350000	317150000	383640000	495110000	485550000	734860000	652320000	541510000
2972	Q63HN8;Q63HN8-4;H3BLU6;J3QTP8;Q63HN8-6;Q63HN8-5	6	>sp|Q63HN8|RN213_HUMAN E3 ubiquitin-protein ligase RNF213 OS=Homo sapiens GN=RNF213 PE=1 SV=3	72	72	72	Q63HN8	RNF213	17.1	591.4	6	10	12	15	14	30	10	13	11	10	22	46	14	3	6	7	10	5	11	7	38	5	66396000	290740000	173710000	278790000	267780000	639150000	150630000	176970000	292620000	238970000	280080000	841180000	290110000	23980000	312430000	161330000	196900000
3050	Q6YHK3;Q6YHK3-4;Q6YHK3-2;Q6YHK3-3	4	>sp|Q6YHK3|CD109_HUMAN CD109 antigen OS=Homo sapiens GN=CD109 PE=1 SV=2	30	30	30	Q6YHK3	CD109	23.2	161.69	16	9	17	18	33	25	8	18	17	11	15	10	7	10	9	8	17	1	5	10	16	8	409640000	224510000	492700000	407370000	667930000	800990000	228000000	419440000	202220000	251610000	201720000	258980000	263940000	298750000	202490000	295570000	432850000
3891	Q9NS28	1	>sp|Q9NS28|RGS18_HUMAN Regulator of G-protein signaling 18 OS=Homo sapiens GN=RGS18 PE=1 SV=1	18	18	18	Q9NS28	RGS18	69.8	27.582	13	11	9	16	17	14	14	17	12	17	11	7	21	21	14	18	16	20	10	11	10	18	1218700000	929220000	731350000	798280000	889260000	1154200000	1133600000	1153400000	1029500000	1105400000	1055700000	925870000	1188300000	1819000000	1043000000	1497800000	1231800000
3999	Q9UBQ7;U3KQ56;Q5T946;Q9H636	4	>sp|Q9UBQ7|GRHPR_HUMAN Glyoxylate reductase/hydroxypyruvate reductase OS=Homo sapiens GN=GRHPR PE=1 SV=1	17	17	17	Q9UBQ7	GRHPR	53.7	35.668	19	17	23	20	8	4	5	9	17	18	19	27	11	12	10	16	13	8	14	19	9	12	668610000	590560000	813010000	551390000	650240000	429090000	650440000	823810000	1142300000	1268600000	1315200000	1179700000	813810000	971660000	802750000	1138600000	796840000
2405	P68036;P68036-2;P68036-3	3	>sp|P68036|UB2L3_HUMAN Ubiquitin-conjugating enzyme E2 L3 OS=Homo sapiens GN=UBE2L3 PE=1 SV=1	15	15	15	P68036	UBE2L3	66.2	17.861	10	15	20	12	13	12	14	12	12	9	13	9	13	17	16	20	20	21	13	15	13	12	1394000000	2073200000	1947500000	1727800000	1537500000	1751400000	1701200000	1711900000	1638400000	1324400000	1489100000	2466300000	1454100000	1847100000	2038100000	1967700000	1589400000
3438	Q96AX2;Q96AX2-4;A8MTC6;B7Z3L0;Q96AX2-3;A8MZI4;Q96AX2-2;A8MSP2	8	>sp|Q96AX2|RAB37_HUMAN Ras-related protein Rab-37 OS=Homo sapiens GN=RAB37 PE=1 SV=3	17	17	16	Q96AX2	RAB37	69.1	24.815	11	11	11	14	12	14	10	14	16	10	13	7	21	11	15	22	18	29	14	9	8	12	896800000	988420000	600310000	795340000	661670000	870360000	768400000	882620000	866040000	801480000	834180000	673520000	731850000	630610000	639470000	715790000	770840000
4074	Q9UL25	1	>sp|Q9UL25|RAB21_HUMAN Ras-related protein Rab-21 OS=Homo sapiens GN=RAB21 PE=1 SV=3	16	16	16	Q9UL25	RAB21	67.1	24.347	10	11	11	13	17	14	18	16	16	15	14	12	14	8	15	15	15	24	12	10	13	13	715270000	865330000	752170000	836450000	866550000	937630000	939570000	976580000	969920000	925980000	973480000	748100000	770150000	568860000	556620000	680490000	663450000
4127	Q9Y265;Q9Y265-2;E7ETR0	3	>sp|Q9Y265|RUVB1_HUMAN RuvB-like 1 OS=Homo sapiens GN=RUVBL1 PE=1 SV=1	20	20	20	Q9Y265	RUVBL1	53.5	50.227	15	13	26	15	11	17	14	14	11	11	13	26	7	0	11	12	12	14	21	18	18	11	630980000	547680000	1319300000	627230000	501410000	705530000	563100000	553780000	493900000	535740000	559070000	1239400000	421870000	0	618130000	506890000	562800000
933	O00534;O00534-3;O00534-2;B4DHS6;O00534-4	5	>sp|O00534|VMA5A_HUMAN von Willebrand factor A domain-containing protein 5A OS=Homo sapiens GN=VWA5A PE=2 SV=2	24	24	24	O00534	VWA5A	40.3	86.488	7	16	19	15	29	25	12	9	21	13	15	16	12	2	6	10	31	18	13	9	14	13	136720000	426000000	425240000	394440000	783140000	405780000	330350000	181730000	549060000	342520000	330320000	289310000	359460000	105550000	216850000	326080000	778310000
1861	P30042;P30042-2;F2Z2Q0	3	>sp|P30042|ES1_HUMAN ES1 protein homolog, mitochondrial OS=Homo sapiens GN=C21orf33 PE=1 SV=3	15	15	15	P30042	C21orf33	62.7	28.17	15	15	8	16	12	15	14	11	12	13	16	10	20	11	13	11	19	25	14	13	11	13	791260000	727850000	665580000	851320000	956340000	803150000	904820000	955230000	1024800000	1018200000	1152800000	883080000	824380000	971360000	900760000	873800000	1081900000
615	O00159-2;F5H6E2;O00159-3;O00159	4	>sp|O00159-2|MYO1C_HUMAN Isoform 2 of Unconventional myosin-Ic OS=Homo sapiens GN=MYO1C	37	37	37	O00159-2	MYO1C	39	117.91	14	8	22	12	12	16	12	18	14	14	13	13	8	3	10	16	21	18	18	17	13	14	370510000	198960000	190730000	283720000	210650000	176770000	365150000	294380000	272400000	443770000	397680000	205210000	230160000	22008000	404540000	299100000	437320000
1238	O95831-3;O95831;O95831-2;O95831-6;E9PMA0;O95831-4;O95831-5	7	>sp|O95831-3|AIFM1_HUMAN Isoform 3 of Apoptosis-inducing factor 1, mitochondrial OS=Homo sapiens GN=AIFM1	26	26	26	O95831-3	AIFM1	46.1	66.294	13	17	14	9	24	20	10	16	20	11	18	9	6	1	13	20	13	15	16	18	14	10	242630000	485200000	192940000	545190000	538170000	509500000	247850000	261720000	684160000	331350000	325870000	358250000	486740000	0	473960000	532540000	540760000
2593	Q13177;O75914-2;O75914;O75914-4;O75914-3;E9PM17;B3KNX7;Q13153;Q13153-2	9	>sp|Q13177|PAK2_HUMAN Serine/threonine-protein kinase PAK 2 OS=Homo sapiens GN=PAK2 PE=1 SV=3	22	22	22	Q13177	PAK2	47.7	58.042	19	16	9	18	9	20	12	11	13	7	8	12	13	6	19	21	14	20	15	14	19	21	624870000	511440000	869670000	596640000	366530000	1026600000	734300000	587460000	637810000	438190000	463630000	495230000	673060000	565820000	625050000	860580000	717350000
3755	Q9H2M9;F8WDJ2;Q9H2M9-2	3	>sp|Q9H2M9|RBGPR_HUMAN Rab3 GTPase-activating protein non-catalytic subunit OS=Homo sapiens GN=RAB3GAP2 PE=1 SV=1	38	38	38	Q9H2M9	RAB3GAP2	31.5	155.98	14	15	26	10	10	27	16	11	8	9	7	13	12	3	14	21	14	16	14	11	12	15	205070000	165230000	324530000	127150000	139360000	308490000	139780000	128240000	138090000	182000000	128330000	176160000	222120000	46287000	259060000	184400000	159200000
1637	P15498;Q96D37;P15498-2;F5H5P4	4	>sp|P15498|VAV_HUMAN Proto-oncogene vav OS=Homo sapiens GN=VAV1 PE=1 SV=4	31	31	29	P15498	VAV1	38.2	98.313	26	19	22	15	13	19	12	23	18	17	16	9	9	6	7	9	11	9	5	11	4	3	291730000	262650000	509950000	213920000	240970000	397070000	229340000	341650000	221290000	228720000	309010000	306290000	188340000	199040000	211090000	156890000	273420000
3603	Q99805	1	>sp|Q99805|TM9S2_HUMAN Transmembrane 9 superfamily member 2 OS=Homo sapiens GN=TM9SF2 PE=1 SV=1	12	12	12	Q99805	TM9SF2	23.4	75.775	15	9	11	20	21	15	21	15	11	20	19	11	9	7	14	9	9	10	16	16	11	8	441400000	372390000	349040000	453930000	472660000	341850000	562690000	356290000	335630000	396880000	535250000	465090000	355390000	217850000	347380000	349140000	331720000
4181	Q9Y3P9;Q9Y3P9-2;B7Z2B4;Q9Y3P9-3;Q9Y3P9-4;B7ZAP0;F5H8L0;Q5R372-7;Q5R372-8;Q5R372-6;Q5R372-5	11	>sp|Q9Y3P9|RBGP1_HUMAN Rab GTPase-activating protein 1 OS=Homo sapiens GN=RABGAP1 PE=1 SV=3	28	28	27	Q9Y3P9	RABGAP1	30.9	121.74	15	15	15	15	19	16	21	16	19	16	10	16	9	5	12	12	17	11	10	12	13	13	214880000	153740000	116130000	225670000	240140000	208230000	188190000	192930000	192870000	228660000	270770000	140940000	232690000	164540000	337860000	225190000	240820000
952	O14579;O14579-3;M0QXB4;O14579-2;M0R061	5	>sp|O14579|COPE_HUMAN Coatomer subunit epsilon OS=Homo sapiens GN=COPE PE=1 SV=3	18	18	18	O14579	COPE	51	34.482	14	12	13	15	18	17	15	17	10	14	15	4	16	14	17	12	16	14	17	12	16	13	877280000	919250000	1009800000	899380000	760200000	699570000	625280000	480160000	572190000	798400000	859840000	339130000	780110000	729260000	693700000	614430000	641180000
3159	Q8IUI8-2	1	>sp|Q8IUI8-2|CRLF3_HUMAN Isoform 2 of Cytokine receptor-like factor 3 OS=Homo sapiens GN=CRLF3	18	18	1	Q8IUI8-2	CRLF3	46.3	49.35	13	15	11	15	14	13	14	15	12	12	11	16	9	6	18	18	15	17	13	17	11	11	623690000	738540000	795190000	648760000	648050000	1209800000	837130000	625940000	675530000	569920000	635220000	875920000	490130000	649340000	535820000	788030000	519200000
1150	O75791;F5H1V3;B7Z8E3;F5H548;B7Z8I3	5	>sp|O75791|GRAP2_HUMAN GRB2-related adapter protein 2 OS=Homo sapiens GN=GRAP2 PE=1 SV=1	17	17	17	O75791	GRAP2	45.2	37.909	15	16	14	17	20	12	18	15	17	17	18	9	10	13	13	13	13	13	8	9	4	11	593670000	1160100000	594030000	536260000	601560000	727650000	782550000	632450000	649690000	671410000	640180000	271590000	1001400000	872410000	793010000	863910000	875050000
2644	Q13867;E7EMN3;J3KS79;K7ENH5	4	>sp|Q13867|BLMH_HUMAN Bleomycin hydrolase OS=Homo sapiens GN=BLMH PE=1 SV=1	22	22	22	Q13867	BLMH	48.8	52.562	17	13	13	8	10	14	14	13	7	12	17	16	12	1	18	16	17	21	17	22	13	12	1174300000	1051800000	837690000	742320000	921060000	932650000	1042200000	1025200000	1050000000	998910000	1427000000	1415100000	973390000	0	1148700000	768300000	984490000
3617	Q9BQE3;F5H5D3;F8VS66;F8W0F6	4	>sp|Q9BQE3|TBA1C_HUMAN Tubulin alpha-1C chain OS=Homo sapiens GN=TUBA1C PE=1 SV=1	45	2	2	Q9BQE3	TUBA1C	83.7	49.895	18	8	21	15	19	19	17	17	11	14	12	13	11	7	19	14	15	14	8	9	8	4	677330000	167010000	448840000	403190000	475850000	365500000	304390000	462720000	249770000	216360000	448430000	277600000	145350000	175270000	211480000	189270000	216900000
3644	Q9BT78;D6RFN0;D6RAX7;Q9BT78-2;D6REK7	5	>sp|Q9BT78|CSN4_HUMAN COP9 signalosome complex subunit 4 OS=Homo sapiens GN=COPS4 PE=1 SV=1	21	21	21	Q9BT78	COPS4	66.7	46.268	12	14	24	14	18	10	14	15	9	13	12	11	13	13	8	16	12	19	15	13	13	15	573550000	492400000	646810000	478940000	548130000	376030000	478400000	421380000	471200000	455000000	530940000	644190000	502380000	595370000	632070000	587140000	573290000
4235	Q9Y6D6;E5RIF2;E5RHL7	3	>sp|Q9Y6D6|BIG1_HUMAN Brefeldin A-inhibited guanine nucleotide-exchange protein 1 OS=Homo sapiens GN=ARFGEF1 PE=1 SV=2	38	38	27	Q9Y6D6	ARFGEF1	24.9	208.76	11	11	22	16	16	30	15	17	17	10	12	18	7	5	13	11	10	16	5	18	7	8	296240000	211290000	177400000	258220000	297960000	218080000	268500000	288200000	284150000	229690000	244740000	193140000	169340000	196820000	215760000	237650000	166300000
2735	Q15075	1	>sp|Q15075|EEA1_HUMAN Early endosome antigen 1 OS=Homo sapiens GN=EEA1 PE=1 SV=2	39	39	39	Q15075	EEA1	31	162.46	18	16	19	14	15	19	11	19	13	15	13	12	18	7	10	12	11	12	10	7	16	13	265840000	252320000	227060000	254290000	242180000	326040000	190960000	269930000	283700000	253290000	202070000	217160000	234880000	167150000	208770000	197630000	205750000
1576	P12236;P12235	2	>sp|P12236|ADT3_HUMAN ADP/ATP translocase 3 OS=Homo sapiens GN=SLC25A6 PE=1 SV=4	25	9	9	P12236	SLC25A6	56.4	32.866	20	21	20	15	15	17	18	16	19	16	20	11	7	4	7	14	7	10	6	10	8	5	582400000	707060000	490640000	599200000	632980000	485810000	559580000	548950000	507010000	523610000	673410000	262660000	421200000	427010000	229680000	279500000	300310000
3680	Q9BWM7	1	>sp|Q9BWM7|SFXN3_HUMAN Sideroflexin-3 OS=Homo sapiens GN=SFXN3 PE=1 SV=2	20	20	7	Q9BWM7	SFXN3	65.8	35.978	14	11	18	22	18	12	11	13	11	18	19	9	13	11	14	13	9	15	14	15	10	13	1212400000	835780000	828390000	1331300000	1000300000	870780000	693650000	576840000	544800000	1104300000	1093800000	526590000	994120000	694120000	456880000	622840000	673270000
3294	Q8NG06	1	>sp|Q8NG06|TRI58_HUMAN Tripartite motif-containing protein 58 OS=Homo sapiens GN=TRIM58 PE=2 SV=2	23	23	23	Q8NG06	TRIM58	49.6	54.766	12	15	27	10	12	18	7	14	8	13	18	23	11	5	10	17	16	25	15	7	5	5	506520000	552490000	1492000000	585890000	455770000	754990000	312760000	622440000	485830000	510840000	753360000	1454400000	281860000	219270000	240150000	374530000	368680000
252	B7Z9I1;P11310;P11310-2;Q5T4U5;B4DJE7;E9PJM9;E9PRX4	7	>tr|B7Z9I1|B7Z9I1_HUMAN Medium-chain-specific acyl-CoA dehydrogenase, mitochondrial OS=Homo sapiens GN=ACADM PE=2 SV=1	18	18	18	B7Z9I1	ACADM	41.3	42.426	14	14	12	11	11	7	11	13	16	12	20	9	11	13	7	13	15	14	21	17	17	12	940830000	913580000	1029700000	947780000	778460000	526070000	642970000	917490000	1330300000	750960000	1465000000	1067100000	1064800000	763230000	1026300000	893950000	1041900000
953	O14617-4;O14617;O14617-5	3	>sp|O14617-4|AP3D1_HUMAN Isoform 4 of AP-3 complex subunit delta-1 OS=Homo sapiens GN=AP3D1	34	34	7	O14617-4	AP3D1	38.9	114.71	13	17	18	14	20	23	10	16	19	13	13	12	13	1	8	17	10	11	13	8	10	9	222240000	435480000	284600000	243450000	472500000	429660000	275460000	391840000	405570000	316920000	319340000	250250000	345840000	0	349260000	327900000	299220000
2986	Q6DD88;F5H6I7;C9JUU1	3	>sp|Q6DD88|ATLA3_HUMAN Atlastin-3 OS=Homo sapiens GN=ATL3 PE=1 SV=1	21	21	21	Q6DD88	ATL3	56.6	60.541	11	9	19	11	13	17	14	13	12	10	14	9	10	3	16	16	17	16	18	22	12	12	877800000	672590000	698800000	751290000	789510000	677390000	773510000	721330000	766310000	722680000	781270000	599100000	395740000	126460000	585120000	686650000	618150000
3285	Q8NF50-4;Q8NF50-3;Q8NF50-2;Q8NF50;A2A369;E9PDJ4;A2A370	7	>sp|Q8NF50-4|DOCK8_HUMAN Isoform 4 of Dedicator of cytokinesis protein 8 OS=Homo sapiens GN=DOCK8	48	48	45	Q8NF50-4	DOCK8	27.9	227.47	9	18	23	13	24	29	11	12	13	15	13	20	11	1	7	8	10	10	9	9	15	4	147070000	277980000	242040000	263240000	445230000	264620000	172840000	203760000	275900000	307860000	309150000	190000000	231370000	0	291970000	177990000	217570000
3356	Q8WWI5;Q8WWI5-3;Q8WWI5-2;H9KV47	4	>sp|Q8WWI5|CTL1_HUMAN Choline transporter-like protein 1 OS=Homo sapiens GN=SLC44A1 PE=1 SV=1	18	18	18	Q8WWI5	SLC44A1	23.4	73.301	11	8	10	19	15	19	18	16	11	16	18	8	8	4	19	15	13	14	10	13	12	8	433210000	429370000	229430000	363660000	607330000	409900000	507910000	505750000	338050000	374880000	429490000	346660000	323520000	279030000	458130000	430640000	473940000
3430	Q96A65;B7Z321;F5GZT1;Q96A65-2;B7Z4J9	5	>sp|Q96A65|EXOC4_HUMAN Exocyst complex component 4 OS=Homo sapiens GN=EXOC4 PE=1 SV=1	32	32	32	Q96A65	EXOC4	38.9	110.5	15	12	20	15	14	21	15	12	11	16	13	17	9	6	13	17	13	14	8	7	10	9	255400000	194470000	272780000	235700000	214000000	153980000	174020000	193110000	198760000	237140000	217550000	151040000	122400000	119610000	170540000	132130000	174070000
4043	Q9UIB8-3;Q9UIB8-2;Q9UIB8;Q9UIB8-5;Q9UIB8-4;Q9UIB8-7	6	>sp|Q9UIB8-3|SLAF5_HUMAN Isoform 3 of SLAM family member 5 OS=Homo sapiens GN=CD84	15	15	5	Q9UIB8-3	CD84	41.2	36.87	14	13	11	13	17	21	16	13	20	15	15	9	13	5	12	15	13	17	8	10	8	12	1845300000	1494000000	1133000000	1584200000	2117900000	1604600000	1843600000	1629300000	1518200000	1955900000	1632200000	1119300000	1511000000	1013400000	1650600000	1273400000	1523000000
4076	Q9UL46;H0YM70	2	>sp|Q9UL46|PSME2_HUMAN Proteasome activator complex subunit 2 OS=Homo sapiens GN=PSME2 PE=1 SV=4	18	18	18	Q9UL46	PSME2	71.1	27.401	14	15	20	13	16	16	13	17	12	13	13	18	11	12	15	8	7	8	7	12	14	6	934640000	688740000	1311700000	761540000	957720000	1500100000	764610000	977010000	575520000	602940000	821570000	1802200000	492860000	574230000	663960000	378080000	468380000
4166	Q9Y376;B7ZBJ4;Q9H9S4	3	>sp|Q9Y376|CAB39_HUMAN Calcium-binding protein 39 OS=Homo sapiens GN=CAB39 PE=1 SV=1	24	24	24	Q9Y376	CAB39	52.5	39.869	19	23	16	15	17	10	11	9	10	14	9	8	13	12	16	10	12	19	13	14	10	16	666470000	656450000	574150000	608310000	889670000	674370000	669560000	611740000	711630000	689350000	720070000	499710000	1011600000	978320000	697580000	795760000	766630000
307	C9JFE4;Q13098-5;Q13098;Q13098-7;Q13098-6	5	>tr|C9JFE4|C9JFE4_HUMAN COP9 signalosome complex subunit 1 OS=Homo sapiens GN=GPS1 PE=2 SV=2	25	25	25	C9JFE4	GPS1	50.5	53.371	16	11	23	14	13	14	11	14	11	15	10	18	7	1	12	18	15	17	13	15	14	9	681690000	560490000	906920000	621390000	577830000	685360000	603740000	571060000	528030000	597230000	562900000	784160000	409220000	0	518350000	610230000	519520000
2466	Q01469;I6L8B7;A8MUU1	3	>sp|Q01469|FABP5_HUMAN Fatty acid-binding protein, epidermal OS=Homo sapiens GN=FABP5 PE=1 SV=3	19	19	19	Q01469	FABP5	89.6	15.164	18	18	3	15	18	11	18	18	22	17	14	0	14	11	14	11	13	6	16	9	12	7	577910000	715180000	161070000	747750000	492070000	520370000	601100000	523290000	716680000	645810000	534310000	0	527970000	593440000	575950000	512840000	537480000
248	P48739;B7Z7Q0;P48739-2	3	>sp|P48739|PIPNB_HUMAN Phosphatidylinositol transfer protein beta isoform OS=Homo sapiens GN=PITPNB PE=1 SV=2	21	21	20	P48739	PITPNB	80.4	31.54	16	20	17	21	22	19	16	16	9	17	18	9	12	11	7	12	7	10	9	9	6	10	564850000	594780000	719260000	639570000	515180000	481970000	248460000	304990000	412080000	486280000	511760000	381980000	564260000	489800000	448610000	379060000	433450000
912	O00231;O00231-2	2	>sp|O00231|PSD11_HUMAN 26S proteasome non-ATPase regulatory subunit 11 OS=Homo sapiens GN=PSMD11 PE=1 SV=3	27	27	27	O00231	PSMD11	53.3	47.463	12	10	33	11	10	17	11	12	11	14	10	32	8	10	11	12	8	9	10	9	10	11	1973500000	1885700000	5925300000	1644900000	1721900000	2276800000	1710200000	1534500000	1644800000	1680400000	1786000000	4377600000	2314300000	2848600000	1318400000	1992200000	1667100000
3359	Q8WXE9-3;Q8WXE9	2	>sp|Q8WXE9-3|STON2_HUMAN Isoform 2 of Stonin-2 OS=Homo sapiens GN=STON2	23	23	22	Q8WXE9-3	STON2	32.3	102.83	12	17	21	17	11	22	20	14	12	10	17	9	13	3	15	17	14	13	10	11	9	11	410680000	386800000	410860000	442640000	319510000	248170000	374250000	414110000	291000000	364990000	430880000	147740000	429370000	173010000	198210000	339090000	295690000
1164	O75964;E9PN17	2	>sp|O75964|ATP5L_HUMAN ATP synthase subunit g, mitochondrial OS=Homo sapiens GN=ATP5L PE=1 SV=3	9	9	9	O75964	ATP5L	65	11.428	10	9	2	10	13	10	13	13	11	13	9	2	17	22	21	21	20	22	14	12	17	15	1946000000	1794500000	152300000	1047500000	2262900000	1047200000	2355800000	2246800000	1668300000	1470700000	2274500000	82827000	2464200000	2203700000	2392500000	1405900000	2429800000
2807	Q16643;Q16643-2;Q16643-3;F8W9Z3;D6R9Q9	5	>sp|Q16643|DREB_HUMAN Drebrin OS=Homo sapiens GN=DBN1 PE=1 SV=4	20	20	20	Q16643	DBN1	38.2	71.428	13	15	26	11	13	22	18	14	13	13	7	14	10	10	14	13	12	18	8	5	5	6	2007800000	1980200000	1021900000	2370200000	880310000	789030000	1340000000	1542600000	1353400000	1560000000	1356200000	515930000	1271600000	1481800000	2011700000	979490000	1214700000
908	O00186	1	>sp|O00186|STXB3_HUMAN Syntaxin-binding protein 3 OS=Homo sapiens GN=STXBP3 PE=1 SV=2	20	20	19	O00186	STXBP3	33.4	67.764	14	16	11	18	19	18	15	14	17	14	9	10	10	4	15	11	15	13	10	16	10	10	177090000	340970000	261860000	264610000	381390000	466500000	190920000	302130000	522290000	264260000	176500000	285020000	350390000	163010000	352050000	291650000	347810000
1240	O95834;O95834-2;O95834-3;K7EIK7;C9JRL6;F8W717;O00423;O00423-3	8	>sp|O95834|EMAL2_HUMAN Echinoderm microtubule-associated protein-like 2 OS=Homo sapiens GN=EML2 PE=2 SV=1	24	24	24	O95834	EML2	48.8	70.678	11	13	15	13	26	14	12	14	21	10	19	11	9	3	12	11	19	17	13	10	10	17	608990000	570020000	888700000	681670000	1066800000	396260000	331570000	459550000	967940000	367990000	590020000	372840000	801000000	299100000	531680000	645870000	1015400000
95	B1AUU8;P42566;H7BYP0;P42566-2	4	>tr|B1AUU8|B1AUU8_HUMAN Epidermal growth factor receptor substrate 15 OS=Homo sapiens GN=EPS15 PE=2 SV=1	25	25	25	B1AUU8	EPS15	34.6	83.653	21	19	24	17	9	19	10	9	7	11	13	17	10	9	16	12	13	12	13	14	7	12	423580000	382640000	338370000	404130000	234250000	439630000	290320000	278710000	286180000	195350000	196790000	226440000	391230000	363280000	286830000	294580000	345650000
2121	P49720;J3KSM3;J3KRR2	3	>sp|P49720|PSB3_HUMAN Proteasome subunit beta type-3 OS=Homo sapiens GN=PSMB3 PE=1 SV=2	15	15	15	P49720	PSMB3	54.1	22.949	12	10	14	11	12	17	12	15	13	13	11	14	19	19	14	12	14	20	9	7	4	13	643750000	741270000	789030000	807770000	754340000	697350000	719930000	703170000	750180000	803800000	584050000	1098800000	822720000	890440000	998450000	857560000	849810000
1259	P00403	1	>sp|P00403|COX2_HUMAN Cytochrome c oxidase subunit 2 OS=Homo sapiens GN=MT-CO2 PE=1 SV=1	9	9	9	P00403	MT-CO2	48	25.565	19	17	11	15	13	17	12	13	15	17	17	5	11	14	9	15	12	15	10	10	4	13	1382500000	1266400000	1061400000	1142100000	1372800000	1656300000	1657200000	1382200000	1444800000	1615400000	1275900000	1328900000	1554400000	1790100000	1853500000	1750200000	1599900000
957	O14745;B3KY21	2	>sp|O14745|NHRF1_HUMAN Na(+)/H(+) exchange regulatory cofactor NHE-RF1 OS=Homo sapiens GN=SLC9A3R1 PE=1 SV=4	21	21	21	O14745	SLC9A3R1	60.1	38.868	18	16	15	17	12	15	14	13	15	12	12	10	8	13	9	17	15	13	12	9	10	8	672120000	843910000	447230000	523580000	776610000	528600000	564120000	755070000	674330000	769650000	631400000	321230000	472880000	609250000	646450000	543670000	463410000
2338	P62195;P62195-2;J3QSE0;J3KTQ9	4	>sp|P62195|PRS8_HUMAN 26S protease regulatory subunit 8 OS=Homo sapiens GN=PSMC5 PE=1 SV=1	20	20	19	P62195	PSMC5	64.3	45.626	4	14	14	6	10	13	14	10	11	11	7	21	13	9	14	20	14	15	17	22	18	11	153470000	379020000	670850000	182250000	399960000	540520000	447070000	386830000	443630000	478700000	240070000	1164700000	285550000	437910000	330340000	285520000	331700000
2549	Q0ZGT2-4;Q0ZGT2;Q0ZGT2-3;E7EQF0	4	>sp|Q0ZGT2-4|NEXN_HUMAN Isoform 4 of Nexilin OS=Homo sapiens GN=NEXN	30	30	3	Q0ZGT2-4	NEXN	40.8	72.731	12	12	23	8	10	27	13	14	11	15	8	16	10	11	14	13	6	16	12	7	10	9	499290000	440880000	201900000	569340000	594410000	409030000	458070000	498050000	621360000	550950000	529240000	306950000	546390000	554870000	449990000	379380000	459920000
1820	P26599;P26599-2;P26599-3;A6NLN1	4	>sp|P26599|PTBP1_HUMAN Polypyrimidine tract-binding protein 1 OS=Homo sapiens GN=PTBP1 PE=1 SV=1	16	16	13	P26599	PTBP1	43.7	57.221	11	11	15	10	11	16	12	12	10	15	11	18	12	12	15	14	13	9	11	12	19	7	960620000	851650000	662460000	830720000	730740000	863280000	837490000	732600000	871400000	745080000	841650000	915980000	712610000	689870000	786040000	621020000	655770000
3510	Q96IU4;F8W9U3;B4DQI4;Q96IU4-2	4	>sp|Q96IU4|ABHEB_HUMAN Alpha/beta hydrolase domain-containing protein 14B OS=Homo sapiens GN=ABHD14B PE=1 SV=1	9	9	9	Q96IU4	ABHD14B	50.5	22.345	13	13	13	12	15	15	12	10	15	16	15	12	12	13	11	10	12	17	12	11	10	13	1088000000	1029200000	1487700000	1110300000	1339600000	1225800000	1205600000	961880000	1036900000	1046400000	1196800000	1897600000	1126200000	1662700000	1451200000	836800000	1780600000
1809	P25787;C9JCK5;H3BT36;Q6MZI6	4	>sp|P25787|PSA2_HUMAN Proteasome subunit alpha type-2 OS=Homo sapiens GN=PSMA2 PE=1 SV=2	13	13	13	P25787	PSMA2	63.2	25.898	14	12	15	18	13	11	14	12	14	9	11	13	12	12	10	14	16	22	13	8	6	8	888570000	869990000	1109100000	868580000	791490000	672880000	883860000	975020000	989200000	966840000	1000700000	1887200000	1061000000	1038100000	1136500000	1101400000	1135500000
1966	P35998;B7Z5E2	2	>sp|P35998|PRS7_HUMAN 26S protease regulatory subunit 7 OS=Homo sapiens GN=PSMC2 PE=1 SV=3	28	28	28	P35998	PSMC2	70.4	48.633	10	8	17	5	10	15	10	11	12	12	10	29	10	4	17	17	14	14	18	15	17	11	648110000	574590000	892780000	325030000	519280000	965010000	608400000	633180000	651570000	518990000	525290000	1594600000	366970000	292940000	515320000	494480000	439760000
2361	P62495;Q96CG1;B7Z7P8;D6RCB3	4	>sp|P62495|ERF1_HUMAN Eukaryotic peptide chain release factor subunit 1 OS=Homo sapiens GN=ETF1 PE=1 SV=3	17	17	17	P62495	ETF1	47.6	49.03	15	12	11	4	12	16	18	13	11	13	12	16	12	6	17	17	17	12	16	10	9	11	1046200000	1053000000	341560000	156880000	1087900000	1174800000	996970000	1004300000	957360000	976830000	973720000	1442400000	682050000	654400000	462540000	785520000	772140000
1162	O75947;O75947-2;F5H608	3	>sp|O75947|ATP5H_HUMAN ATP synthase subunit d, mitochondrial OS=Homo sapiens GN=ATP5H PE=1 SV=3	16	16	16	O75947	ATP5H	83.2	18.491	12	11	9	14	14	15	12	13	13	15	12	14	13	10	8	14	15	16	12	10	11	18	986820000	1037700000	703340000	1155500000	1072700000	1164500000	1115200000	1083400000	1071400000	1028300000	1124900000	1036700000	1360000000	962820000	1466400000	1453700000	1221400000
2473	Q02108;Q02108-2;J3KPQ8;J3KQW2;Q6PJR4;D6RF78	6	>sp|Q02108|GCYA3_HUMAN Guanylate cyclase soluble subunit alpha-3 OS=Homo sapiens GN=GUCY1A3 PE=1 SV=2	28	28	28	Q02108	GUCY1A3	45.1	77.452	11	16	12	14	24	20	14	14	19	16	16	12	5	2	8	9	13	15	10	16	7	10	360920000	708030000	373200000	543830000	1255600000	619630000	458470000	550640000	688180000	699800000	588320000	328780000	241570000	190760000	295750000	540610000	559910000
3678	Q9BWD1;B7Z233	2	>sp|Q9BWD1|THIC_HUMAN Acetyl-CoA acetyltransferase, cytosolic OS=Homo sapiens GN=ACAT2 PE=1 SV=2	16	16	16	Q9BWD1	ACAT2	57.4	41.35	12	16	17	13	14	13	10	7	7	13	13	18	9	17	15	14	14	13	15	14	14	10	786650000	1155300000	1600700000	915370000	934510000	657410000	524750000	756020000	646750000	832720000	1144900000	1510400000	554360000	904660000	838860000	829880000	1017500000
4092	Q9UN19;J3KNB3;Q9UN19-2	3	>sp|Q9UN19|DAPP1_HUMAN Dual adapter for phosphotyrosine and 3-phosphotyrosine and 3-phosphoinositide OS=Homo sapiens GN=DAPP1 PE=1 SV=1	16	16	16	Q9UN19	DAPP1	62.9	32.193	16	14	3	20	18	13	20	19	19	14	13	3	15	15	17	11	14	5	8	11	9	5	766130000	889160000	83594000	803790000	759370000	405750000	877770000	770180000	964590000	953370000	739140000	134940000	714620000	848160000	628820000	628720000	627070000
913	O00232;O00232-2;J3KTJ5;J3KSK1	4	>sp|O00232|PSD12_HUMAN 26S proteasome non-ATPase regulatory subunit 12 OS=Homo sapiens GN=PSMD12 PE=1 SV=3	29	29	29	O00232	PSMD12	52.9	52.904	13	10	13	6	12	14	16	12	7	14	12	20	8	1	17	21	13	13	12	17	18	13	483890000	545400000	521860000	182110000	543170000	767880000	563360000	447130000	392050000	492450000	462160000	898510000	509850000	0	537920000	438990000	422800000
2220	P53992;E7EP00;G5EA31;B4DZT4	4	>sp|P53992|SC24C_HUMAN Protein transport protein Sec24C OS=Homo sapiens GN=SEC24C PE=1 SV=3	25	25	23	P53992	SEC24C	30.8	118.32	21	14	17	16	10	15	18	15	11	14	15	12	9	1	12	11	10	8	14	14	10	9	490520000	318800000	394950000	416280000	155070000	307060000	552510000	394450000	180010000	386740000	422870000	239200000	324900000	0	243380000	311980000	230500000
600	Q13561;Q13561-3;Q13561-2;F5H2S7;F5H223;F8W1I6;F8W0U6	7	>sp|Q13561|DCTN2_HUMAN Dynactin subunit 2 OS=Homo sapiens GN=DCTN2 PE=1 SV=4	22	22	22	Q13561	DCTN2	54.9	44.23	9	10	18	10	11	26	10	9	10	9	9	18	13	10	11	12	14	18	13	8	8	16	737100000	845850000	322930000	829100000	811770000	502680000	767080000	903020000	709820000	997760000	900620000	606750000	764320000	806840000	1028400000	1020000000	880200000
2122	P49721	1	>sp|P49721|PSB2_HUMAN Proteasome subunit beta type-2 OS=Homo sapiens GN=PSMB2 PE=1 SV=1	18	18	18	P49721	PSMB2	58.7	22.836	13	13	16	13	12	12	11	13	14	13	14	15	10	11	15	16	17	13	11	10	11	6	626670000	697420000	927990000	696610000	592080000	611870000	634670000	702750000	580620000	696800000	606550000	1167300000	840430000	877420000	817970000	779000000	737010000
2116	P49589-3;P49589-2;B4DKY1;P49589;A8MVQ3;E9PLP0;E9PRS8;C9JLN0	8	>sp|P49589-3|SYCC_HUMAN Isoform 3 of Cysteine--tRNA ligase, cytoplasmic OS=Homo sapiens GN=CARS	34	34	34	P49589-3	CARS	43.3	94.637	14	12	33	13	10	22	19	18	10	13	9	13	9	0	6	11	10	6	12	9	9	7	346640000	282830000	841470000	244230000	169480000	312730000	331850000	265410000	215950000	252970000	245260000	371920000	246410000	0	192340000	201960000	204230000
2118	P49593;B7Z2C3;B5MCT7;A8MX49	4	>sp|P49593|PPM1F_HUMAN Protein phosphatase 1F OS=Homo sapiens GN=PPM1F PE=1 SV=3	17	17	17	P49593	PPM1F	44.5	49.83	12	11	11	12	15	9	10	14	6	11	10	12	13	2	19	19	17	14	18	18	15	13	681040000	581680000	545320000	509620000	672170000	716480000	623980000	686430000	603700000	585160000	494540000	472080000	671940000	253780000	866800000	789970000	755780000
3825	Q9HC38-2;Q9HC38;B7Z403;Q9HC38-3;I3L1F4;I3NI27;I3NI24;I3L2C2;I3L277	9	>sp|Q9HC38-2|GLOD4_HUMAN Isoform 2 of Glyoxalase domain-containing protein 4 OS=Homo sapiens GN=GLOD4	22	22	22	Q9HC38-2	GLOD4	69.5	33.232	9	8	16	14	14	12	12	12	13	9	9	21	10	12	12	16	14	15	11	10	15	13	922400000	751640000	1086800000	943800000	603590000	648900000	372390000	310980000	613190000	679050000	630840000	661280000	724390000	734870000	651310000	536410000	609440000
98	E9PIR7;B2R5P6;Q16881-5;E2QRB9;Q16881-2;B7Z2S5;Q16881-4;E9PNQ6;E7ESI6;Q16881-3;E7EW10;Q16881-6;B7Z904;Q16881;F5H780;E9PMY9	16	>tr|E9PIR7|E9PIR7_HUMAN Thioredoxin reductase 1, cytoplasmic OS=Homo sapiens GN=TXNRD1 PE=2 SV=1	16	16	15	E9PIR7	TXNRD1	41.3	53.166	14	13	18	10	14	12	15	14	12	11	13	21	11	1	13	11	8	13	11	17	10	11	573710000	518200000	675870000	622880000	594860000	555720000	622540000	456990000	510420000	590500000	487930000	826760000	265560000	0	297000000	579780000	380840000
117	B4DEK4;O60749	2	>tr|B4DEK4|B4DEK4_HUMAN Sorting nexin-2 OS=Homo sapiens GN=SNX2 PE=2 SV=1	24	24	22	B4DEK4	SNX2	60.2	46.097	10	9	16	11	18	19	13	12	14	11	11	17	11	8	8	12	13	21	8	6	9	11	573860000	429760000	217160000	412810000	581790000	452550000	583110000	688010000	687460000	508670000	537060000	248880000	389800000	273990000	437210000	332900000	352120000
3447	Q96BY6-3;Q96BY6;Q96BY6-2;F8WE73;Q9BZ29-6;Q6ZSL5	6	>sp|Q96BY6-3|DOC10_HUMAN Isoform 3 of Dedicator of cytokinesis protein 10 OS=Homo sapiens GN=DOCK10	46	46	44	Q96BY6-3	DOCK10	23.6	249.49	6	12	18	5	17	30	9	26	5	15	8	15	7	9	8	9	12	10	12	10	15	12	55391000	160070000	181630000	114520000	184310000	279670000	116640000	314660000	105440000	160370000	120340000	120250000	143020000	151970000	170150000	139240000	216060000
1811	P25789;H0YN18;P25789-2;H0YLC2;H0YLS6;H0YMV3	6	>sp|P25789|PSA4_HUMAN Proteasome subunit alpha type-4 OS=Homo sapiens GN=PSMA4 PE=1 SV=1	17	17	17	P25789	PSMA4	57.9	29.483	11	12	20	16	13	15	15	14	11	14	12	15	8	11	11	12	12	9	8	12	10	5	925070000	896990000	1556500000	940890000	1080000000	1113600000	1143300000	1360300000	1242000000	1218200000	993730000	1348600000	753090000	851230000	934730000	679540000	808090000
1341	P02786;G3V0E5;F5H6B1;F8WBE5;Q9UP52-2;Q9UP52-3;Q9UP52	7	>sp|P02786|TFR1_HUMAN Transferrin receptor protein 1 OS=Homo sapiens GN=TFRC PE=1 SV=2	45	45	45	P02786	TFRC	53.2	84.87	11	13	108	6	4	49	11	3	3	5	5	32	2	1	2	4	1	0	12	3	6	4	84640000	212830000	11269000000	53171000	28865000	2445700000	104930000	23433000	23336000	47735000	67591000	591280000	18122000	0	19961000	36766000	0
2337	P62191;B4DR63	2	>sp|P62191|PRS4_HUMAN 26S protease regulatory subunit 4 OS=Homo sapiens GN=PSMC1 PE=1 SV=1	22	22	22	P62191	PSMC1	50.2	49.184	11	13	20	9	14	17	12	11	9	12	9	22	7	3	12	17	16	11	18	14	13	10	313570000	306040000	836960000	357830000	333980000	506050000	356110000	316890000	317670000	313250000	341870000	904250000	343080000	260010000	402680000	422430000	357050000
2979	Q684P5-3;Q684P5	2	>sp|Q684P5-3|RPGP2_HUMAN Isoform 3 of Rap1 GTPase-activating protein 2 OS=Homo sapiens GN=RAP1GAP2	17	17	1	Q684P5-3	RAP1GAP2	28.6	77.897	13	12	16	10	12	18	14	16	16	12	10	11	11	3	12	13	12	10	13	16	10	13	954470000	757290000	714100000	686390000	706580000	672410000	781530000	827760000	750020000	904900000	773580000	417430000	698300000	225540000	741180000	883700000	881800000
1513	P0C0L5;F5GXS0	2	>sp|P0C0L5|CO4B_HUMAN Complement C4-B OS=Homo sapiens GN=C4B PE=1 SV=2	40	40	1	P0C0L5	C4B	28.3	192.75	16	6	5	16	35	17	15	15	8	16	14	10	6	1	13	17	14	5	13	11	22	7	248000000	107810000	92055000	197280000	763380000	286350000	205570000	215050000	182780000	238610000	187130000	152410000	173480000	0	232390000	379960000	246320000
1264	P00492	1	>sp|P00492|HPRT_HUMAN Hypoxanthine-guanine phosphoribosyltransferase OS=Homo sapiens GN=HPRT1 PE=1 SV=2	16	16	14	P00492	HPRT1	72.9	24.579	13	10	14	13	11	10	9	12	12	13	11	30	8	13	8	11	13	20	11	10	10	13	1154500000	1055100000	1779400000	1100300000	1061000000	1060800000	1165800000	1203000000	1024200000	1016600000	1173300000	3155800000	1069200000	1021100000	1101800000	1120100000	1044900000
2067	P46940;H0YLE8;F2Z2E2;Q86VI3	4	>sp|P46940|IQGA1_HUMAN Ras GTPase-activating-like protein IQGAP1 OS=Homo sapiens GN=IQGAP1 PE=1 SV=1	52	50	50	P46940	IQGAP1	36.8	189.25	11	6	6	6	3	25	8	4	3	7	4	37	2	0	3	3	2	1	16	19	54	6	119800000	70522000	51427000	69754000	39139000	296290000	92747000	41653000	21932000	67171000	41981000	489690000	21929000	0	71109000	30318000	23787000
2336	P62158;E7ETZ0;E7EMB3;Q96HY3;G3V226;M0QZ52;F8WBR5;G3V479;C9J7T9;P27482;P02585	11	>sp|P62158|CALM_HUMAN Calmodulin OS=Homo sapiens GN=CALM1 PE=1 SV=2	9	9	9	P62158	CALM1	61.1	16.837	20	15	9	19	10	15	17	14	14	16	15	16	12	7	8	8	11	10	9	7	9	7	905260000	792710000	476720000	1445100000	1102400000	1524300000	1149200000	1637600000	1011200000	1062700000	899600000	2356400000	1252800000	1247200000	972370000	650940000	1630800000
267	O94979-6;O94979-3;B7ZL00;O94979-4;O94979-9;O94979-2;O94979;O94979-8;D6REX3;O94979-7;H7BXG7;D6RHZ5;O94979-5;D6RHE8	14	>sp|O94979-6|SC31A_HUMAN Isoform 6 of Protein transport protein Sec31A OS=Homo sapiens GN=SEC31A	33	33	33	O94979-6	SEC31A	29.6	117.67	11	11	20	11	9	25	16	9	8	11	11	15	9	16	13	15	14	16	12	7	6	4	339370000	403190000	343300000	467360000	288780000	410850000	427290000	333150000	308250000	305150000	325410000	355910000	405840000	561210000	427940000	363400000	322750000
401	E7EM64;Q7L5N1	2	>tr|E7EM64|E7EM64_HUMAN COP9 signalosome complex subunit 6 OS=Homo sapiens GN=COPS6 PE=2 SV=1	17	17	17	E7EM64	COPS6	54.6	36.064	13	18	26	17	12	12	9	8	9	10	12	10	14	14	14	10	13	13	10	8	12	12	374730000	456830000	848940000	401450000	574910000	328550000	391340000	480940000	500960000	474760000	418950000	509270000	756460000	784860000	693650000	617300000	624820000
1107	O75131;Q86VY2;Q7Z6C8;E7ENV7;Q8IYJ1;Q96A23;O95741;Q9UBL6-2;Q86YQ8;Q96A23-2;Q9HCH3;F5GXN1;Q9UBL6	13	>sp|O75131|CPNE3_HUMAN Copine-3 OS=Homo sapiens GN=CPNE3 PE=1 SV=1	22	22	21	O75131	CPNE3	45.1	60.13	12	14	9	11	13	10	7	11	14	10	11	14	7	0	13	16	19	17	13	19	17	10	644670000	599790000	774970000	625340000	537770000	612260000	556040000	571060000	424220000	583760000	745500000	557550000	472410000	0	636960000	577640000	662490000
1615	P14550	1	>sp|P14550|AK1A1_HUMAN Alcohol dehydrogenase [NADP(+)] OS=Homo sapiens GN=AKR1A1 PE=1 SV=3	18	18	18	P14550	AKR1A1	72.9	36.573	14	14	15	12	13	13	7	10	11	10	10	15	12	11	20	16	15	13	9	16	11	12	435620000	363390000	348550000	518930000	667180000	577280000	490510000	452890000	597720000	513400000	531110000	463440000	614450000	638740000	540950000	652780000	580420000
1795	P24666;G5E9R5;B5MCC7;P24666-3;F2Z2Q9	5	>sp|P24666|PPAC_HUMAN Low molecular weight phosphotyrosine protein phosphatase OS=Homo sapiens GN=ACP1 PE=1 SV=3	14	14	6	P24666	ACP1	81	18.042	13	13	14	11	6	9	11	9	10	9	14	14	17	13	14	18	15	13	10	11	9	16	544870000	618500000	1013800000	471960000	593630000	787600000	618530000	604600000	673360000	710030000	572370000	1350100000	863070000	919430000	915930000	1096000000	925070000
1074	O60256;O60256-3;B4E329;O60256-2;E7EW35	5	>sp|O60256|KPRB_HUMAN Phosphoribosyl pyrophosphate synthase-associated protein 2 OS=Homo sapiens GN=PRPSAP2 PE=1 SV=1	15	15	14	O60256	PRPSAP2	45	40.925	17	12	15	9	16	6	7	10	13	12	17	15	11	10	11	17	15	14	10	10	7	8	345440000	327770000	634660000	399290000	502190000	163260000	364750000	415480000	340600000	427090000	476940000	754100000	268300000	321770000	274580000	337180000	266640000
1255	P00352;Q5SYQ9;H0Y2X5;P47895	4	>sp|P00352|AL1A1_HUMAN Retinal dehydrogenase 1 OS=Homo sapiens GN=ALDH1A1 PE=1 SV=2	33	33	30	P00352	ALDH1A1	64.7	54.861	7	4	37	10	8	11	8	7	9	7	6	68	3	7	0	10	14	8	6	14	17	12	435660000	285000000	3232200000	389400000	355550000	367020000	424830000	340460000	398900000	366530000	416910000	5012000000	56226000	188340000	0	221340000	289130000
2457	Q00722-2;Q00722;B9EGH5;H0YK35;Q9BVT6	5	>sp|Q00722-2|PLCB2_HUMAN Isoform 2 of 1-phosphatidylinositol 4,5-bisphosphate phosphodiesterase beta-2 OS=Homo sapiens GN=PLCB2	36	36	36	Q00722-2	PLCB2	37.1	133.68	19	11	22	11	6	17	14	14	6	10	13	4	12	1	8	10	15	15	20	14	10	14	322250000	222450000	301170000	172750000	97154000	227410000	327710000	280130000	109890000	217280000	226630000	123110000	206410000	0	246450000	175600000	234140000
4250	R4GNH3;E9PM69;P17980	3	>tr|R4GNH3|R4GNH3_HUMAN 26S protease regulatory subunit 6A OS=Homo sapiens GN=PSMC3 PE=3 SV=1	23	23	23	R4GNH3	PSMC3	55.6	47.352	12	15	15	8	11	14	12	10	10	11	9	21	10	2	12	16	15	13	17	15	13	9	478040000	409280000	478440000	249040000	394220000	434370000	444290000	325150000	333230000	406880000	284750000	873950000	198680000	276160000	425330000	387660000	387700000
497	E9PF32;A2RUS2;A2RUS2-2;B3KRG7;A2RUS2-3;E5RIR7	6	>tr|E9PF32|E9PF32_HUMAN DENN domain-containing protein 3 OS=Homo sapiens GN=DENND3 PE=2 SV=1	29	29	29	E9PF32	DENND3	25.2	144.32	6	14	18	8	21	21	5	9	18	7	18	18	5	6	8	10	14	14	9	6	12	14	137680000	200030000	163880000	150000000	291990000	191760000	88616000	122180000	227990000	161620000	176970000	170960000	84132000	105420000	177490000	174610000	261210000
1837	P28062-2;P28062;Q5JNW7	3	>sp|P28062-2|PSB8_HUMAN Isoform 2 of Proteasome subunit beta type-8 OS=Homo sapiens GN=PSMB8	13	13	13	P28062-2	PSMB8	59.6	29.769	12	14	10	15	11	10	12	10	15	11	11	4	12	13	18	15	13	19	11	9	9	12	1138000000	1200200000	743080000	951470000	806830000	803280000	975450000	1100200000	1153900000	1115800000	1062000000	348060000	1050900000	1336700000	1434300000	1026400000	1158200000
1864	P30046;B7Z522;A6NHG4;B5MC82;J3KQ18	5	>sp|P30046|DOPD_HUMAN D-dopachrome decarboxylase OS=Homo sapiens GN=DDT PE=1 SV=3	13	13	13	P30046	DDT	95.8	12.712	12	9	5	9	14	5	17	14	16	12	11	7	20	21	13	10	16	18	13	6	15	7	1118600000	1241300000	896920000	1167200000	879400000	687380000	977920000	986410000	721830000	853720000	624360000	902920000	668960000	703350000	704330000	556720000	1403600000
2215	P53634;P53634-2;P53634-3	3	>sp|P53634|CATC_HUMAN Dipeptidyl peptidase 1 OS=Homo sapiens GN=CTSC PE=1 SV=2	16	16	16	P53634	CTSC	31.1	51.853	11	16	14	12	13	15	13	11	10	11	12	8	13	11	14	13	11	14	12	9	12	11	510520000	839720000	1274600000	578970000	339780000	655800000	394330000	423490000	431990000	471850000	586490000	532020000	695960000	501000000	663100000	399110000	491690000
3035	Q6UWL2;Q6UWL2-2;F8WAQ1;Q6UWL2-3	4	>sp|Q6UWL2|SUSD1_HUMAN Sushi domain-containing protein 1 OS=Homo sapiens GN=SUSD1 PE=1 SV=1	17	17	17	Q6UWL2	SUSD1	27	82.709	9	15	18	18	12	14	11	14	13	13	16	9	8	11	13	8	9	11	8	10	13	8	343100000	543490000	458840000	495770000	422010000	404010000	334420000	378530000	439540000	468730000	483550000	270170000	499100000	578670000	441260000	367770000	471380000
3817	Q9HB71;Q9HB71-3;Q9HB71-2	3	>sp|Q9HB71|CYBP_HUMAN Calcyclin-binding protein OS=Homo sapiens GN=CACYBP PE=1 SV=2	18	18	18	Q9HB71	CACYBP	73.2	26.21	16	10	16	11	9	16	11	15	10	13	5	9	15	13	10	14	14	15	6	9	7	13	381430000	434300000	1172800000	388230000	433350000	1120400000	535240000	385600000	324760000	442400000	262830000	671910000	527990000	522590000	659020000	409570000	485190000
1009	O15400-2;O15400	2	>sp|O15400-2|STX7_HUMAN Isoform 2 of Syntaxin-7 OS=Homo sapiens GN=STX7	15	15	15	O15400-2	STX7	67.8	27.4	14	16	13	18	11	12	16	15	16	10	15	8	7	9	5	13	10	9	9	7	7	13	840120000	846350000	548090000	740890000	565030000	618820000	705310000	820330000	862720000	697520000	832870000	514380000	615740000	427300000	556580000	420870000	448230000
2588	Q13131;Q13131-2;Q96E92;P54646	4	>sp|Q13131|AAPK1_HUMAN 5-AMP-activated protein kinase catalytic subunit alpha-1 OS=Homo sapiens GN=PRKAA1 PE=1 SV=4	22	22	22	Q13131	PRKAA1	41.3	64.009	16	15	9	14	13	17	11	10	13	14	9	11	9	12	14	12	10	12	9	11	9	10	323550000	304090000	358460000	328370000	197150000	191390000	267870000	198130000	341860000	258800000	277110000	228560000	454070000	471870000	458690000	501940000	420860000
611	Q9UKE5-8;Q9UKE5-5;Q9UKE5-7;Q9UKE5-3;F5H5M9;Q9UKE5-6;Q9UKE5-2;F5H865;Q9UKE5-4;Q9UKE5	10	>sp|Q9UKE5-8|TNIK_HUMAN Isoform 8 of TRAF2 and NCK-interacting protein kinase OS=Homo sapiens GN=TNIK	25	25	12	Q9UKE5-8	TNIK	23.3	144.25	14	15	16	14	12	20	12	13	11	12	14	7	9	7	12	13	13	13	10	11	10	7	369390000	414630000	374780000	482810000	419680000	468890000	449920000	382810000	343420000	375040000	395310000	118800000	411040000	388160000	451060000	708940000	478880000
1028	O43306-2;O43306;O95622-2;B3KWA8;O95622;C9JRT8	6	>sp|O43306-2|ADCY6_HUMAN Isoform 2 of Adenylate cyclase type 6 OS=Homo sapiens GN=ADCY6	26	26	26	O43306-2	ADCY6	22.5	124.86	14	14	12	8	13	14	12	11	13	15	10	13	12	8	10	15	19	13	6	14	4	3	163400000	228570000	126680000	152780000	161130000	176100000	191280000	218220000	192500000	263170000	156030000	145090000	230430000	256060000	298930000	210670000	277910000
1503	P09525;Q6P452;B4DDF9	3	>sp|P09525|ANXA4_HUMAN Annexin A4 OS=Homo sapiens GN=ANXA4 PE=1 SV=4	22	22	22	P09525	ANXA4	63.9	35.882	17	17	15	19	8	7	6	7	9	10	10	8	11	8	7	16	17	20	10	13	22	8	679090000	670680000	627310000	745920000	505710000	252780000	358310000	517940000	723400000	361100000	303630000	331720000	496930000	501700000	690110000	536250000	587190000
1575	P12081-4;P12081;B4DDD8;B3KWE1;P12081-3;P12081-2;B4E1C5;C9JWK3;D6RF05;C9JV49;B4DDY8;P49590;B4DQ67;C9JHI8;E9PG66	15	>sp|P12081-4|SYHC_HUMAN Isoform 4 of Histidine--tRNA ligase, cytoplasmic OS=Homo sapiens GN=HARS	24	24	24	P12081-4	HARS	41.5	54.846	11	16	19	11	14	16	12	12	11	14	11	14	6	1	13	9	12	13	10	11	14	8	558970000	560360000	675880000	432350000	460020000	547590000	527600000	483120000	536200000	490320000	576730000	390370000	431370000	0	372120000	536400000	495240000
3770	Q9H479	1	>sp|Q9H479|FN3K_HUMAN Fructosamine-3-kinase OS=Homo sapiens GN=FN3K PE=1 SV=1	17	17	17	Q9H479	FN3K	51.8	35.171	20	20	13	12	9	3	10	10	5	19	19	12	11	18	8	15	11	11	9	16	4	10	1583300000	1114900000	1130100000	492470000	479490000	265450000	768460000	809790000	636290000	1001300000	785140000	925880000	957080000	2026000000	265050000	1318500000	1048000000
389	Q96HN2-4;Q96HN2-3;D7UEQ7;F8W7N8;Q96HN2-2;Q96HN2	6	>sp|Q96HN2-4|SAHH3_HUMAN Isoform 4 of Putative adenosylhomocysteinase 3 OS=Homo sapiens GN=AHCYL2	16	16	7	Q96HN2-4	AHCYL2	37.6	56.944	14	12	6	11	14	8	16	15	11	16	10	9	8	2	9	15	17	20	16	20	11	9	922890000	832020000	359890000	531000000	622200000	305670000	832800000	807370000	768600000	1043600000	775950000	315680000	618570000	349250000	356250000	739830000	853930000
500	Q96CW1-2;Q96CW1;E9PFW3	3	>sp|Q96CW1-2|AP2M1_HUMAN Isoform 2 of AP-2 complex subunit mu OS=Homo sapiens GN=AP2M1	19	19	19	Q96CW1-2	AP2M1	42.7	49.389	14	12	19	11	12	13	5	11	8	14	10	19	9	10	13	13	13	12	10	14	11	8	328920000	354360000	541190000	299580000	441870000	452020000	249040000	569230000	445110000	465950000	520790000	698060000	260400000	356140000	266410000	328080000	371290000
762	Q5H909;Q9UNF1-2;H7BXW3;Q9UNF1;Q5H907;G5E999;B1AKF1;G5E9N2;Q12816-2;F5GY27;B1AKE9;Q12816;Q9Y5V3;Q9Y5V3-2	14	>tr|Q5H909|Q5H909_HUMAN Melanoma-associated antigen D2 OS=Homo sapiens GN=MAGED2 PE=2 SV=1	23	23	23	Q5H909	MAGED2	38.9	59.525	14	16	18	16	16	11	14	15	12	18	12	6	6	9	12	13	14	10	6	12	4	6	518510000	677950000	249740000	525440000	449480000	116070000	597970000	709440000	430300000	679940000	533740000	84642000	399410000	432540000	404760000	374510000	473580000
1555	P11177-2;P11177;P11177-3;F8WF02	4	>sp|P11177-2|ODPB_HUMAN Isoform 2 of Pyruvate dehydrogenase E1 component subunit beta, mitochondrial OS=Homo sapiens GN=PDHB	14	14	6	P11177-2	PDHB	49.6	37.2	15	17	11	17	10	10	9	14	14	13	14	6	12	8	12	12	13	12	9	12	13	8	660300000	606710000	481590000	635080000	370230000	276160000	304100000	356850000	392640000	515160000	314380000	208540000	416650000	426010000	214090000	302470000	298650000
3397	Q92835-2;Q92835;H7C2V3;H7C292;F5GXI6;D6RJB9;Q7Z7G1-3;Q7Z7G1	8	>sp|Q92835-2|SHIP1_HUMAN Isoform 2 of Phosphatidylinositol 3,4,5-trisphosphate 5-phosphatase 1 OS=Homo sapiens GN=INPP5D	39	39	8	Q92835-2	INPP5D	37.6	133.19	16	12	21	15	6	19	16	17	13	12	11	26	2	1	5	8	14	5	5	6	16	4	299530000	225430000	237240000	238930000	147430000	192510000	344570000	231960000	164320000	282900000	255250000	349630000	43937000	0	150960000	128540000	197610000
227	J3KP22;P18433-4;P18433-2;P18433-3;P18433;B7Z2A4;P23469-3;P23469-2;P23469	9	>tr|J3KP22|J3KP22_HUMAN Receptor-type tyrosine-protein phosphatase OS=Homo sapiens GN=PTPRA PE=2 SV=1	23	23	23	J3KP22	PTPRA	41.9	75.886	7	14	15	13	28	15	8	16	21	12	14	9	10	0	9	7	16	12	5	7	9	11	157970000	293880000	155880000	163000000	354270000	142160000	92053000	202130000	370490000	164310000	192530000	125060000	249830000	0	153850000	193640000	237580000
1412	P06241-2;P06241-3;Q5R3A8	3	>sp|P06241-2|FYN_HUMAN Isoform 2 of Tyrosine-protein kinase Fyn OS=Homo sapiens GN=FYN	22	15	3	P06241-2	FYN	46.3	60.14	11	5	6	10	12	11	13	9	10	12	8	6	15	4	16	16	18	19	18	14	12	14	268010000	175850000	196230000	199290000	255880000	462930000	357880000	201410000	328970000	331170000	256160000	276730000	273650000	200580000	425450000	458960000	501390000
1969	P36507;G5E9C7	2	>sp|P36507|MP2K2_HUMAN Dual specificity mitogen-activated protein kinase kinase 2 OS=Homo sapiens GN=MAP2K2 PE=1 SV=1	21	21	13	P36507	MAP2K2	60.2	44.424	12	12	16	15	17	13	11	11	10	16	9	18	11	11	10	12	9	9	11	10	9	11	578300000	505640000	627180000	492060000	608770000	612330000	476700000	386010000	552170000	470040000	402770000	803440000	948620000	1087700000	642310000	539540000	505510000
2645	Q13884;Q13884-2;Q13425-2;Q13425	4	>sp|Q13884|SNTB1_HUMAN Beta-1-syntrophin OS=Homo sapiens GN=SNTB1 PE=1 SV=3	24	24	24	Q13884	SNTB1	54.6	58.06	12	7	10	15	9	19	15	11	19	11	8	14	10	6	9	15	12	17	7	10	6	18	364800000	271740000	363770000	364910000	170880000	537150000	361110000	355640000	538190000	388350000	338190000	367160000	304280000	468340000	366950000	505840000	413980000
3896	Q9NSE4;F6SBX2	2	>sp|Q9NSE4|SYIM_HUMAN Isoleucine--tRNA ligase, mitochondrial OS=Homo sapiens GN=IARS2 PE=1 SV=2	30	30	30	Q9NSE4	IARS2	35	113.79	13	10	16	12	13	10	15	12	8	12	12	10	8	0	6	15	13	17	8	8	23	11	139640000	131770000	188980000	181400000	203650000	178380000	194300000	224710000	101180000	202050000	210820000	165060000	137760000	0	209590000	263060000	230420000
1111	O75165	1	>sp|O75165|DJC13_HUMAN DnaJ homolog subfamily C member 13 OS=Homo sapiens GN=DNAJC13 PE=1 SV=5	41	41	41	O75165	DNAJC13	22.4	254.41	12	11	22	15	14	17	10	12	11	9	13	18	12	12	7	13	8	5	10	3	11	4	102110000	130470000	210760000	118370000	130680000	187150000	109480000	98711000	116540000	105700000	94011000	161340000	167260000	210830000	83536000	139820000	117640000
2180	P51809;P51809-3;P51809-2;E5RH06	4	>sp|P51809|VAMP7_HUMAN Vesicle-associated membrane protein 7 OS=Homo sapiens GN=VAMP7 PE=1 SV=3	15	15	15	P51809	VAMP7	64.1	24.935	10	17	11	13	14	13	11	15	15	15	11	3	12	11	14	14	18	10	11	7	6	7	453780000	638680000	515520000	679280000	414820000	418100000	396060000	450230000	661200000	542180000	625960000	156180000	531980000	615710000	597170000	560510000	453010000
3841	Q9NP72;Q9NP72-2;Q5W0J0;Q9NP72-3	4	>sp|Q9NP72|RAB18_HUMAN Ras-related protein Rab-18 OS=Homo sapiens GN=RAB18 PE=1 SV=1	19	19	19	Q9NP72	RAB18	84.5	22.977	11	12	9	13	12	12	15	12	12	11	11	6	10	12	10	18	15	16	10	8	8	12	713380000	686920000	627350000	654830000	657130000	725350000	667190000	646220000	659150000	747090000	762430000	619610000	959740000	1027600000	926890000	1015200000	953030000
4120	Q9Y230;B3KQ59;M0R0Y3;M0R0Z0	4	>sp|Q9Y230|RUVB2_HUMAN RuvB-like 2 OS=Homo sapiens GN=RUVBL2 PE=1 SV=3	24	24	24	Q9Y230	RUVBL2	50.5	51.156	5	14	20	3	11	15	10	11	7	9	6	24	9	0	8	16	14	12	20	14	17	12	205500000	445580000	1133900000	91481000	416160000	584510000	425330000	436630000	326910000	387610000	327660000	1123400000	309310000	0	388030000	463470000	488740000
3348	Q8WVM8;Q8WVM8-2;Q8WVM8-3;B7Z738;B7Z5N7;J3KNG4;G3V4I1;G3V5F3;G3V363;G3V3K9	10	>sp|Q8WVM8|SCFD1_HUMAN Sec1 family domain-containing protein 1 OS=Homo sapiens GN=SCFD1 PE=1 SV=4	27	27	27	Q8WVM8	SCFD1	49.8	72.379	9	12	27	10	13	22	16	11	16	10	12	17	7	2	9	16	9	6	11	9	7	7	412230000	338980000	553650000	423010000	273020000	459210000	405320000	287400000	293290000	312290000	385020000	388800000	191100000	153140000	225690000	439730000	314280000
395	E5RIW3;O75347;E5RJD8;E5RHG6;B4DT30;E5RIX8	6	>tr|E5RIW3|E5RIW3_HUMAN Tubulin-specific chaperone A OS=Homo sapiens GN=TBCA PE=2 SV=1	15	15	15	E5RIW3	TBCA	82.1	10.08	13	15	7	15	14	11	15	16	13	13	12	7	11	10	12	9	11	6	13	10	7	13	734700000	775380000	1943600000	1007800000	859880000	515980000	856130000	1098000000	944110000	974730000	859700000	703600000	692110000	719290000	891970000	513120000	512170000
1600	P13693;Q5W0H4;J3KPG2;Q8TBK7;Q56UQ5;Q9HAU6	6	>sp|P13693|TCTP_HUMAN Translationally-controlled tumor protein OS=Homo sapiens GN=TPT1 PE=1 SV=1	14	14	14	P13693	TPT1	52.9	19.595	9	9	15	9	9	15	11	10	13	11	10	9	19	15	10	10	17	19	13	9	7	8	858760000	1098200000	1144300000	510000000	637910000	931220000	795520000	767780000	690930000	616210000	643490000	1210400000	776880000	601070000	809210000	794000000	887870000
729	P78344-2;H0Y3P2;P78344	3	>sp|P78344-2|IF4G2_HUMAN Isoform 2 of Eukaryotic translation initiation factor 4 gamma 2 OS=Homo sapiens GN=EIF4G2	24	24	24	P78344-2	EIF4G2	29.3	98.149	11	12	14	12	19	12	15	15	9	11	13	7	10	8	9	13	12	11	12	9	9	9	361660000	435490000	251050000	360230000	359810000	329580000	316650000	365640000	288490000	339930000	387830000	215530000	350490000	388930000	496230000	353020000	355490000
3367	Q92499	1	>sp|Q92499|DDX1_HUMAN ATP-dependent RNA helicase DDX1 OS=Homo sapiens GN=DDX1 PE=1 SV=2	32	32	32	Q92499	DDX1	47.2	82.431	10	10	26	11	15	26	12	18	13	6	6	14	4	0	6	11	13	7	10	12	13	7	175970000	296540000	456840000	284180000	334440000	394280000	194850000	261190000	289410000	172290000	221080000	321740000	168670000	0	221570000	283090000	251820000
3413	Q93034	1	>sp|Q93034|CUL5_HUMAN Cullin-5 OS=Homo sapiens GN=CUL5 PE=1 SV=4	31	31	31	Q93034	CUL5	36.8	90.954	27	12	18	14	6	15	20	22	10	17	17	12	7	0	6	7	8	8	9	4	7	8	445610000	180730000	312910000	195530000	86811000	222730000	349250000	262660000	140600000	240890000	284670000	260500000	173920000	0	141850000	141790000	224640000
1751	P22102;P22102-2;B4DJ93;F8WD69	4	>sp|P22102|PUR2_HUMAN Trifunctional purine biosynthetic protein adenosine-3 OS=Homo sapiens GN=GART PE=1 SV=1	29	29	29	P22102	GART	38.4	107.77	9	10	17	7	11	18	10	12	14	11	12	14	11	0	9	15	11	14	17	10	15	11	341120000	319460000	359020000	223440000	443250000	413700000	448590000	502610000	420130000	514230000	346310000	560260000	294720000	0	342170000	366060000	234700000
1835	P27986;P27986-4;P27986-3;P27986-2;P27986-5;Q92569;F6TDL0;O00459;Q92569-3;E7EMU8;Q92569-2;E9PFP1	12	>sp|P27986|P85A_HUMAN Phosphatidylinositol 3-kinase regulatory subunit alpha OS=Homo sapiens GN=PIK3R1 PE=1 SV=2	25	24	24	P27986	PIK3R1	32	83.597	14	17	17	11	10	10	13	14	13	9	9	10	9	0	12	10	11	8	11	13	15	8	279950000	232740000	329560000	234400000	121440000	263130000	298740000	224140000	157660000	255260000	231490000	211950000	229620000	0	277360000	272140000	227650000
919	O00391-2;O00391;A8MXT8	3	>sp|O00391-2|QSOX1_HUMAN Isoform 2 of Sulfhydryl oxidase 1 OS=Homo sapiens GN=QSOX1	24	24	24	O00391-2	QSOX1	46.9	66.86	5	8	15	10	19	20	10	17	13	15	10	11	9	0	14	14	13	10	12	11	11	11	84168000	165500000	257880000	170750000	442850000	303860000	190730000	348740000	189640000	223790000	255720000	215380000	197000000	0	372300000	225340000	223880000
1486	P08865;A6NE09	2	>sp|P08865|RSSA_HUMAN 40S ribosomal protein SA OS=Homo sapiens GN=RPSA PE=1 SV=4	19	19	19	P08865	RPSA	65.4	32.854	10	7	32	6	17	17	8	10	6	7	9	18	12	7	7	11	13	10	7	12	17	6	487990000	381100000	1311100000	428990000	761240000	917840000	508330000	514150000	445110000	438550000	468060000	1327100000	681020000	656740000	462720000	548520000	607220000
2092	P48637;B7Z514;P48637-2	3	>sp|P48637|GSHB_HUMAN Glutathione synthetase OS=Homo sapiens GN=GSS PE=1 SV=1	23	23	23	P48637	GSS	53	52.384	12	9	12	11	11	9	12	12	13	10	8	10	11	3	9	12	13	14	17	21	13	14	894370000	739360000	1083200000	760130000	862520000	671020000	712830000	813250000	812980000	915810000	817370000	1285300000	660050000	412180000	530170000	706250000	698820000
2798	Q16401-2;Q16401;F2Z3J2;S4R382;Q4VXG9	5	>sp|Q16401-2|PSMD5_HUMAN Isoform 2 of 26S proteasome non-ATPase regulatory subunit 5 OS=Homo sapiens GN=PSMD5	20	20	20	Q16401-2	PSMD5	55.5	51.311	12	14	18	11	11	16	13	10	10	14	11	21	7	1	6	12	10	10	14	9	13	7	469140000	398300000	747260000	452670000	365130000	526900000	412630000	344270000	350170000	374950000	353070000	1127100000	204150000	0	228600000	441650000	397850000
1629	P15121;E9PCX2;E9PEF9;C9JRZ8-2;C9JRZ8	5	>sp|P15121|ALDR_HUMAN Aldose reductase OS=Homo sapiens GN=AKR1B1 PE=1 SV=3	17	17	17	P15121	AKR1B1	61.1	35.853	14	17	18	8	11	10	11	11	15	8	12	12	11	10	8	13	10	9	12	9	12	9	635790000	913610000	1044000000	725460000	943910000	608000000	705280000	508130000	621990000	497470000	570050000	509890000	779830000	740830000	595250000	572220000	535130000
2250	P55809;E9PDW2;B7Z528;Q9BYC2	4	>sp|P55809|SCOT1_HUMAN Succinyl-CoA:3-ketoacid coenzyme A transferase 1, mitochondrial OS=Homo sapiens GN=OXCT1 PE=1 SV=1	15	15	15	P55809	OXCT1	27.9	56.157	11	12	13	12	13	9	9	9	11	12	12	8	11	2	15	11	14	14	18	11	12	11	587350000	486040000	466320000	456350000	607480000	436260000	485120000	480050000	434290000	458140000	521720000	391840000	323280000	70900000	366340000	441480000	440070000
3604	Q99829;B0QZ18;A6PVH9;E7ENH5;E7EV27	5	>sp|Q99829|CPNE1_HUMAN Copine-1 OS=Homo sapiens GN=CPNE1 PE=1 SV=1	17	17	17	Q99829	CPNE1	27.9	59.058	12	12	10	15	23	19	7	5	18	12	10	14	5	1	7	13	12	15	8	4	13	12	1324100000	1512800000	1286500000	1255100000	939630000	611660000	513650000	467090000	1089500000	817750000	898930000	501220000	394420000	0	804590000	720950000	746640000
1054	O43681	1	>sp|O43681|ASNA_HUMAN ATPase ASNA1 OS=Homo sapiens GN=ASNA1 PE=1 SV=2	13	13	13	O43681	ASNA1	45.7	38.792	11	12	8	12	18	8	13	13	10	14	8	14	8	11	13	11	14	14	10	8	13	12	709450000	854110000	1240800000	705370000	579790000	463080000	551170000	651940000	807190000	603250000	827050000	1327000000	755540000	931610000	750150000	851550000	814090000
1605	P13797;B7Z6M1;B4DGB4;F8W8D8;B4DI60	5	>sp|P13797|PLST_HUMAN Plastin-3 OS=Homo sapiens GN=PLS3 PE=1 SV=4	29	24	22	P13797	PLS3	51.4	70.81	15	8	3	13	19	17	16	16	17	10	11	9	9	2	14	16	14	9	12	11	7	9	887640000	270380000	51153000	649650000	816840000	333940000	794240000	747880000	807970000	599330000	561330000	305160000	370150000	169370000	565010000	606540000	696850000
2253	P56134;P56134-3;F5H4H2;C9JU26	4	>sp|P56134|ATPK_HUMAN ATP synthase subunit f, mitochondrial OS=Homo sapiens GN=ATP5J2 PE=1 SV=3	6	6	3	P56134	ATP5J2	52.1	10.918	11	15	5	12	10	7	14	17	12	15	12	4	13	11	14	13	15	13	8	9	11	9	367610000	308990000	311430000	273220000	216340000	222330000	260310000	307530000	338440000	382620000	253420000	60428000	204610000	212640000	214250000	147660000	317230000
1080	O60488-2;O60488	2	>sp|O60488-2|ACSL4_HUMAN Isoform Short of Long-chain-fatty-acid--CoA ligase 4 OS=Homo sapiens GN=ACSL4	28	28	26	O60488-2	ACSL4	47	74.435	10	18	16	8	16	24	7	8	18	10	13	16	8	1	8	15	11	11	3	7	5	11	152310000	262420000	214620000	218390000	276460000	361860000	155530000	200930000	265870000	199730000	182940000	328130000	229490000	0	236250000	249320000	214590000
3456	Q96CN7	1	>sp|Q96CN7|ISOC1_HUMAN Isochorismatase domain-containing protein 1 OS=Homo sapiens GN=ISOC1 PE=1 SV=3	13	13	13	Q96CN7	ISOC1	45	32.236	9	13	12	12	14	12	10	11	14	13	12	7	11	10	18	17	6	9	11	6	11	6	931290000	1067800000	1073800000	1013800000	939920000	772410000	893850000	1061800000	902080000	945800000	1148600000	772750000	639600000	760220000	689990000	684850000	422340000
3571	Q96T51;Q96T51-2;Q96T51-3;B4DFR0;Q8WXA3-4;B4DKC2;Q7L099;Q7L099-2;Q7L099-4;Q8WXA3-2;Q7L099-3;Q8WXA3-3	12	>sp|Q96T51|RUFY1_HUMAN RUN and FYVE domain-containing protein 1 OS=Homo sapiens GN=RUFY1 PE=1 SV=2	26	26	25	Q96T51	RUFY1	45.3	79.817	10	8	28	8	12	26	12	8	9	4	9	18	8	15	11	14	10	12	9	7	6	9	302910000	364390000	175850000	285930000	308650000	358120000	374920000	412330000	339540000	282230000	324320000	274320000	146610000	214980000	218800000	270030000	243040000
1536	P10599;P10599-2	2	>sp|P10599|THIO_HUMAN Thioredoxin OS=Homo sapiens GN=TXN PE=1 SV=3	11	11	11	P10599	TXN	77.1	11.737	11	8	2	9	10	7	6	10	9	8	7	3	20	21	18	23	20	19	8	5	18	9	1968300000	1408000000	668690000	1088900000	1178300000	771360000	899220000	1285900000	1005600000	1069300000	850220000	351200000	1366500000	1862200000	993520000	1184500000	2092600000
1082	O60496;G3V114;G3V1Q1	3	>sp|O60496|DOK2_HUMAN Docking protein 2 OS=Homo sapiens GN=DOK2 PE=1 SV=2	18	18	18	O60496	DOK2	42.2	45.378	11	17	14	14	21	6	15	8	11	9	12	5	7	12	13	11	12	9	10	8	8	10	618080000	645980000	382190000	461080000	722500000	266050000	429460000	637780000	458910000	731140000	488300000	258390000	663190000	670340000	474000000	283230000	508810000
2152	P50454;E9PPV6;E9PKH2	3	>sp|P50454|SERPH_HUMAN Serpin H1 OS=Homo sapiens GN=SERPINH1 PE=1 SV=2	20	20	20	P50454	SERPINH1	51.9	46.44	13	8	5	4	14	12	13	9	11	12	10	13	14	6	14	9	11	17	17	10	10	6	294070000	221060000	213210000	75399000	409950000	503960000	432600000	194070000	286750000	232370000	467640000	548300000	369620000	228940000	409120000	156310000	258730000
3671	Q9BVK6	1	>sp|Q9BVK6|TMED9_HUMAN Transmembrane emp24 domain-containing protein 9 OS=Homo sapiens GN=TMED9 PE=1 SV=2	13	13	12	Q9BVK6	TMED9	43.8	27.277	9	10	10	10	9	8	9	10	7	8	10	8	12	12	11	18	17	18	17	12	9	8	618200000	699020000	723970000	638980000	705840000	682850000	751680000	696530000	650240000	680940000	723540000	772440000	430270000	486800000	445940000	418730000	320470000
3839	Q9HDC9;Q9HDC9-2	2	>sp|Q9HDC9|APMAP_HUMAN Adipocyte plasma membrane-associated protein OS=Homo sapiens GN=APMAP PE=1 SV=2	16	16	16	Q9HDC9	APMAP	43.5	46.48	7	12	9	9	12	10	11	11	12	11	11	12	10	7	11	11	16	18	10	17	16	7	215900000	412190000	243510000	344560000	484960000	493530000	554910000	423470000	494210000	505350000	424930000	501750000	319310000	276880000	325970000	306650000	362220000
1359	P04083	1	>sp|P04083|ANXA1_HUMAN Annexin A1 OS=Homo sapiens GN=ANXA1 PE=1 SV=2	24	24	24	P04083	ANXA1	69.1	38.714	11	7	7	11	23	10	4	2	4	0	10	15	3	4	13	7	7	1	17	15	43	8	420700000	327880000	186020000	484460000	1223900000	285940000	123540000	64220000	175510000	0	279000000	1071900000	149780000	147780000	572530000	201560000	321140000
4217	Q9Y608-4;Q9Y608;Q9Y608-2;A8MXR0;Q9Y608-3	5	>sp|Q9Y608-4|LRRF2_HUMAN Isoform 4 of Leucine-rich repeat flightless-interacting protein 2 OS=Homo sapiens GN=LRRFIP2	26	26	24	Q9Y608-4	LRRFIP2	51.4	48.294	12	5	8	9	12	13	17	12	13	14	10	7	12	13	10	13	13	14	12	7	4	14	378000000	259530000	151820000	401020000	393690000	521490000	553840000	616150000	561850000	581380000	365730000	206710000	474140000	487970000	455980000	509350000	445650000
2556	Q12768;E7EQI7	2	>sp|Q12768|STRUM_HUMAN WASH complex subunit strumpellin OS=Homo sapiens GN=KIAA0196 PE=1 SV=1	27	27	27	Q12768	KIAA0196	29.9	134.28	20	16	13	16	14	12	10	18	5	16	16	4	6	1	2	11	10	10	9	6	12	6	188520000	161290000	98706000	145080000	158020000	120780000	125700000	136430000	51791000	135940000	99500000	18512000	110130000	0	27852000	112980000	126240000
3124	Q86UP2;Q86UP2-2;Q86UP2-3;G3V4Y7;B7Z6P3	5	>sp|Q86UP2|KTN1_HUMAN Kinectin OS=Homo sapiens GN=KTN1 PE=1 SV=1	39	39	39	Q86UP2	KTN1	35.4	156.27	11	6	18	11	9	20	14	8	9	9	7	15	8	1	8	12	14	11	11	4	12	9	335580000	195320000	345550000	431130000	163950000	535200000	281170000	171750000	376000000	341340000	176550000	364190000	296660000	0	443700000	620180000	229370000
2017	P42224;P42224-2;J3KPM9;D2KFR9	4	>sp|P42224|STAT1_HUMAN Signal transducer and activator of transcription 1-alpha/beta OS=Homo sapiens GN=STAT1 PE=1 SV=2	26	26	26	P42224	STAT1	38.3	87.334	12	11	23	9	10	22	11	15	13	9	15	15	10	1	6	6	6	10	8	7	11	7	222170000	362030000	482950000	282650000	292190000	384520000	262230000	288940000	281410000	245040000	314380000	412570000	290000000	0	183780000	187540000	181930000
1613	P14324-2;P14324	2	>sp|P14324-2|FPPS_HUMAN Isoform 2 of Farnesyl pyrophosphate synthase OS=Homo sapiens GN=FDPS	13	13	13	P14324-2	FDPS	34.3	40.532	15	16	19	16	7	5	8	6	7	3	9	13	8	14	14	11	10	12	16	17	13	10	1097300000	1119600000	1620600000	836050000	733550000	584270000	805650000	943570000	1002700000	680940000	1131600000	667410000	949480000	1084400000	787610000	1006000000	950590000
4009	Q9UDT6-2;Q9UDT6	2	>sp|Q9UDT6-2|CLIP2_HUMAN Isoform 2 of CAP-Gly domain-containing linker protein 2 OS=Homo sapiens GN=CLIP2	36	33	33	Q9UDT6-2	CLIP2	42.8	111.78	9	11	19	9	9	20	12	10	19	7	9	15	11	2	7	8	10	10	12	8	7	12	122940000	124040000	215660000	162730000	116830000	188670000	141410000	145130000	186460000	153720000	136810000	168710000	234830000	73952000	197990000	197730000	221060000
1493	P09382;F8WEI7	2	>sp|P09382|LEG1_HUMAN Galectin-1 OS=Homo sapiens GN=LGALS1 PE=1 SV=2	11	11	11	P09382	LGALS1	68.9	14.716	16	9	7	12	11	21	14	14	12	11	7	1	11	6	12	9	12	2	14	9	15	4	1341400000	864470000	822500000	422740000	1397100000	3245400000	552020000	790770000	718260000	481050000	270470000	0	781490000	319370000	841760000	271880000	630370000
2047	P45954;B4DQ51	2	>sp|P45954|ACDSB_HUMAN Short/branched chain specific acyl-CoA dehydrogenase, mitochondrial OS=Homo sapiens GN=ACADSB PE=1 SV=1	16	16	16	P45954	ACADSB	39.1	47.485	10	12	9	11	10	10	11	8	14	10	7	8	5	11	17	18	13	14	11	8	15	8	409750000	549060000	550220000	404260000	499940000	325410000	423520000	377000000	546730000	396960000	289490000	228340000	456420000	715600000	567940000	483930000	422300000
1480	P08648	1	>sp|P08648|ITA5_HUMAN Integrin alpha-5 OS=Homo sapiens GN=ITGA5 PE=1 SV=2	21	21	21	P08648	ITGA5	24.5	114.54	14	12	4	15	18	9	11	14	10	18	15	5	6	11	8	11	14	4	9	8	9	9	316820000	250290000	125700000	357420000	318950000	208490000	265690000	233720000	212190000	348870000	340530000	135740000	282720000	379250000	307430000	265240000	345190000
2102	P49189;B4DXY7	2	>sp|P49189|AL9A1_HUMAN 4-trimethylaminobutyraldehyde dehydrogenase OS=Homo sapiens GN=ALDH9A1 PE=1 SV=3	20	20	20	P49189	ALDH9A1	43.9	53.801	11	11	18	14	7	14	11	8	2	9	8	26	12	0	10	10	8	10	12	20	14	11	457980000	532380000	1420500000	388320000	544590000	548780000	453920000	371410000	78096000	446430000	491130000	1066900000	669250000	0	273350000	510750000	303620000
2803	Q16543	1	>sp|Q16543|CDC37_HUMAN Hsp90 co-chaperone Cdc37 OS=Homo sapiens GN=CDC37 PE=1 SV=1	16	16	16	Q16543	CDC37	43.7	44.468	10	11	14	12	8	12	9	11	14	9	8	12	12	10	12	13	9	10	9	8	13	13	297160000	259230000	510430000	293190000	261130000	537100000	239230000	270450000	325750000	249520000	218650000	823350000	195940000	321090000	347010000	299050000	268770000
2105	P49257	1	>sp|P49257|LMAN1_HUMAN Protein ERGIC-53 OS=Homo sapiens GN=LMAN1 PE=1 SV=2	15	15	15	P49257	LMAN1	38.8	57.548	9	12	14	11	9	8	11	12	11	9	13	8	9	3	15	11	13	15	16	10	12	6	711070000	730210000	1002600000	551360000	618650000	1179900000	895690000	625590000	511720000	605070000	799930000	834910000	820470000	239410000	1229000000	1134700000	944270000
1419	P06702	1	>sp|P06702|S10A9_HUMAN Protein S100-A9 OS=Homo sapiens GN=S100A9 PE=1 SV=1	14	14	14	P06702	S100A9	86	13.242	7	6	0	7	13	30	11	6	9	7	11	2	7	6	23	1	7	4	23	22	31	5	391520000	317890000	0	605740000	1598300000	10077000000	881400000	188940000	553430000	383960000	1555200000	38381000	287360000	275050000	7071500000	0	299210000
1749	P22059	1	>sp|P22059|OSBP1_HUMAN Oxysterol-binding protein 1 OS=Homo sapiens GN=OSBP PE=1 SV=1	26	26	24	P22059	OSBP	35.4	89.42	7	10	22	8	14	17	14	12	11	13	11	15	6	4	6	11	10	10	9	9	12	6	195370000	285980000	242150000	184360000	272290000	161760000	272750000	224810000	242810000	276950000	258350000	173230000	189330000	164030000	181770000	257690000	212090000
2808	Q16644	1	>sp|Q16644|MAPK3_HUMAN MAP kinase-activated protein kinase 3 OS=Homo sapiens GN=MAPKAPK3 PE=1 SV=1	14	14	12	Q16644	MAPKAPK3	49	42.987	6	12	13	8	14	8	10	8	11	10	9	6	14	11	11	12	14	14	11	7	11	14	303390000	432840000	515200000	378420000	485680000	338390000	373730000	435780000	628170000	407550000	421820000	383600000	493860000	489240000	494300000	566050000	571390000
2957	Q5VWC8	1	>sp|Q5VWC8|HACD4_HUMAN Very-long-chain (3R)-3-hydroxyacyl-[acyl-carrier protein] dehydratase 4 OS=Homo sapiens GN=PTPLAD2 PE=1 SV=1	6	6	6	Q5VWC8	PTPLAD2	10.3	27.52	13	19	12	15	10	8	11	11	10	12	15	9	9	5	12	10	10	8	11	11	9	8	217450000	240200000	161360000	141420000	154080000	73160000	216070000	150640000	150760000	135600000	208160000	87344000	89980000	76394000	137610000	127210000	165090000
4099	Q9UNM6;Q9UNM6-2;J3KNQ3;E9PQG3;E9PPD2;F8W8J6	6	>sp|Q9UNM6|PSD13_HUMAN 26S proteasome non-ATPase regulatory subunit 13 OS=Homo sapiens GN=PSMD13 PE=1 SV=2	22	22	22	Q9UNM6	PSMD13	62.2	42.945	8	12	18	11	11	8	8	7	6	7	8	10	12	18	12	10	14	14	13	13	12	9	406290000	378020000	785670000	355420000	560650000	382930000	404960000	369510000	381370000	342030000	433690000	749500000	434590000	541610000	490310000	429410000	394410000
784	J3KN10;P42356;P42356-2;A4QPH2-3;A4QPH2;A4QPH2-2;Q8N8J0	7	>tr|J3KN10|J3KN10_HUMAN Phosphatidylinositol 4-kinase alpha OS=Homo sapiens GN=PI4KA PE=2 SV=1	40	40	40	J3KN10	PI4KA	23.6	236.83	12	18	21	16	11	22	12	11	12	17	11	9	7	7	4	8	5	5	2	5	4	5	146280000	176370000	235090000	109190000	139320000	252220000	120950000	124360000	166050000	158580000	123710000	123550000	122940000	147950000	64645000	119180000	78575000
1920	P32019-3;P32019-2;P32019;P32019-4;E7ESY0	5	>sp|P32019-3|I5P2_HUMAN Isoform 3 of Type II inositol 1,4,5-trisphosphate 5-phosphatase OS=Homo sapiens GN=INPP5B	24	24	24	P32019-3	INPP5B	36.3	85.62	7	13	12	8	18	15	7	17	17	10	10	10	7	1	9	9	14	13	11	14	9	11	116810000	357740000	234990000	237540000	458840000	344910000	189210000	347250000	359170000	269630000	225060000	248510000	365020000	0	341620000	332030000	341630000
3242	Q8N766-3;Q8N766-2;Q8N766;Q8N766-4;Q5TG59	5	>sp|Q8N766-3|EMC1_HUMAN Isoform 3 of ER membrane protein complex subunit 1 OS=Homo sapiens GN=EMC1	30	30	30	Q8N766-3	EMC1	39.1	111.69	13	10	13	15	14	12	13	21	5	10	11	5	4	5	8	16	12	8	11	9	11	7	205460000	145990000	104100000	142690000	246740000	193920000	217420000	247780000	74267000	122530000	157670000	106390000	137770000	83555000	145120000	218660000	181700000
2045	P43686;P43686-2	2	>sp|P43686|PRS6B_HUMAN 26S protease regulatory subunit 6B OS=Homo sapiens GN=PSMC4 PE=1 SV=2	22	22	22	P43686	PSMC4	57.9	47.366	7	10	13	10	9	19	10	10	9	8	9	22	11	11	10	9	11	8	12	14	12	1	349860000	439350000	567840000	492440000	469730000	712240000	464180000	492340000	560180000	481990000	467640000	1339100000	587280000	719590000	565620000	554840000	462620000
2439	P84095	1	>sp|P84095|RHOG_HUMAN Rho-related GTP-binding protein RhoG OS=Homo sapiens GN=RHOG PE=1 SV=1	14	13	13	P84095	RHOG	71.2	21.308	20	17	3	14	9	12	9	7	13	11	15	7	11	10	14	8	11	10	7	11	7	9	578330000	612300000	256650000	795650000	440590000	506780000	549530000	536300000	437040000	394890000	399700000	364700000	714250000	841300000	931790000	734070000	803040000
3291	Q8NFV4;Q8NFV4-4;Q8NFV4-6;C9J7Q4;Q8NFV4-3;Q8NFV4-2;Q8NFV4-5	7	>sp|Q8NFV4|ABHDB_HUMAN Alpha/beta hydrolase domain-containing protein 11 OS=Homo sapiens GN=ABHD11 PE=2 SV=1	14	14	14	Q8NFV4	ABHD11	57.8	34.69	14	8	9	11	15	11	15	12	15	16	14	6	10	7	10	12	9	2	5	12	6	3	843290000	577160000	458670000	605630000	686310000	393280000	656750000	709130000	699330000	1002700000	903580000	531540000	765810000	670780000	518280000	753550000	461170000
3378	Q92556;Q92556-3;Q92556-2;B4DZ20;F5GZP8;Q7Z5G9;Q5JVZ5;Q96JJ3;B4DRL5	9	>sp|Q92556|ELMO1_HUMAN Engulfment and cell motility protein 1 OS=Homo sapiens GN=ELMO1 PE=1 SV=2	23	23	23	Q92556	ELMO1	35.1	83.829	9	8	12	12	14	17	8	15	16	11	13	8	9	1	8	13	12	12	5	9	13	9	180920000	236470000	156860000	215860000	264390000	274680000	220010000	225020000	225370000	221060000	208140000	237530000	275710000	0	247120000	243800000	238980000
1839	P28070	1	>sp|P28070|PSB4_HUMAN Proteasome subunit beta type-4 OS=Homo sapiens GN=PSMB4 PE=1 SV=4	11	11	11	P28070	PSMB4	54.9	29.204	7	6	10	11	11	12	11	11	11	11	11	10	16	13	10	15	12	15	11	7	3	9	605430000	546970000	579500000	538240000	526110000	697370000	565700000	646790000	630020000	771600000	830240000	967610000	703550000	713490000	874490000	1012800000	959070000
2760	Q15382;C9J931;F8WBL3	3	>sp|Q15382|RHEB_HUMAN GTP-binding protein Rheb OS=Homo sapiens GN=RHEB PE=1 SV=1	18	18	18	Q15382	RHEB	42.4	20.497	8	8	6	6	7	11	7	5	9	7	11	3	17	19	17	19	14	21	13	6	4	13	675530000	626160000	736550000	472740000	437360000	613050000	637630000	488260000	748000000	411230000	584410000	241990000	1045100000	1134200000	1052800000	952320000	787130000
4057	Q9UJW0;Q9UJW0-3;Q9UJW0-2;E5RI97	4	>sp|Q9UJW0|DCTN4_HUMAN Dynactin subunit 4 OS=Homo sapiens GN=DCTN4 PE=1 SV=1	20	20	20	Q9UJW0	DCTN4	54.8	52.337	11	15	14	15	12	7	10	12	10	13	11	7	10	11	8	12	9	11	11	5	4	15	430390000	293030000	327050000	396780000	306410000	244530000	390930000	381460000	381960000	393880000	311280000	185450000	429800000	393770000	433140000	410060000	351230000
1428	P06756-3;P06756-2;P06756	3	>sp|P06756-3|ITAV_HUMAN Isoform 3 of Integrin alpha-V OS=Homo sapiens GN=ITGAV	25	25	25	P06756-3	ITGAV	29.3	111.13	12	11	8	16	12	9	12	9	7	20	16	8	8	8	8	9	9	5	12	7	9	10	213420000	231850000	107960000	233360000	147340000	125620000	170140000	160740000	107220000	210060000	232940000	155730000	225320000	179820000	200260000	197480000	167190000
1891	P30566;E7ERF4;P30566-2	3	>sp|P30566|PUR8_HUMAN Adenylosuccinate lyase OS=Homo sapiens GN=ADSL PE=1 SV=2	17	17	17	P30566	ADSL	41.1	54.889	8	8	16	7	5	10	8	6	8	8	10	28	10	6	12	10	12	13	13	17	9	9	704030000	490120000	1476000000	711470000	379370000	598290000	505300000	704760000	501360000	619380000	670770000	957570000	257490000	282460000	253210000	332510000	286960000
1981	P36969-2;P36969;K7ENB4	3	>sp|P36969-2|GPX4_HUMAN Isoform Cytoplasmic of Phospholipid hydroperoxide glutathione peroxidase, mitochondrial OS=Homo sapiens GN=GPX4	15	15	15	P36969-2	GPX4	71.8	19.543	9	8	7	9	12	15	12	14	12	12	9	5	8	12	12	15	11	17	10	5	5	12	443090000	411230000	396520000	401390000	514210000	654990000	430050000	597680000	486880000	491440000	382830000	420810000	431230000	753260000	833180000	770580000	503040000
2620	Q13496;B7Z491;B7Z499;F5H1N3	4	>sp|Q13496|MTM1_HUMAN Myotubularin OS=Homo sapiens GN=MTM1 PE=1 SV=2	24	24	24	Q13496	MTM1	44.6	69.931	10	12	12	14	22	13	7	13	13	9	12	9	7	1	11	12	15	15	7	10	9	10	193130000	221010000	125800000	234760000	356960000	241460000	90564000	139770000	309250000	130690000	210000000	147760000	293870000	0	229860000	277100000	329490000
85	B1AK13;P35914;P35914-3;P35914-2;G5E9S9;B7Z4D4;B7Z212;Q8TB92-5;Q8TB92-2;Q8TB92	10	>tr|B1AK13|B1AK13_HUMAN 3-hydroxymethyl-3-methylglutaryl-Coenzyme A lyase (Hydroxymethylglutaricaciduria), isoform CRA_b OS=Homo sapiens GN=HMGCL PE=2 SV=1	17	17	17	B1AK13	HMGCL	44	31.735	11	11	14	11	16	10	13	13	12	13	12	8	7	9	14	13	10	8	9	7	6	9	574640000	575580000	477100000	577880000	643150000	577850000	638320000	604460000	192000000	619570000	540070000	453810000	467320000	488330000	306900000	375040000	546900000
979	O15031;Q9Y4D7	2	>sp|O15031|PLXB2_HUMAN Plexin-B2 OS=Homo sapiens GN=PLXNB2 PE=1 SV=3	35	35	34	O15031	PLXNB2	25.1	205.12	8	10	7	8	22	13	7	21	20	13	12	9	8	8	8	10	10	10	2	8	9	9	137490000	147610000	102010000	148530000	257020000	163470000	118620000	186630000	235070000	186450000	154260000	107470000	199100000	291120000	107170000	160770000	166440000
1507	P09669	1	>sp|P09669|COX6C_HUMAN Cytochrome c oxidase subunit 6C OS=Homo sapiens GN=COX6C PE=1 SV=2	10	10	10	P09669	COX6C	53.3	8.7813	10	8	1	7	12	8	11	13	11	9	7	0	13	16	12	15	11	17	11	14	23	10	913230000	859680000	0	695880000	1258000000	715730000	1364600000	1125100000	1213100000	1102600000	770110000	0	2234500000	2385400000	2199100000	2235700000	1788700000
2486	Q03519;Q03519-2	2	>sp|Q03519|TAP2_HUMAN Antigen peptide transporter 2 OS=Homo sapiens GN=TAP2 PE=1 SV=1	13	13	13	Q03519	TAP2	22.3	75.663	9	17	12	8	17	13	14	13	14	11	15	13	7	3	8	7	9	7	6	9	7	5	156630000	303080000	206900000	140630000	337270000	273150000	230940000	317030000	223990000	222020000	260500000	140580000	173530000	85567000	238310000	113850000	374840000
1675	P17174;B7Z7E9	2	>sp|P17174|AATC_HUMAN Aspartate aminotransferase, cytoplasmic OS=Homo sapiens GN=GOT1 PE=1 SV=3	22	22	22	P17174	GOT1	63.2	46.247	7	9	21	11	13	8	7	11	11	8	11	21	4	9	8	11	10	10	11	8	12	6	419320000	369110000	1141300000	397430000	645520000	349180000	351750000	392700000	369770000	363020000	366740000	1108300000	284120000	460700000	419690000	349080000	385800000
1867	P30084	1	>sp|P30084|ECHM_HUMAN Enoyl-CoA hydratase, mitochondrial OS=Homo sapiens GN=ECHS1 PE=1 SV=4	15	15	15	P30084	ECHS1	47.6	31.387	15	10	11	13	14	12	16	15	12	11	13	7	6	6	8	10	8	5	7	6	7	5	832190000	752560000	646950000	668440000	757310000	944080000	821710000	858470000	771590000	772700000	695210000	557940000	575420000	543270000	381910000	630330000	437350000
2787	Q15819;G3V113;D6RG00	3	>sp|Q15819|UB2V2_HUMAN Ubiquitin-conjugating enzyme E2 variant 2 OS=Homo sapiens GN=UBE2V2 PE=1 SV=4	15	15	9	Q15819	UBE2V2	82.1	16.363	10	14	5	10	9	15	10	11	10	14	11	8	14	14	10	9	10	9	10	8	7	11	822950000	786020000	606490000	776330000	493630000	712130000	400710000	544720000	501950000	717280000	629870000	967590000	1019200000	1037300000	1027900000	1076200000	917370000
40	Q5JSL3;A6NIW2	2	>sp|Q5JSL3|DOC11_HUMAN Dedicator of cytokinesis protein 11 OS=Homo sapiens GN=DOCK11 PE=1 SV=2	46	45	43	Q5JSL3	DOCK11	25.4	237.67	15	12	10	12	10	22	17	15	10	8	12	11	7	5	3	9	7	8	5	5	10	6	147240000	92578000	94299000	118890000	160780000	228730000	132930000	125630000	109010000	137330000	135720000	85376000	71487000	65857000	71401000	116140000	102880000
86	O43847-2;B1AKJ5;O43847;G3V1R5;F5H7V1	5	>sp|O43847-2|NRDC_HUMAN Isoform 2 of Nardilysin OS=Homo sapiens GN=NRD1	27	27	27	O43847-2	NRD1	25.5	139.28	12	11	18	14	13	20	10	12	7	9	10	15	9	9	8	9	4	5	10	6	7	2	233360000	332580000	502940000	289050000	295540000	517710000	227190000	226090000	122670000	235400000	279460000	234080000	300370000	315190000	196470000	161180000	137960000
1136	O75489;B4DFM8;E9PS48;G3V194	4	>sp|O75489|NDUS3_HUMAN NADH dehydrogenase [ubiquinone] iron-sulfur protein 3, mitochondrial OS=Homo sapiens GN=NDUFS3 PE=1 SV=1	14	14	14	O75489	NDUFS3	42.8	30.241	11	6	11	12	13	14	12	13	13	13	12	6	8	8	10	6	8	13	7	6	8	8	397650000	194770000	299590000	284360000	398300000	454890000	466160000	379460000	485020000	355610000	366130000	276990000	360420000	370070000	239680000	235740000	250050000
1450	P07738	1	>sp|P07738|PMGE_HUMAN Bisphosphoglycerate mutase OS=Homo sapiens GN=BPGM PE=1 SV=2	19	19	19	P07738	BPGM	53.3	30.005	5	3	39	10	2	13	6	6	7	4	10	55	5	9	1	1	5	3	3	15	12	4	142560000	54451000	7866400000	463490000	95357000	909560000	162020000	162280000	245000000	110730000	370840000	10254000000	173810000	470050000	0	0	144610000
1684	P17812;B4DR64;B7Z9C4	3	>sp|P17812|PYRG1_HUMAN CTP synthase 1 OS=Homo sapiens GN=CTPS1 PE=1 SV=2	26	26	23	P17812	CTPS1	54.7	66.69	5	12	20	16	25	17	6	13	17	7	7	16	7	0	9	10	6	7	6	12	9	7	155510000	281760000	477600000	344950000	561720000	374100000	138150000	255270000	453380000	212780000	259260000	427480000	214570000	0	261940000	244420000	207760000
4191	Q9Y4G6;H0YN01	2	>sp|Q9Y4G6|TLN2_HUMAN Talin-2 OS=Homo sapiens GN=TLN2 PE=1 SV=4	43	21	21	Q9Y4G6	TLN2	16.1	271.61	18	12	12	16	11	8	14	13	16	15	11	15	10	5	3	9	4	4	5	6	6	5	273890000	303360000	163650000	218420000	277510000	200480000	276350000	217690000	364420000	196740000	262030000	192190000	154710000	96142000	95625000	110980000	130540000
678	Q8WXF7-2;Q8WXF7;F8WD04;Q8NHH9-3;B5MCN0	5	>sp|Q8WXF7-2|ATLA1_HUMAN Isoform 2 of Atlastin-1 OS=Homo sapiens GN=ATL1	24	24	23	Q8WXF7-2	ATL1	45.6	63.054	11	12	12	8	9	7	10	6	10	9	10	5	4	0	8	14	18	14	15	20	15	12	442520000	428740000	297010000	416060000	382280000	258480000	364170000	285320000	283410000	392220000	327470000	109680000	216430000	0	225650000	346440000	401420000
3208	Q8N1G4	1	>sp|Q8N1G4|LRC47_HUMAN Leucine-rich repeat-containing protein 47 OS=Homo sapiens GN=LRRC47 PE=1 SV=1	18	18	18	Q8N1G4	LRRC47	34.6	63.472	11	10	11	12	15	18	7	11	15	10	8	11	9	2	9	7	9	10	8	13	12	11	95764000	208520000	204530000	183150000	252900000	275060000	88888000	167050000	278860000	155400000	122900000	261450000	270800000	109060000	208960000	226150000	185760000
3860	Q9NQR4;F8WF70	2	>sp|Q9NQR4|NIT2_HUMAN Omega-amidase NIT2 OS=Homo sapiens GN=NIT2 PE=1 SV=1	24	24	24	Q9NQR4	NIT2	82.6	30.608	11	14	13	10	11	11	14	11	12	9	14	7	8	8	10	8	14	9	7	11	11	3	237070000	235930000	390660000	242630000	256300000	284460000	299250000	327000000	218730000	211390000	323330000	225880000	213380000	225930000	235600000	195150000	238780000
90	B1ALK7;Q14155-6;Q14155-1;B7Z6G2;Q14155-5;Q14155-2;Q14155-3;Q14155;E9PDQ5;E7EU80;B7Z6D9	11	>tr|B1ALK7|B1ALK7_HUMAN Rho guanine nucleotide exchange factor 7 OS=Homo sapiens GN=ARHGEF7 PE=2 SV=1	23	23	19	B1ALK7	ARHGEF7	44	79.831	15	14	9	10	2	18	6	9	8	5	6	8	11	10	12	16	15	17	7	10	11	8	233320000	172480000	140480000	234960000	144040000	200530000	118870000	298720000	274580000	317170000	258830000	158550000	281760000	270980000	223070000	293250000	323630000
1849	P29218;P29218-3;P29218-2;E5RG94;E5RIF4;E5RHE9	6	>sp|P29218|IMPA1_HUMAN Inositol monophosphatase 1 OS=Homo sapiens GN=IMPA1 PE=1 SV=1	13	13	13	P29218	IMPA1	39.4	30.188	11	11	7	13	12	8	7	9	7	9	16	9	12	8	13	10	9	11	9	12	10	9	684960000	672190000	509640000	741850000	830370000	800950000	609360000	729100000	787530000	787350000	824040000	310120000	524350000	605640000	635120000	675460000	582020000
1933	P33527;P33527-9;P33527-3;P33527-4;P33527-2;P33527-7;P33527-5;P33527-6;P33527-8	9	>sp|P33527|MRP1_HUMAN Multidrug resistance-associated protein 1 OS=Homo sapiens GN=ABCC1 PE=1 SV=3	29	29	28	P33527	ABCC1	24.3	171.59	13	14	7	9	13	10	11	14	12	13	20	10	5	8	13	6	7	5	6	7	10	10	148070000	172690000	89481000	107730000	147620000	110380000	145560000	132460000	151060000	121100000	212340000	124060000	85906000	119000000	137920000	107080000	142550000
2175	P51665;H3BNT7;H3BTM8;B4DXI8;H3BQV2	5	>sp|P51665|PSMD7_HUMAN 26S proteasome non-ATPase regulatory subunit 7 OS=Homo sapiens GN=PSMD7 PE=1 SV=2	15	15	15	P51665	PSMD7	46.6	37.025	9	10	21	9	15	7	13	8	8	10	8	17	9	10	10	11	8	9	10	8	8	9	353200000	394370000	890280000	414180000	634250000	373370000	457500000	347120000	503140000	359150000	431670000	893530000	413130000	631230000	657210000	399810000	613760000
2797	Q16363-2;Q16363	2	>sp|Q16363-2|LAMA4_HUMAN Isoform 2 of Laminin subunit alpha-4 OS=Homo sapiens GN=LAMA4	24	24	24	Q16363-2	LAMA4	18	201.77	15	13	6	13	11	8	8	12	14	12	16	9	8	7	14	9	6	7	9	5	7	6	159350000	129290000	66042000	200620000	107650000	103540000	170390000	175500000	213140000	143950000	258430000	96736000	154200000	176990000	185520000	158830000	120510000
1501	P09496-2;P09496-4;P09496-3;P09496;F8WF69;P09496-5;C9J8P9	7	>sp|P09496-2|CLCA_HUMAN Isoform Non-brain of Clathrin light chain A OS=Homo sapiens GN=CLTA	13	13	13	P09496-2	CLTA	39.4	23.662	12	13	6	9	11	13	11	10	11	13	12	4	8	7	7	11	12	8	13	7	10	11	1041000000	1230400000	464270000	1163000000	625180000	559550000	987980000	1050800000	1058400000	1061700000	1316300000	429720000	845760000	905820000	821610000	642480000	852350000
3319	Q8TD19;G3V459	2	>sp|Q8TD19|NEK9_HUMAN Serine/threonine-protein kinase Nek9 OS=Homo sapiens GN=NEK9 PE=1 SV=2	22	22	22	Q8TD19	NEK9	25.2	107.17	9	12	15	14	14	16	14	16	15	11	8	9	7	1	8	9	9	8	5	4	10	7	115070000	208370000	257450000	178340000	219200000	214940000	141980000	199510000	188800000	186050000	127370000	197720000	156750000	0	140750000	158400000	167920000
3434	Q96AP7;F8WDW9	2	>sp|Q96AP7|ESAM_HUMAN Endothelial cell-selective adhesion molecule OS=Homo sapiens GN=ESAM PE=1 SV=1	11	11	11	Q96AP7	ESAM	39.5	41.176	6	8	10	12	6	12	8	9	8	8	8	8	9	7	12	16	15	11	15	12	12	14	532030000	537310000	573480000	1059400000	832480000	1214400000	1003100000	820280000	904830000	857240000	879250000	638510000	779080000	777990000	729200000	1006000000	960670000
835	P26440;J3KR54;P26440-2	3	>sp|P26440|IVD_HUMAN Isovaleryl-CoA dehydrogenase, mitochondrial OS=Homo sapiens GN=IVD PE=1 SV=1	17	17	17	P26440	IVD	44	46.319	13	10	10	13	15	10	11	10	11	10	10	6	11	10	7	9	11	12	10	7	8	7	551240000	505070000	430910000	561250000	513070000	404850000	497530000	534480000	627330000	455910000	500500000	452940000	680280000	1123100000	382170000	508150000	588090000
1659	P16402	1	>sp|P16402|H13_HUMAN Histone H1.3 OS=Homo sapiens GN=HIST1H1D PE=1 SV=2	18	18	3	P16402	HIST1H1D	39.4	22.35	1	0	2	2	12	15	0	2	3	0	5	30	1	0	4	1	0	0	6	35	63	2	0	0	30158000	58287000	588020000	1890200000	0	28814000	91671000	0	247800000	4494800000	0	0	95767000	0	0
2098	P48736	1	>sp|P48736|PK3CG_HUMAN Phosphatidylinositol 4,5-bisphosphate 3-kinase catalytic subunit gamma isoform OS=Homo sapiens GN=PIK3CG PE=1 SV=3	28	28	28	P48736	PIK3CG	28.9	126.45	7	18	25	14	15	22	11	12	6	5	9	11	4	1	3	9	14	11	10	7	4	7	116700000	214680000	457380000	153080000	158020000	324680000	140860000	93226000	120080000	101070000	96032000	90880000	139260000	0	107900000	170210000	197720000
2294	P61018;P61018-2	2	>sp|P61018|RAB4B_HUMAN Ras-related protein Rab-4B OS=Homo sapiens GN=RAB4B PE=1 SV=1	14	14	8	P61018	RAB4B	62.9	23.586	6	8	9	10	11	10	12	11	11	12	10	5	14	12	11	14	13	14	9	7	5	7	303500000	401000000	296630000	360140000	319480000	327060000	362590000	324300000	314550000	402160000	365950000	374710000	558990000	473870000	441690000	518480000	546950000
2582	Q13057;Q13057-2	2	>sp|Q13057|COASY_HUMAN Bifunctional coenzyme A synthase OS=Homo sapiens GN=COASY PE=1 SV=4	14	14	14	Q13057	COASY	30.9	62.328	8	10	12	8	8	17	8	11	12	9	11	18	9	3	9	11	10	13	10	8	11	8	258340000	343220000	609010000	305660000	200140000	328700000	127060000	141170000	264000000	122710000	183480000	342720000	267450000	150970000	192850000	228280000	237560000
3884	Q9NRW7;F5GYC3;F5H8K1	3	>sp|Q9NRW7|VPS45_HUMAN Vacuolar protein sorting-associated protein 45 OS=Homo sapiens GN=VPS45 PE=1 SV=1	28	28	28	Q9NRW7	VPS45	48.2	65.076	6	11	7	7	22	20	9	15	19	10	11	7	6	1	8	16	10	9	7	7	10	5	115870000	178340000	202970000	254380000	336920000	259410000	124390000	216680000	310600000	153570000	183290000	132040000	139750000	0	270850000	233970000	200170000
1494	P09417;B3KW71;B7Z415;D6RGG7;D6RHJ7	5	>sp|P09417|DHPR_HUMAN Dihydropteridine reductase OS=Homo sapiens GN=QDPR PE=1 SV=2	13	13	13	P09417	QDPR	59	25.789	13	12	12	13	8	9	10	12	13	12	13	11	10	7	7	9	6	12	4	8	6	6	546790000	480020000	541980000	576270000	326280000	292890000	494110000	644820000	604510000	474480000	699890000	687530000	392700000	575900000	343060000	231400000	202240000
569	F5GXC8;Q9P2R7-2;Q9P2R7;F5H5G8	4	>tr|F5GXC8|F5GXC8_HUMAN Succinyl-CoA ligase [ADP-forming] subunit beta, mitochondrial OS=Homo sapiens GN=SUCLA2 PE=2 SV=1	16	16	16	F5GXC8	SUCLA2	52.1	43.841	7	9	9	7	8	7	9	10	10	8	7	9	10	11	9	12	9	10	14	15	17	13	406830000	445690000	338690000	561460000	558550000	412050000	579440000	408170000	521140000	508180000	509830000	339640000	654150000	644140000	564010000	478800000	576680000
1597	P13501	1	>sp|P13501|CCL5_HUMAN C-C motif chemokine 5 OS=Homo sapiens GN=CCL5 PE=1 SV=3	11	11	11	P13501	CCL5	49.5	9.9896	7	7	9	6	5	9	4	6	6	6	8	4	12	8	12	21	19	14	15	18	16	14	3734900000	1848600000	2050600000	2883800000	3473100000	4621500000	3202400000	4937500000	3714000000	5088900000	6146600000	1111400000	4996200000	3600000000	4716700000	4333500000	5850300000
4001	Q9UBS4	1	>sp|Q9UBS4|DJB11_HUMAN DnaJ homolog subfamily B member 11 OS=Homo sapiens GN=DNAJB11 PE=1 SV=1	11	11	11	Q9UBS4	DNAJB11	31.6	40.513	11	12	11	10	19	5	10	6	7	7	11	12	12	9	8	10	9	9	12	11	10	9	285700000	374800000	466880000	276250000	497160000	282770000	457050000	319310000	415480000	235750000	335080000	439480000	468290000	456550000	511450000	517290000	549900000
2996	Q6ICL3;Q6ICL3-3;C9JC99;B7WNV6;C9JDT9;B7Z730;Q6ICL3-2;B7Z583;B7Z6W2;F8WDT9;A8MWT1	11	>sp|Q6ICL3|TNG2_HUMAN Transport and Golgi organization protein 2 homolog OS=Homo sapiens GN=TANGO2 PE=2 SV=1	21	21	21	Q6ICL3	TANGO2	68.5	30.937	11	10	19	12	11	15	13	13	10	9	10	10	9	8	7	11	6	8	6	5	9	4	699200000	647180000	1522400000	653140000	759210000	671090000	759270000	935570000	822900000	616040000	613920000	1282100000	489510000	553560000	518290000	586800000	630630000
4233	Q9Y6C9;F5H3Y2	2	>sp|Q9Y6C9|MTCH2_HUMAN Mitochondrial carrier homolog 2 OS=Homo sapiens GN=MTCH2 PE=1 SV=1	12	12	12	Q9Y6C9	MTCH2	41.9	33.331	10	12	10	11	11	11	11	13	14	13	10	7	3	5	8	11	6	8	11	11	7	5	577100000	513830000	524500000	491060000	505330000	548990000	518210000	511480000	543080000	476980000	501610000	336630000	247380000	288400000	527870000	716790000	509270000
894	Q9UBC2-3;M0R165;Q9UBC2;Q9UBC2-2;Q9UBC2-4;M0R2S2;M0R1V5;K7EJR2;M0R330	9	>sp|Q9UBC2-3|EP15R_HUMAN Isoform 3 of Epidermal growth factor receptor substrate 15-like 1 OS=Homo sapiens GN=EPS15L1	21	21	21	Q9UBC2-3	EPS15L1	33	83.247	13	8	16	9	9	12	10	15	8	10	7	15	10	11	9	6	9	12	7	5	7	7	127570000	174570000	183530000	134920000	180280000	187140000	195630000	208910000	152290000	128310000	124060000	220450000	127970000	188170000	165050000	129510000	117850000
3694	Q9BYC5;G3XAD2;Q9BYC5-3;Q9BYC5-2;Q9BYC5-4	5	>sp|Q9BYC5|FUT8_HUMAN Alpha-(1,6)-fucosyltransferase OS=Homo sapiens GN=FUT8 PE=1 SV=2	30	30	30	Q9BYC5	FUT8	55.5	66.515	4	5	7	8	21	20	4	19	20	2	16	13	4	0	5	19	4	12	18	10	13	6	42124000	66268000	143660000	384060000	428690000	526360000	29664000	348060000	505480000	12602000	226540000	271970000	94815000	0	81080000	885330000	112890000
1143	O75608;O75608-2	2	>sp|O75608|LYPA1_HUMAN Acyl-protein thioesterase 1 OS=Homo sapiens GN=LYPLA1 PE=1 SV=1	11	11	11	O75608	LYPLA1	65.7	24.669	12	8	9	9	6	12	10	9	8	11	7	8	11	8	10	17	15	15	9	12	6	7	1088600000	1167700000	891770000	1067900000	981750000	1156200000	1154400000	1109300000	1215600000	1128600000	982950000	1030800000	1817000000	1251400000	1506100000	1906400000	1560500000
2816	Q16775-2;Q16775;H3BPQ4;E7EN93	4	>sp|Q16775-2|GLO2_HUMAN Isoform 2 of Hydroxyacylglutathione hydrolase, mitochondrial OS=Homo sapiens GN=HAGH	12	12	12	Q16775-2	HAGH	70.8	28.86	8	7	20	11	9	15	7	7	11	9	9	26	4	7	10	7	10	5	10	9	12	3	430240000	308490000	1535400000	539910000	570650000	752010000	408840000	412130000	615510000	475310000	407420000	3736900000	286530000	448110000	466140000	397190000	542530000
250	B7Z815;Q93009;F5H8E5;F5H2X1;H3BMF6	5	>tr|B7Z815|B7Z815_HUMAN Ubiquitin carboxyl-terminal hydrolase OS=Homo sapiens GN=USP7 PE=2 SV=1	30	30	30	B7Z815	USP7	38	126.27	10	6	17	10	4	10	3	6	2	10	13	31	6	7	5	10	10	10	9	13	16	6	144280000	139060000	279850000	127940000	95116000	126880000	52130000	119710000	26406000	130660000	169270000	404870000	107210000	142420000	60816000	106790000	119630000
384	D6RF35;P02774;P02774-3;P02774-2;D6RBJ7;CON__Q3MHN5;CON__ENSEMBL:ENSBTAP00000018229	7	>tr|D6RF35|D6RF35_HUMAN Vitamin D-binding protein OS=Homo sapiens GN=GC PE=2 SV=1	16	16	16	D6RF35	GC	42.9	53.02	7	5	7	11	11	9	10	9	6	10	9	8	12	1	11	18	18	12	11	11	13	11	589190000	385410000	257330000	723670000	675910000	530460000	676750000	508070000	395340000	646810000	547150000	324150000	415220000	0	322480000	608370000	512400000
792	J3KNF4;O14618;E9PK03	3	>tr|J3KNF4|J3KNF4_HUMAN Copper chaperone for superoxide dismutase OS=Homo sapiens GN=CCS PE=2 SV=1	12	12	12	J3KNF4	CCS	48.2	27.086	11	7	11	13	9	10	9	10	10	10	3	16	6	14	9	5	13	11	5	5	5	15	1023500000	724440000	1456300000	1017900000	980850000	1221500000	959770000	1199200000	732610000	727810000	230790000	1152000000	309890000	922210000	604380000	631020000	793680000
1123	O75351;K7EL71;K7EKZ3	3	>sp|O75351|VPS4B_HUMAN Vacuolar protein sorting-associated protein 4B OS=Homo sapiens GN=VPS4B PE=1 SV=2	18	18	13	O75351	VPS4B	37.6	49.301	9	12	11	10	6	15	10	9	10	7	7	9	6	5	13	15	10	13	11	7	10	8	332850000	316250000	408450000	378700000	189590000	692490000	367550000	339880000	353570000	361860000	284530000	491690000	364170000	285970000	358070000	316880000	273160000
1197	O95197-3;O95197-4;O95197-7;O95197-2;O95197;B7Z4M1;O95197-6;O95197-5	8	>sp|O95197-3|RTN3_HUMAN Isoform 3 of Reticulon-3 OS=Homo sapiens GN=RTN3	9	9	9	O95197-3	RTN3	36.9	25.609	12	13	18	12	9	13	11	9	9	13	9	7	7	7	6	10	10	10	7	5	2	13	773350000	1155500000	1055900000	986470000	846240000	1429200000	1097900000	955210000	923630000	810610000	759800000	737190000	1278300000	1060900000	1162900000	1323000000	1234900000
2230	P54727;P54727-2	2	>sp|P54727|RD23B_HUMAN UV excision repair protein RAD23 homolog B OS=Homo sapiens GN=RAD23B PE=1 SV=1	16	16	12	P54727	RAD23B	29.3	43.171	12	11	9	8	14	7	14	6	8	7	11	8	9	8	11	16	16	13	7	5	11	7	612000000	622470000	361620000	212290000	429960000	359820000	511980000	918710000	469550000	479430000	552410000	511620000	432510000	454140000	527280000	349190000	468630000
2955	Q5VW32;F5GXQ0;B7Z9G5	3	>sp|Q5VW32|BROX_HUMAN BRO1 domain-containing protein BROX OS=Homo sapiens GN=BROX PE=1 SV=1	12	12	12	Q5VW32	BROX	34.3	46.476	5	11	16	13	13	8	9	11	9	8	14	14	6	10	9	10	6	9	10	12	9	3	200270000	319790000	727930000	381930000	397710000	291090000	387030000	352000000	402770000	324630000	411380000	593220000	301940000	360940000	241940000	410240000	301390000
3559	Q96RT1-7;Q96RT1-6;Q96RT1-4;Q96RT1-5;Q96RT1-3;Q96RT1-9;Q96RT1-2;Q96RT1;Q96RT1-8;B4DIP2	10	>sp|Q96RT1-7|LAP2_HUMAN Isoform 7 of Protein LAP2 OS=Homo sapiens GN=ERBB2IP	16	16	13	Q96RT1-7	ERBB2IP	14.7	146.08	10	7	9	6	11	14	8	4	7	12	9	10	12	3	12	15	13	12	11	13	9	11	308780000	339570000	218890000	177860000	419140000	425790000	475990000	357560000	335240000	404600000	258150000	238360000	208870000	97779000	346450000	384640000	365120000
3756	Q9H2U2;Q9H2U2-2;E2QRM6;Q9H2U2-3;Q9H2U2-6;Q9H2U2-4;B4DFH3;D6RAD3	8	>sp|Q9H2U2|IPYR2_HUMAN Inorganic pyrophosphatase 2, mitochondrial OS=Homo sapiens GN=PPA2 PE=1 SV=2	17	17	17	Q9H2U2	PPA2	52.1	37.92	20	15	13	16	10	7	12	9	8	11	9	6	12	12	6	7	6	9	7	8	10	7	599190000	550020000	512220000	582580000	412110000	303940000	419210000	434300000	416690000	421350000	453720000	321460000	493470000	562400000	386680000	548220000	417230000
284	B9A064;P0CG04	2	>sp|B9A064|IGLL5_HUMAN Immunoglobulin lambda-like polypeptide 5 OS=Homo sapiens GN=IGLL5 PE=2 SV=2	6	6	3	B9A064	IGLL5	38.3	23.063	10	4	5	7	9	9	9	10	8	13	11	7	10	4	17	14	14	14	13	11	9	9	1373900000	400980000	460070000	1105900000	1069300000	841800000	877620000	1344600000	872360000	1219100000	1747300000	1128000000	1057200000	507430000	2381600000	2425300000	1428400000
3916	Q9NVG8;Q9NVG8-2;B3KW04	3	>sp|Q9NVG8|TBC13_HUMAN TBC1 domain family member 13 OS=Homo sapiens GN=TBC1D13 PE=1 SV=3	19	19	19	Q9NVG8	TBC1D13	49.2	46.553	3	7	15	9	15	3	8	4	11	10	7	4	13	16	9	17	16	18	10	6	4	12	82680000	282750000	388640000	256210000	384990000	74794000	281730000	226030000	239420000	260110000	213140000	154110000	319440000	254330000	289580000	331470000	346680000
2668	Q14166	1	>sp|Q14166|TTL12_HUMAN Tubulin--tyrosine ligase-like protein 12 OS=Homo sapiens GN=TTLL12 PE=1 SV=2	27	27	27	Q14166	TTLL12	48.8	74.403	4	5	28	8	9	16	7	8	15	3	8	40	6	0	6	10	7	6	10	7	8	7	181820000	105860000	663050000	143520000	126270000	311130000	97199000	163820000	155360000	122690000	251730000	1705100000	123250000	0	190440000	192770000	107630000
3301	Q8TAT6;Q8TAT6-2;B4DG89;I3L4U9	4	>sp|Q8TAT6|NPL4_HUMAN Nuclear protein localization protein 4 homolog OS=Homo sapiens GN=NPLOC4 PE=1 SV=3	25	25	25	Q8TAT6	NPLOC4	38	68.119	10	9	8	11	11	11	11	10	13	11	8	10	8	2	9	13	11	11	11	11	10	7	312570000	214800000	173440000	253860000	255960000	223850000	279180000	222550000	234840000	308590000	240500000	249970000	272740000	0	269300000	352000000	288410000
3648	Q9BTV4	1	>sp|Q9BTV4|TMM43_HUMAN Transmembrane protein 43 OS=Homo sapiens GN=TMEM43 PE=1 SV=1	13	13	13	Q9BTV4	TMEM43	43.8	44.875	10	4	4	9	9	10	10	9	9	7	14	9	8	8	8	9	10	11	11	15	16	10	341060000	188690000	147000000	403590000	373370000	215440000	330550000	308090000	236840000	329030000	268980000	228600000	397640000	419190000	392150000	292300000	307300000
3762	Q9H3N1;G3V448	2	>sp|Q9H3N1|TMX1_HUMAN Thioredoxin-related transmembrane protein 1 OS=Homo sapiens GN=TMX1 PE=1 SV=1	15	15	15	Q9H3N1	TMX1	31.4	31.791	11	12	12	8	9	14	10	9	11	6	9	9	9	7	9	10	10	13	7	6	7	12	887460000	1060600000	982690000	870020000	857500000	1129600000	937500000	873650000	945240000	785110000	983350000	859360000	1121700000	725500000	948120000	1036100000	996330000
4150	Q9Y2T2;P53677;E7ER80;Q7Z472	4	>sp|Q9Y2T2|AP3M1_HUMAN AP-3 complex subunit mu-1 OS=Homo sapiens GN=AP3M1 PE=1 SV=1	18	18	18	Q9Y2T2	AP3M1	52.4	46.939	10	10	6	10	12	15	12	13	11	11	6	4	6	5	11	6	9	9	11	10	5	5	402370000	472440000	323410000	367730000	424080000	306580000	439730000	466850000	382840000	389820000	357990000	103800000	360630000	310620000	528330000	499620000	557290000
4168	Q9Y394-2;Q9Y394	2	>sp|Q9Y394-2|DHRS7_HUMAN Isoform 2 of Dehydrogenase/reductase SDR family member 7 OS=Homo sapiens GN=DHRS7	13	13	13	Q9Y394-2	DHRS7	40.8	32.267	15	20	16	11	15	14	6	5	5	14	12	8	10	9	9	7	11	8	6	7	5	8	551750000	1435700000	992610000	592770000	299290000	296530000	252360000	282540000	258440000	351200000	402570000	225490000	427350000	344080000	370830000	379580000	539410000
1551	P11166	1	>sp|P11166|GTR1_HUMAN Solute carrier family 2, facilitated glucose transporter member 1 OS=Homo sapiens GN=SLC2A1 PE=1 SV=2	12	12	12	P11166	SLC2A1	15.7	54.083	4	4	37	8	2	13	3	4	4	1	8	67	4	6	2	5	4	1	6	9	13	5	72265000	78972000	2427500000	158730000	0	244110000	63136000	44626000	58072000	0	199740000	5677400000	149940000	98348000	55467000	75585000	64067000
2256	P56192;A6NC17;B3KVK7;F5H2V6;F8VS26;F8W0M7;F8W0S4;F8VZZ9;F8VPL7	9	>sp|P56192|SYMC_HUMAN Methionine--tRNA ligase, cytoplasmic OS=Homo sapiens GN=MARS PE=1 SV=2	28	28	28	P56192	MARS	42	101.11	18	10	28	11	5	18	12	12	5	10	10	7	3	1	5	5	6	4	10	9	7	4	246020000	126620000	643890000	202670000	103010000	335420000	207580000	175460000	117530000	169280000	188920000	164200000	146630000	0	211560000	132590000	81356000
2523	Q08209-2;Q08209;Q08209-3;Q08209-4;E7ETC2;A1A441;B7Z6P2	7	>sp|Q08209-2|PP2BA_HUMAN Isoform 2 of Serine/threonine-protein phosphatase 2B catalytic subunit alpha isoform OS=Homo sapiens GN=PPP3CA	14	14	7	Q08209-2	PPP3CA	25.8	57.658	7	8	10	9	13	6	9	11	9	10	9	6	10	2	10	10	14	15	12	14	13	6	453180000	506590000	441160000	437790000	567880000	592230000	452270000	591560000	576070000	523230000	575230000	297440000	392870000	61055000	368930000	555590000	486530000
3170	Q8IWA5-3;Q8IWA5;Q8IWA5-2;K7ER17	4	>sp|Q8IWA5-3|CTL2_HUMAN Isoform 3 of Choline transporter-like protein 2 OS=Homo sapiens GN=SLC44A2	13	13	13	Q8IWA5-3	SLC44A2	19.9	79.845	11	9	8	11	10	17	10	14	8	13	14	11	6	5	9	8	7	11	7	6	7	6	357980000	280020000	287100000	313260000	438240000	393080000	363200000	375280000	270410000	307660000	414900000	383160000	236850000	214050000	450470000	320000000	435470000
4129	Q9Y274;Q9Y274-2;C9JMW7	3	>sp|Q9Y274|SIA10_HUMAN Type 2 lactosamine alpha-2,3-sialyltransferase OS=Homo sapiens GN=ST3GAL6 PE=1 SV=1	18	18	18	Q9Y274	ST3GAL6	46.8	38.213	9	6	5	12	13	9	7	11	12	9	9	8	10	2	7	12	19	17	9	11	7	11	463680000	187650000	173480000	543770000	222820000	239820000	453970000	330600000	220340000	398830000	386330000	202490000	363070000	120730000	301610000	488130000	440390000
730	Q9Y6F6-6;Q9Y6F6-3;Q9Y6F6-5;H0YI08;Q9Y6F6;Q9Y6F6-2;Q9Y6F6-4;Q9Y6F6-9;Q9Y6F6-7;Q9Y6F6-8;E9PJ61	11	>sp|Q9Y6F6-6|MRVI1_HUMAN Isoform 6 of Protein MRVI1 OS=Homo sapiens GN=MRVI1	17	17	17	Q9Y6F6-6	MRVI1	38.2	65.878	10	9	9	14	7	8	10	8	11	11	7	9	8	10	8	13	13	14	8	7	7	8	329200000	368520000	260800000	290070000	253800000	162240000	393370000	258030000	370590000	315740000	332220000	232550000	275750000	203540000	269460000	337940000	291010000
869	K7EJE8;K7EKE6;Q8N8K8;P36776;F5GZ27	5	>tr|K7EJE8|K7EJE8_HUMAN Lon protease homolog, mitochondrial OS=Homo sapiens GN=LONP1 PE=2 SV=1	27	27	27	K7EJE8	LONP1	39.9	93.296	17	10	21	12	7	13	4	9	4	8	11	9	2	0	7	14	7	13	9	7	15	6	275200000	191920000	293830000	194700000	85080000	118900000	62724000	111810000	96539000	220370000	215430000	182050000	40478000	0	227350000	236140000	168190000
1478	P08574	1	>sp|P08574|CY1_HUMAN Cytochrome c1, heme protein, mitochondrial OS=Homo sapiens GN=CYC1 PE=1 SV=3	9	9	9	P08574	CYC1	35.4	35.422	9	8	6	10	10	9	11	9	10	10	10	3	9	10	7	11	13	15	10	6	7	9	1174100000	898140000	842100000	1049100000	993330000	1214500000	1019200000	1029300000	945400000	964650000	1066300000	336400000	798190000	830860000	850000000	748110000	771670000
1620	P14735;P14735-2	2	>sp|P14735|IDE_HUMAN Insulin-degrading enzyme OS=Homo sapiens GN=IDE PE=1 SV=4	31	31	31	P14735	IDE	35.7	117.97	8	4	24	9	6	20	11	13	4	7	11	21	6	2	3	14	7	7	10	4	13	6	104810000	58002000	415800000	95787000	160190000	270970000	119850000	167600000	42825000	144500000	127050000	439340000	80657000	12300000	81684000	149670000	131080000
1893	P30622-2;P30622-1;P30622;J3KP58;F5H0N7;F5H1T5	6	>sp|P30622-2|CLIP1_HUMAN Isoform 3 of CAP-Gly domain-containing linker protein 1 OS=Homo sapiens GN=CLIP1	38	38	35	P30622-2	CLIP1	30.1	156.78	9	13	18	10	4	7	11	15	9	5	4	13	11	6	10	12	3	10	6	9	6	13	91858000	120690000	247190000	98895000	33335000	57070000	95401000	114040000	96028000	69539000	43945000	132820000	163600000	97006000	102710000	179280000	27255000
1089	O60664-4;O60664;O60664-3;O60664-2	4	>sp|O60664-4|PLIN3_HUMAN Isoform 4 of Perilipin-3 OS=Homo sapiens GN=PLIN3	15	15	15	O60664-4	PLIN3	53.3	45.803	9	11	10	12	11	12	11	10	11	7	9	14	6	7	8	9	6	14	5	8	4	9	550710000	556260000	420610000	474520000	486580000	345580000	463300000	466060000	420140000	388690000	485470000	200990000	351790000	399000000	414120000	397320000	466380000
1269	P00738;P00739;P00739-2;J3QQI8;H3BMJ7;J3KTC3	6	>sp|P00738|HPT_HUMAN Haptoglobin OS=Homo sapiens GN=HP PE=1 SV=1	18	18	14	P00738	HP	47.3	45.205	4	5	4	11	8	12	19	6	6	6	9	7	16	3	13	9	17	0	32	8	8	5	157540000	285000000	198230000	599630000	389130000	493860000	1403000000	287180000	348700000	315010000	554890000	529080000	1570600000	107130000	786560000	330560000	974180000
2519	Q07812-5;Q07812-8;Q07812;Q07812-2;Q07812-7;Q07812-4;Q07812-6;Q07812-3	8	>sp|Q07812-5|BAX_HUMAN Isoform Epsilon of Apoptosis regulator BAX OS=Homo sapiens GN=BAX	12	12	12	Q07812-5	BAX	67.1	18.129	12	6	5	5	12	15	9	9	12	12	7	4	10	11	8	11	10	14	10	8	8	13	221920000	240030000	180360000	148150000	206170000	380570000	236850000	206030000	214610000	217970000	235070000	255550000	319150000	309360000	351920000	317010000	251640000
2767	Q15435;Q15435-2;Q15435-3;B5MCY6;Q15435-4;B5MBZ8	6	>sp|Q15435|PP1R7_HUMAN Protein phosphatase 1 regulatory subunit 7 OS=Homo sapiens GN=PPP1R7 PE=1 SV=1	18	18	18	Q15435	PPP1R7	40	41.564	11	9	13	10	9	9	8	10	8	9	11	13	7	5	7	8	9	6	8	10	16	10	284380000	418020000	512240000	344640000	215670000	544700000	355000000	394840000	415350000	388000000	288340000	541550000	318880000	363010000	362330000	280170000	345780000
3687	Q9BXJ9;Q9BXJ9-4;Q6N069-5;Q6N069-4;Q6N069-3;Q6N069-2	6	>sp|Q9BXJ9|NAA15_HUMAN N-alpha-acetyltransferase 15, NatA auxiliary subunit OS=Homo sapiens GN=NAA15 PE=1 SV=1	28	28	23	Q9BXJ9	NAA15	38.2	101.27	14	13	25	10	7	20	10	12	7	7	9	14	6	0	5	6	4	7	8	6	7	3	231150000	180850000	525300000	152180000	106140000	246420000	267380000	181400000	104170000	157240000	157580000	260950000	162970000	0	149760000	102810000	86923000
3799	Q9H8S9;Q7L9L4-2;Q9H8S9-2;H7BZ12	4	>sp|Q9H8S9|MOB1A_HUMAN MOB kinase activator 1A OS=Homo sapiens GN=MOB1A PE=1 SV=4	11	11	2	Q9H8S9	MOB1A	37.5	25.079	8	8	9	10	9	9	13	11	10	8	8	4	10	8	11	13	11	15	8	10	4	10	1103200000	1328100000	1498300000	960780000	855300000	1422400000	956030000	914350000	1046900000	1160400000	958620000	899610000	1216200000	884570000	1139100000	1101200000	1148900000
3837	Q9HD45	1	>sp|Q9HD45|TM9S3_HUMAN Transmembrane 9 superfamily member 3 OS=Homo sapiens GN=TM9SF3 PE=1 SV=2	11	11	11	Q9HD45	TM9SF3	19.7	67.887	10	10	9	11	15	9	10	10	9	5	14	8	9	4	7	10	12	9	10	10	7	7	153460000	225020000	186540000	157660000	216940000	176860000	252070000	197520000	177590000	154740000	279650000	140350000	150820000	107330000	181800000	189490000	148130000
4020	Q9UH62	1	>sp|Q9UH62|ARMX3_HUMAN Armadillo repeat-containing X-linked protein 3 OS=Homo sapiens GN=ARMCX3 PE=1 SV=1	19	19	19	Q9UH62	ARMCX3	50.7	42.5	14	14	9	13	15	2	12	13	11	10	15	5	5	4	9	8	11	9	10	6	5	4	181520000	210930000	267270000	179230000	207200000	0	177720000	164750000	146290000	167180000	169160000	128600000	130770000	187530000	256480000	218950000	200620000
1842	P28161;P28161-2;E9PHN6;F6XZQ7;E9PHN7;E9PGV1	6	>sp|P28161|GSTM2_HUMAN Glutathione S-transferase Mu 2 OS=Homo sapiens GN=GSTM2 PE=1 SV=2	20	20	11	P28161	GSTM2	74.8	25.744	4	14	13	6	6	3	6	12	16	12	7	5	4	6	15	26	20	9	12	3	7	5	212880000	961420000	695990000	309560000	276620000	228960000	457870000	749210000	1064400000	953850000	470890000	458890000	584470000	410940000	1599900000	2295600000	1529700000
837	Q9BTW9;J3KR97;Q9BTW9-4;Q9BTW9-5;C9J1U4;Q9BTW9-3;Q9BTW9-2	7	>sp|Q9BTW9|TBCD_HUMAN Tubulin-specific chaperone D OS=Homo sapiens GN=TBCD PE=1 SV=2	29	29	29	Q9BTW9	TBCD	33.8	132.6	8	12	31	6	4	11	12	9	3	12	11	23	2	2	4	15	11	7	6	4	5	2	181460000	274350000	1145900000	118230000	80771000	195110000	245600000	135930000	30924000	242050000	209620000	569800000	61341000	31749000	43178000	363140000	221960000
3576	Q99426;Q6FGY5;K7EK42;K7EQH0;K7ER04	5	>sp|Q99426|TBCB_HUMAN Tubulin-folding cofactor B OS=Homo sapiens GN=TBCB PE=1 SV=2	18	18	18	Q99426	TBCB	68.4	27.325	10	10	9	6	8	9	8	8	7	8	6	2	15	10	9	14	17	11	10	8	9	12	426080000	390810000	341430000	305280000	352310000	313600000	360050000	389060000	412040000	496950000	304580000	166330000	247820000	241540000	310600000	370580000	371040000
2673	Q14232;F5H0D0;B4DGX0	3	>sp|Q14232|EI2BA_HUMAN Translation initiation factor eIF-2B subunit alpha OS=Homo sapiens GN=EIF2B1 PE=1 SV=1	15	15	15	Q14232	EIF2B1	47.9	33.712	12	11	13	9	13	14	10	12	12	12	15	6	9	9	3	8	8	7	4	5	3	7	466410000	517690000	615260000	364260000	468140000	483230000	375590000	409320000	359640000	383350000	500320000	278120000	409680000	468760000	228080000	418070000	374710000
2740	Q15126	1	>sp|Q15126|PMVK_HUMAN Phosphomevalonate kinase OS=Homo sapiens GN=PMVK PE=1 SV=3	17	17	17	Q15126	PMVK	59.4	21.995	12	15	10	8	7	6	11	10	7	7	10	4	13	9	7	13	14	9	10	9	5	10	733460000	928490000	625350000	671180000	416300000	443000000	710500000	644370000	504490000	517060000	709090000	428690000	971620000	1124300000	478970000	636440000	826820000
1979	P36957;B7Z5W8;G3V3F0;G3V5M3	4	>sp|P36957|ODO2_HUMAN Dihydrolipoyllysine-residue succinyltransferase component of 2-oxoglutarate dehydrogenase complex, mitochondrial OS=Homo sapiens GN=DLST PE=1 SV=4	14	14	14	P36957	DLST	29.8	48.755	9	9	6	5	6	10	7	9	10	7	10	7	9	1	11	12	12	13	16	12	13	14	551340000	440900000	332410000	332670000	517700000	554920000	609720000	483230000	515750000	463230000	431730000	525190000	289220000	0	462720000	628110000	442510000
2413	Q71DI3;P84243;P68431;Q16695;K7EMV3;B4DEB1;Q6NXT2;K7EP01	8	>sp|Q71DI3|H32_HUMAN Histone H3.2 OS=Homo sapiens GN=HIST2H3A PE=1 SV=3	14	14	14	Q71DI3	HIST2H3A	41.9	15.388	2	0	3	5	5	13	2	1	0	0	3	11	5	8	10	3	3	2	22	33	43	6	0	0	67437000	397550000	725350000	3183700000	0	0	0	0	799290000	4558100000	410390000	2779900000	2168500000	166360000	145030000
2683	Q14392	1	>sp|Q14392|LRC32_HUMAN Leucine-rich repeat-containing protein 32 OS=Homo sapiens GN=LRRC32 PE=1 SV=1	13	13	13	Q14392	LRRC32	31.6	71.978	12	11	8	12	19	13	13	14	6	14	14	9	7	2	8	7	14	5	3	5	1	14	157570000	136040000	114390000	231080000	340010000	227880000	216110000	167860000	105810000	206110000	227270000	181480000	132750000	0	214370000	160750000	259470000
3330	Q8TEA8	1	>sp|Q8TEA8|DTD1_HUMAN D-tyrosyl-tRNA(Tyr) deacylase 1 OS=Homo sapiens GN=DTD1 PE=1 SV=2	8	8	8	Q8TEA8	DTD1	54.5	23.423	8	9	11	9	9	6	10	9	8	8	8	7	10	11	13	13	14	13	7	10	6	7	540140000	718290000	661640000	538190000	480730000	504980000	735360000	588230000	593830000	440080000	515490000	540940000	441490000	532650000	668750000	598020000	500250000
3895	Q9NSD9;F5H6Y1	2	>sp|Q9NSD9|SYFB_HUMAN Phenylalanine--tRNA ligase beta subunit OS=Homo sapiens GN=FARSB PE=1 SV=3	19	19	19	Q9NSD9	FARSB	35.1	66.115	6	14	21	10	13	15	7	6	12	10	7	15	6	3	12	4	9	9	8	8	8	5	169960000	308640000	583830000	173300000	314790000	303350000	135470000	244730000	343200000	232400000	191430000	313010000	164650000	59013000	160970000	102830000	135570000
1063	O43815;O43815-2	2	>sp|O43815|STRN_HUMAN Striatin OS=Homo sapiens GN=STRN PE=1 SV=4	20	20	17	O43815	STRN	34.4	86.131	11	10	13	10	7	14	6	8	9	7	8	7	7	8	9	13	10	8	11	10	11	9	394390000	412090000	297340000	435020000	362940000	347200000	356990000	400830000	456270000	399970000	539440000	251110000	399270000	528890000	423670000	460460000	416960000
1305	P01860	1	>sp|P01860|IGHG3_HUMAN Ig gamma-3 chain C region OS=Homo sapiens GN=IGHG3 PE=1 SV=2	17	9	6	P01860	IGHG3	49.9	41.287	3	1	2	12	13	7	13	4	8	11	9	12	5	1	23	18	12	13	14	8	8	12	253220000	0	234090000	724020000	583360000	414490000	666690000	235810000	401510000	562520000	534760000	646430000	549300000	0	1739100000	1059800000	644730000
3175	Q8IWV7;Q8IWV7-2;H3BS20;H3BNQ6	4	>sp|Q8IWV7|UBR1_HUMAN E3 ubiquitin-protein ligase UBR1 OS=Homo sapiens GN=UBR1 PE=1 SV=1	35	35	35	Q8IWV7	UBR1	25.8	200.21	9	10	22	8	15	12	8	15	9	11	9	8	4	3	1	9	10	10	8	3	11	9	173540000	129730000	171830000	123680000	261850000	177860000	93685000	130490000	133640000	184290000	192680000	133330000	71057000	70605000	0	187660000	181590000
3209	Q8N1Q1	1	>sp|Q8N1Q1|CAH13_HUMAN Carbonic anhydrase 13 OS=Homo sapiens GN=CA13 PE=1 SV=1	11	11	11	Q8N1Q1	CA13	47.3	29.443	12	12	10	10	10	10	8	8	9	11	13	6	5	5	10	11	9	6	7	11	7	7	899250000	812190000	718860000	1072600000	897190000	686080000	583190000	882420000	783820000	878640000	779130000	515220000	328180000	503510000	586620000	478660000	542790000
972	O14964;O14964-2	2	>sp|O14964|HGS_HUMAN Hepatocyte growth factor-regulated tyrosine kinase substrate OS=Homo sapiens GN=HGS PE=1 SV=1	16	16	16	O14964	HGS	20.3	86.191	12	9	15	10	11	8	14	18	11	11	13	13	7	4	5	6	6	8	7	5	5	6	182280000	147980000	130490000	188620000	191340000	117360000	215260000	312440000	258000000	158120000	223580000	168010000	139810000	252960000	119380000	171280000	140420000
1548	P11047	1	>sp|P11047|LAMC1_HUMAN Laminin subunit gamma-1 OS=Homo sapiens GN=LAMC1 PE=1 SV=3	25	25	23	P11047	LAMC1	19.1	177.6	14	8	1	16	9	6	10	13	14	14	12	8	6	7	10	10	7	9	5	6	8	6	158760000	119320000	0	143260000	130750000	92839000	131310000	156190000	171450000	127320000	140380000	148830000	116380000	154840000	142850000	157160000	133790000
2014	P41252;J3KR24;Q5TCC6	3	>sp|P41252|SYIC_HUMAN Isoleucine--tRNA ligase, cytoplasmic OS=Homo sapiens GN=IARS PE=1 SV=2	33	33	33	P41252	IARS	34.4	144.5	9	3	34	10	8	25	11	9	3	3	5	10	5	3	4	6	6	1	8	7	20	8	78578000	40491000	544550000	101860000	92946000	319870000	99028000	87724000	30509000	37353000	34077000	92053000	92909000	55157000	51669000	73327000	72021000
2104	P49247	1	>sp|P49247|RPIA_HUMAN Ribose-5-phosphate isomerase OS=Homo sapiens GN=RPIA PE=1 SV=3	11	11	11	P49247	RPIA	38.3	33.269	9	10	20	8	12	9	10	10	6	7	9	11	7	9	7	9	8	10	8	9	7	4	379440000	455320000	834920000	439340000	487880000	470680000	479290000	507450000	258060000	433510000	490840000	1332700000	495890000	590830000	537640000	505430000	392990000
3013	Q6P3W7	1	>sp|Q6P3W7|SCYL2_HUMAN SCY1-like protein 2 OS=Homo sapiens GN=SCYL2 PE=1 SV=1	21	21	21	Q6P3W7	SCYL2	23.8	103.71	2	12	10	13	18	12	7	11	14	9	6	11	8	2	5	10	10	9	10	9	7	7	81227000	353430000	207480000	261030000	624950000	331730000	220400000	262660000	405930000	294770000	247700000	202580000	240150000	151450000	190360000	252290000	340470000
4126	Q9Y263;E5RIM3	2	>sp|Q9Y263|PLAP_HUMAN Phospholipase A-2-activating protein OS=Homo sapiens GN=PLAA PE=1 SV=2	27	27	27	Q9Y263	PLAA	42	87.156	9	4	20	6	14	11	12	14	13	12	12	15	5	1	7	7	7	7	9	5	5	5	257870000	193160000	151500000	220240000	277770000	143400000	215280000	340270000	302410000	259490000	249550000	188550000	103090000	0	218050000	184180000	190250000
3819	Q9HBH0;Q9HBH0-2	2	>sp|Q9HBH0|RHOF_HUMAN Rho-related GTP-binding protein RhoF OS=Homo sapiens GN=RHOF PE=1 SV=1	14	14	14	Q9HBH0	RHOF	83.9	23.625	5	7	5	13	10	13	11	14	10	13	10	2	10	12	13	14	11	12	2	7	0	5	225490000	276320000	264080000	424700000	382140000	445820000	455290000	454370000	385710000	403720000	263680000	172860000	440430000	445020000	475510000	727820000	543410000
3917	Q9NVI7-2;Q9NVI7;Q9NVI7-3;Q5T2N8	4	>sp|Q9NVI7-2|ATD3A_HUMAN Isoform 2 of ATPase family AAA domain-containing protein 3A OS=Homo sapiens GN=ATAD3A	21	21	13	Q9NVI7-2	ATAD3A	36.9	66.217	5	11	9	9	14	9	4	8	17	7	8	8	8	2	9	11	10	11	13	13	12	6	122370000	313750000	165950000	156460000	372880000	237170000	157700000	194310000	359420000	206530000	185760000	182400000	266310000	92248000	186050000	244720000	268140000
1955	P35580;P35580-2;F8W6L6;P35580-3;P35580-4	5	>sp|P35580|MYH10_HUMAN Myosin-10 OS=Homo sapiens GN=MYH10 PE=1 SV=3	90	57	51	P35580	MYH10	42.6	229	3	8	66	7	7	19	10	6	14	8	11	21	2	7	5	2	2	1	0	2	0	3	274480000	577260000	1877100000	476610000	390770000	856390000	438220000	488340000	608880000	572060000	523080000	731590000	369200000	254870000	223850000	117790000	61889000
[truncated: 3,240 more rows]
[truncated: 27 more columns]
