# Supplementary material for: Effects of Cancer Presence and Therapy on the Platelet Proteome
Source: Int J Mol Sci. 2021 Jul 30;22(15):8236. doi: 10.3390/ijms22158236 (PMC8347210; doi:10.3390/ijms22158236)
Supplement: Supplementary file 1 [file ijms-22-08236-s001.zip › ijms-1266033-supplementary/Supplemental table S2-New.xlsx]

## Sheet: Legend
Data set (order is order of LC-MS/MS acquisition)
Sample Letter ID	Sample Involves	Sample Contains	Sample Time
PA	Healthy Volunteer #6	Platelet Lysate	-
PB	Gastric Cancer Patient #4	Platelet Lysate	Pre-treatment
PD	Healthy Volunteer #7	Platelet Lysate	-
PE	Neuro-ectoderm Cancer Patient #7	Platelet Lysate	Pre-treatment
PG	Rectal Cancer Patient #5	Platelet Lysate	Pre-treatment
PH	Healthy Volunteer #10	Platelet Lysate	-
PI	Healthy Volunteer #8	Platelet Lysate	-
PL	Healthy Volunteer #9	Platelet Lysate	-
PM	Anal Cancer Patient #9	Platelet Lysate	Pre-treatment
PO	Colon Cancer Patient #1	Platelet Lysate	Pre-treatment
PP	Healthy Volunteer #1	Platelet Lysate	-
PQ	Colon Cancer Patient #2	Platelet Lysate	Pre-treatment
PR	Healthy Volunteer #2	Platelet Lysate	-
PS	Tongue (base) Cancer Patient #3	Platelet Lysate	Pre-treatment
PT	Healthy Volunteer #3	Platelet Lysate	-
PU	Esophageal Cancer Patient #6	Platelet Lysate	Pre-treatment
PV	Healthy Volunteer #4	Platelet Lysate	-
Columns displayed in sheet "Control vs Cancer"
id	A unique (consecutive) identifier for each row in the proteinGroups table, which is used to cross-link the information in this file with the information stored in other tables of the MaxQuant output.
Gene name	Name (gene symbol) of the gene associated to the leading protein.
Protein IDs	UniProt accession(s) of protein(s) contained in the protein group. They are sorted by number of identified peptides in descending order.
Mol. weight [kDa]	Molecular weight of the leading protein sequence contained in the protein group.
Sequence coverage [%]	Percentage of the sequence that is covered by the identified peptides of the best protein sequence contained in the group.
Raw count [sample label]	Number of identified MS/MS spectra for the protein group in the specified sample. Information extracted from MaxQuant Evidence table.
Normalised count [sample label]	Normalised number of identified MS/MS spectra for the protein group in the specified sample. Information extracted from MaxQuant Evidence table. Normalisation to the mean total counts per sample. Sample group 1 (healthy controls) highlighted in blue, sample group 2 (patients with cancer) highlighted in brown.
Fold change	Mean normalised count for group 2 (patients with cancer) divided by mean normalised count for group 1 (healthy controls). If ratio < 1, the negative reciprocal is taken (0.5 becomes -2). Proteins that are unique in group 1 or group 2 get an arbitrarily high value (10000 or 10000, respectively).
p-value	Result of a beta-binomial test (Pham et al. (2010) Bioinformatics 26 , 363-369).

## Sheet: Control vs Cancer
Supplemental table S2. List of 118 proteins with significantly different expression in platelets from patients with cancer compared to platelets from healthy controls.
id	Gene name	Protein IDs	Mol. weight [kDa]	Sequence coverage [%]	Raw count (PA) Platelet.Lysate Healthy6	Raw count (PD) Platelet.Lysate Healthy7	Raw count (PH) Platelet.Lysate Healthy10	Raw count (PI) Platelet.Lysate Healthy8	Raw count (PL) Platelet.Lysate Healthy9	Raw count (PP) Platelet.Lysate Healthy1	Raw count (PR) Platelet.Lysate Healthy2	Raw count (PT) Platelet.Lysate Healthy3	Raw count (PV) Platelet.Lysate Healthy4	Raw count (PX) Platelet.Lysate Healthy5	Raw count (PB) Platelet.Lysate Pre-Tx.Gastric.Patient4	Raw count (PE) Platelet.Lysate Pre-Tx.Neuro-ectoderm.Patient7	Raw count (PG) Platelet.Lysate Pre-Tx.Rectal.Patient5	Raw count (PM) Platelet.Lysate Pre-Tx.Anal.Patient9	Raw count (PO) Platelet.Lysate Pre-Tx.Colon.Patient1	Raw count (PQ) Platelet.Lysate Pre-Tx.Colon.Patient2	Raw count (PS) Platelet.Lysate Pre-Tx.Tongue(base).Patient3	Raw count (PU) Platelet.Lysate Pre-Tx.Esophageal.Patient6	Raw count (PW) Platelet.Lysate Pre-Tx.Colon.Patient8	Normalised count (PA) Platelet.Lysate Healthy6	Normalised count (PD) Platelet.Lysate Healthy7	Normalised count (PH) Platelet.Lysate Healthy10	Normalised count (PI) Platelet.Lysate Healthy8	Normalised count (PL) Platelet.Lysate Healthy9	Normalised count (PP) Platelet.Lysate Healthy1	Normalised count (PR) Platelet.Lysate Healthy2	Normalised count (PT) Platelet.Lysate Healthy3	Normalised count (PV) Platelet.Lysate Healthy4	Normalised count (PX) Platelet.Lysate Healthy5	Normalised count (PB) Platelet.Lysate Pre-Tx.Gastric.Patient4	Normalised count (PE) Platelet.Lysate Pre-Tx.Neuro-ectoderm.Patient7	Normalised count (PG) Platelet.Lysate Pre-Tx.Rectal.Patient5	Normalised count (PM) Platelet.Lysate Pre-Tx.Anal.Patient9	Normalised count (PO) Platelet.Lysate Pre-Tx.Colon.Patient1	Normalised count (PQ) Platelet.Lysate Pre-Tx.Colon.Patient2	Normalised count (PS) Platelet.Lysate Pre-Tx.Tongue(base).Patient3	Normalised count (PU) Platelet.Lysate Pre-Tx.Esophageal.Patient6	Normalised count (PW) Platelet.Lysate Pre-Tx.Colon.Patient8	Fold change	p-value
2506	ITIH3	Q06033-2;Q06033;E7ET33;CON__Q0V8M9	99.326	13.2	2	1	0	0	1	0	0	0	0	1	3	2	3	2	5	10	0	3	2	1.96301	0.973074	0	0	1.028	0	0	0	0	1.20077	2.93132	1.90827	2.90829	1.94014	5.62147	9.82874	0	3.07436	2.06186	6.51292	0.00127228
504	TNS1	E9PGF5;Q9HBL0;E9PF55;Q6IPI5;E7EMG1;Q68CZ2-2;E7ERH3;Q63HR2-5;Q63HR2-2;F8VV64;C9JVR1;Q63HR2-6;Q63HR2;Q63HR2-4;Q68CZ2	183.22	15.3	3	9	5	8	14	6	8	5	3	3	0	2	3	6	2	1	6	0	1	2.94451	8.75766	4.81058	8.06046	14.392	9.19079	7.80083	5.05138	2.92921	3.60232	0	1.90827	2.90829	5.82042	2.24859	0.982874	5.84987	0	1.03093	-2.92954	0.00142506
4123	HPSE	Q9Y251-2;Q9Y251;Q9Y251-3;E9PHC3;D6RAQ1;D6RHG4	54.733	45.8	38	31	40	41	31	16	30	27	38	29	50	55	46	38	29	56	43	41	36	37.2971	30.1653	38.4846	41.3098	31.868	24.5088	29.2531	27.2774	37.1033	34.8224	48.8554	52.4774	44.5937	36.8627	32.6045	55.0409	41.9241	42.0162	37.1134	1.30985	0.00147383
1698	LBP	P18428	53.383	7.1	0	0	0	2	1	1	0	0	0	0	2	2	1	1	2	5	1	2	2	0	0	0	2.01511	1.028	1.5318	0	0	0	0	1.95421	1.90827	0.969429	0.97007	2.24859	4.91437	0.974978	2.04957	2.06186	4.38414	0.00175361
1470	ELANE	P08246	28.518	44.9	2	2	0	2	0	2	0	0	13	0	2	5	4	7	2	22	5	16	11	1.96301	1.94615	0	2.01511	0	3.0636	0	0	12.6932	0	1.95421	4.77067	3.87772	6.79049	2.24859	21.6232	4.87489	16.3966	11.3402	3.78602	0.00225848
1756	GPX3	P22352	25.57	19.5	1	0	1	1	2	0	0	1	1	0	0	0	0	0	0	0	0	0	0	0.981503	0	0.962115	1.00756	2.056	0	0	1.01028	0.976403	0	0	0	0	0	0	0	0	0	0	-10000	0.00247562
1718	AZU1	P20160	26.885	23.9	0	0	0	0	0	1	0	0	2	0	1	2	0	4	0	4	1	3	4	0	0	0	0	0	1.5318	0	0	1.95281	0	0.977107	1.90827	0	3.88028	0	3.93149	0.974978	3.07436	4.12372	6.01701	0.00321409
3791	PPP1R3E	Q9H7J1	30.643	41.2	5	3	5	7	6	5	5	6	4	3	2	3	3	3	4	2	3	1	1	4.90752	2.91922	4.81058	7.0529	6.16799	7.65899	4.87552	6.06165	3.90561	3.60232	1.95421	2.8624	2.90829	2.91021	4.49718	1.96575	2.92493	1.02479	1.03093	-2.11815	0.00345939
509	RPS6KA1	E9PRI4;E9PGT3;Q15418;Q15418-2;Q15418-3;E9PAN7	81.146	26.3	0	0	0	0	0	0	0	0	0	0	1	1	1	0	0	1	0	2	0	0	0	0	0	0	0	0	0	0	0	0.977107	0.954135	0.969429	0	0	0.982874	0	2.04957	0	10000	0.00346816
2499	DNM1	Q05193-3;Q05193-4;Q05193;Q05193-5;Q05193-2	96.04	51.2	30	29	25	37	28	7	35	28	31	18	19	23	19	13	12	21	25	22	25	29.4451	28.2191	24.0529	37.2796	28.784	10.7226	34.1287	28.2877	30.2685	21.6139	18.565	21.9451	18.4191	12.6109	13.4915	20.6403	24.3745	22.5453	25.7732	-1.37651	0.00360677
2645	SNTB1	Q13884;Q13884-2;Q13425-2;Q13425	58.06	54.6	12	15	11	19	11	6	15	17	10	18	7	9	15	8	10	9	12	7	6	11.778	14.5961	10.5833	19.1436	11.308	9.19079	14.6266	17.1747	9.76403	21.6139	6.83975	8.58721	14.5414	7.76056	11.2429	8.84586	11.6997	7.1735	6.18557	-1.51793	0.00449513
229	NDRG3	B7Z341;F8WBF9;Q9UGV2-3;Q9UGV2-2;Q9UGV2;Q5TH30	29.72	14.8	1	1	1	1	0	1	0	0	0	1	0	0	0	0	0	0	0	0	0	0.981503	0.973074	0.962115	1.00756	0	1.5318	0	0	0	1.20077	0	0	0	0	0	0	0	0	0	-10000	0.00479718
1269	HP	P00738;P00739;P00739-2;J3QQI8;H3BMJ7;J3KTC3	45.205	47.3	4	11	6	6	6	3	9	0	8	5	5	8	19	9	16	13	17	32	8	3.92601	10.7038	5.77269	6.04534	6.16799	4.59539	8.77594	0	7.81122	6.00387	4.88554	7.63308	18.4191	8.73063	17.9887	12.7774	16.5746	32.7932	8.24743	2.37913	0.00531338
222	USP24	B7WPF4	277.41	25.5	0	0	0	0	0	0	0	0	0	0	1	0	0	0	0	2	1	2	0	0	0	0	0	0	0	0	0	0	0	0.977107	0	0	0	0	1.96575	0.974978	2.04957	0	10000	0.0059319
4071	MYH13	Q9UKX3;Q9Y623;P13535	223.6	3.3	0	0	0	0	0	0	0	0	0	0	2	0	1	0	2	1	0	0	0	0	0	0	0	0	0	0	0	0	0	1.95421	0	0.969429	0	2.24859	0.982874	0	0	0	10000	0.0062997
1329	CRP	P02741;P02741-2;Q5VVP7;C9JRE9	25.038	25.4	0	0	0	0	0	0	0	0	0	0	0	3	0	0	0	4	0	8	1	0	0	0	0	0	0	0	0	0	0	0	2.8624	0	0	0	3.93149	0	8.19829	1.03093	10000	0.00636635
1331	C9	P02748;CON__Q3MHN2	63.173	18.8	0	1	2	3	0	0	0	0	0	0	0	7	1	0	5	5	4	5	2	0	0.973074	1.92423	3.02267	0	0	0	0	0	0	0	6.67894	0.969429	0	5.62147	4.91437	3.89991	5.12393	2.06186	5.49363	0.00694538
1491	GSTP1	P09211;A8MX94	23.356	77.1	48	47	57	60	44	44	62	66	46	49	44	47	50	50	50	51	42	35	39	47.1122	45.7345	54.8406	60.4534	45.2319	67.3991	60.4565	66.6782	44.9145	58.8379	42.9927	44.8443	48.4714	48.5035	56.2147	50.1265	40.9491	35.8675	40.2062	-1.21637	0.00805658
3265	PLA2G15	Q8NCC3;B4DUD1;B4DPU0;B4DJW4	46.657	9.2	0	0	0	0	0	0	0	0	0	0	2	1	0	1	0	0	0	1	0	0	0	0	0	0	0	0	0	0	0	1.95421	0.954135	0	0.97007	0	0	0	1.02479	0	10000	0.00807668
1434	GPX1	P07203;P07203-2	22.106	73.9	32	30	42	33	37	30	30	49	26	38	29	37	36	30	23	28	20	12	26	31.4081	29.1922	40.4088	33.2494	38.0359	45.9539	29.2531	49.5035	25.3865	45.6294	28.3361	35.303	34.8994	29.1021	25.8588	27.5205	19.4996	12.2974	26.8042	-1.38226	0.00812272
3400	RAD50	Q92878;Q92878-2;Q92878-3;E7ESD9;E9PM98	153.89	10.2	0	0	0	0	0	0	0	0	0	0	0	1	1	0	1	0	0	0	3	0	0	0	0	0	0	0	0	0	0	0	0.954135	0.969429	0	1.12429	0	0	0	3.09279	10000	0.0087197
1791	PRTN3	U3KPS2;P24158	23.611	36.7	1	1	0	2	2	0	0	0	5	0	2	3	2	2	1	11	1	8	7	0.981503	0.973074	0	2.01511	2.056	0	0	0	4.88201	0	1.95421	2.8624	1.93886	1.94014	1.12429	10.8116	0.974978	8.19829	7.2165	3.77117	0.00953056
3545	PGLYRP2	Q96PD5;Q96PD5-2;CON__ENSEMBL:ENSBTAP00000016285	62.216	10.8	0	0	0	1	0	0	2	1	0	1	0	0	0	0	0	0	0	0	0	0	0	0	1.00756	0	0	1.95021	1.01028	0	1.20077	0	0	0	0	0	0	0	0	0	-10000	0.0116389
1142	PGLYRP1	O75594	21.731	37.2	0	0	0	0	0	0	0	0	1	0	0	2	0	1	0	3	0	1	2	0	0	0	0	0	0	0	0	0.976403	0	0	1.90827	0	0.97007	0	2.94862	0	1.02479	2.06186	10.1434	0.0128468
1396	MPO	P05164-2;P05164;P05164-3	73.853	54.6	3	9	2	6	1	1	0	0	43	4	7	16	8	9	2	49	11	42	56	2.94451	8.75766	1.92423	6.04534	1.028	1.5318	0	0	41.9853	4.80309	6.83975	15.2662	7.75543	8.73063	2.24859	48.1608	10.7248	43.041	57.732	3.22772	0.0143614
2368	RAB1A	P62820;B7Z8M7;E7END7;P62820-2;P62820-3;E7ETK2	22.677	91.7	16	23	19	22	22	20	24	26	17	31	17	15	14	19	17	19	21	18	19	15.7041	22.3807	18.2802	22.1663	22.616	30.636	23.4025	26.2672	16.5988	37.224	16.6108	14.312	13.572	18.4313	19.113	18.6746	20.4745	18.4461	19.5877	-1.32989	0.0144307
1826	MAOB	P27338;B7Z242;B7Z5H3	58.762	68.8	35	26	33	49	32	9	31	22	33	21	41	52	38	24	28	47	39	48	45	34.3526	25.2999	31.7498	49.3703	32.896	13.7862	30.2282	22.2261	32.2213	25.2162	40.0614	49.615	36.8383	23.2817	31.4802	46.1951	38.0242	49.1897	46.3918	1.34926	0.0157377
4189	WDR7	Q9Y4E6-2;Q9Y4E6	160.51	2.3	0	0	0	0	0	0	0	0	0	0	1	0	0	1	1	0	1	0	0	0	0	0	0	0	0	0	0	0	0	0.977107	0	0	0.97007	1.12429	0	0.974978	0	0	10000	0.0160713
2192	JAK3	P52333;P52333-2	125.1	18.7	2	8	4	0	3	6	2	4	4	0	8	6	4	4	7	10	9	9	2	1.96301	7.78459	3.84846	0	3.084	9.19079	1.95021	4.0411	3.90561	0	7.81686	5.72481	3.87772	3.88028	7.87006	9.82874	8.7748	9.22307	2.06186	1.83462	0.0170889
3817	CACYBP	Q9HB71;Q9HB71-3;Q9HB71-2	26.21	73.2	16	11	15	10	13	13	14	15	9	13	10	9	11	5	15	10	14	6	7	15.7041	10.7038	14.4317	10.0756	13.364	19.9134	13.6515	15.1541	8.78762	15.6101	9.77107	8.58721	10.6637	4.85035	16.8644	9.82874	13.6497	6.14872	7.2165	-1.41192	0.0177995
2761	UBE3C	Q15386;Q15386-2;Q15386-3	123.92	31.5	8	7	8	4	8	5	4	5	4	4	4	4	7	2	7	3	2	2	1	7.85203	6.81152	7.69692	4.03023	8.22399	7.65899	3.90042	5.05138	3.90561	4.80309	3.90843	3.81654	6.786	1.94014	7.87006	2.94862	1.94996	2.04957	1.03093	-1.66998	0.0191786
3015	PLBD1	Q6P4A8	63.254	4	0	0	0	0	0	0	0	0	0	0	0	2	0	0	0	2	0	0	1	0	0	0	0	0	0	0	0	0	0	0	1.90827	0	0	0	1.96575	0	0	1.03093	10000	0.0204738
2461	SPTBN1	Q01082	274.61	62.3	94	86	84	125	105	80	114	119	56	96	32	111	90	65	93	58	77	67	83	92.2613	83.6843	80.8177	125.945	107.94	122.544	111.162	120.223	54.6786	115.274	31.2674	105.909	87.2486	63.0546	104.559	57.0067	75.0733	68.6607	85.5671	-1.34603	0.0209328
603	VPS26A	G3V1N8;F5H4L7;O75436;S4R3Q6;O75436-2	25.506	30.1	0	0	1	0	0	1	0	0	1	1	0	2	1	2	2	1	0	3	2	0	0	0.962115	0	0	1.5318	0	0	0.976403	1.20077	0	1.90827	0.969429	1.94014	2.24859	0.982874	0	3.07436	2.06186	3.13644	0.0211988
3063	ACAD8	Q6ZWP6;Q9UKU7	31.023	15.6	2	3	1	1	3	4	1	3	2	3	2	1	1	0	2	0	2	0	1	1.96301	2.91922	0.962115	1.00756	3.084	6.12719	0.975104	3.03083	1.95281	3.60232	1.95421	0.954135	0.969429	0	2.24859	0	1.94996	0	1.03093	-2.53224	0.0212808
677	NEB	F8WCL5;P20929;J3QK84;F8WCP0	986.65	0.5	0	1	0	1	1	1	0	0	0	0	0	0	0	0	0	0	0	0	0	0	0.973074	0	1.00756	1.028	1.5318	0	0	0	0	0	0	0	0	0	0	0	0	0	-10000	0.02129
4159	AMDHD2	Q9Y303;Q9Y303-2;Q9Y303-3;H3BT49	43.747	8.1	0	1	1	1	0	1	0	0	0	0	0	0	0	0	0	0	0	0	0	0	0.973074	0.962115	1.00756	0	1.5318	0	0	0	0	0	0	0	0	0	0	0	0	0	-10000	0.02129
1215	ADAMTS2	O95450	134.75	0.8	0	1	1	1	1	0	0	0	0	0	0	0	0	0	0	0	0	0	0	0	0.973074	0.962115	1.00756	1.028	0	0	0	0	0	0	0	0	0	0	0	0	0	0	-10000	0.02129
2920	CHCHD2	Q9Y6H1;Q5T1J5	15.512	18.5	0	0	0	0	0	0	1	1	1	1	0	0	0	0	0	0	0	0	0	0	0	0	0	0	0	0.975104	1.01028	0.976403	1.20077	0	0	0	0	0	0	0	0	0	-10000	0.02129
17	CTAGE4	Q8IX94;P0CG41;A4FU28;A4D2H0;Q86UF2	87.988	4.4	1	0	1	1	1	0	0	0	0	0	0	0	0	0	0	0	0	0	0	0.981503	0	0.962115	1.00756	1.028	0	0	0	0	0	0	0	0	0	0	0	0	0	0	-10000	0.02129
4080	ASAP1	Q9ULH1;Q9ULH1-2	125.5	38.4	29	23	24	18	20	6	23	21	15	17	24	12	18	15	14	12	21	14	9	28.4636	22.3807	23.0908	18.136	20.56	9.19079	22.4274	21.2158	14.646	20.4131	23.4506	11.4496	17.4497	14.5511	15.7401	11.7945	20.4745	14.347	9.27836	-1.30271	0.0216203
3953	ERAP1	Q9NZ08	107.23	46.4	42	34	45	14	46	8	19	27	62	18	42	33	37	32	35	63	60	62	57	41.2231	33.0845	43.2952	14.1058	47.2879	12.2544	18.527	27.2774	60.537	21.6139	41.0385	31.4864	35.8689	31.0422	39.3503	61.921	58.4987	63.5367	58.763	1.4672	0.0216406
876	STAT3	K7ENL3;P40763;G8JLH9	83.125	58.4	19	29	28	38	28	6	25	21	24	16	36	45	29	30	24	45	28	36	19	18.6486	28.2191	26.9392	38.2872	28.784	9.19079	24.3776	21.2158	23.4337	19.2124	35.1759	42.9361	28.1134	29.1021	26.9831	44.2293	27.2994	36.8923	19.5877	1.35361	0.0221501
3838	RETN	Q9HD89;Q76B53	11.419	48.1	0	0	0	0	0	0	0	0	0	0	0	0	0	0	0	1	0	2	3	0	0	0	0	0	0	0	0	0	0	0	0	0	0	0	0.982874	0	2.04957	3.09279	10000	0.022184
740	UACA	H0YNH8;Q9BZF9-2;Q9BZF9;F5H2B9	161.31	19.3	4	6	4	7	3	4	6	3	3	1	4	3	5	2	2	0	2	2	1	3.92601	5.83844	3.84846	7.0529	3.084	6.12719	5.85063	3.03083	2.92921	1.20077	3.90843	2.8624	4.84714	1.94014	2.24859	0	1.94996	2.04957	1.03093	-1.85244	0.0228878
2525	CRYZ	Q08257;Q08257-3;Q08257-2	35.206	59.9	10	8	8	7	8	5	9	6	11	6	0	8	2	4	3	4	1	11	14	9.81503	7.78459	7.69692	7.0529	8.22399	7.65899	8.77594	6.06165	10.7404	7.20464	0	7.63308	1.93886	3.88028	3.37288	3.93149	0.974978	11.2726	14.433	-1.53705	0.0234786
3084	ENOSF1	Q7L5Y1;Q7L5Y1-4;F5H1W8;J3QL99;J3QSB6;B3KSL6;Q7L5Y1-2;J3QL81	49.786	14.2	0	0	0	0	0	0	0	0	0	0	0	0	1	0	0	0	0	1	2	0	0	0	0	0	0	0	0	0	0	0	0	0.969429	0	0	0	0	1.02479	2.06186	10000	0.0235892
3072	ABCF2	Q9UG63;Q75MJ1	71.289	7.5	0	0	0	0	0	0	0	0	0	0	0	0	0	1	0	0	0	1	2	0	0	0	0	0	0	0	0	0	0	0	0	0	0.97007	0	0	0	1.02479	2.06186	10000	0.023593
2648	CUX1	Q13948-9;P39880-9;Q13948-10;Q13948-2;Q13948;P39880-6;P39880-4;P39880-5;P39880-2;P39880;P39880-3	72.84	8.5	0	0	0	0	0	0	0	0	0	0	0	0	0	0	0	1	0	2	1	0	0	0	0	0	0	0	0	0	0	0	0	0	0	0	0.982874	0	2.04957	1.03093	10000	0.0236343
589	KSR1	F5H0K8;F8WEA9;Q8IVT5-2;Q8IVT5;H7BYU0;Q8IVT5-3	97.114	13.2	2	4	4	5	4	4	2	3	2	2	0	2	1	2	1	2	4	1	2	1.96301	3.89229	3.84846	5.03778	4.11199	6.12719	1.95021	3.03083	1.95281	2.40155	0	1.90827	0.969429	1.94014	1.12429	1.96575	3.89991	1.02479	2.06186	-2.07356	0.0239555
1471	CTSG	P08311	28.837	55.3	3	0	0	2	1	0	0	0	13	2	1	5	3	7	0	18	2	15	19	2.94451	0	0	2.01511	1.028	0	0	0	12.6932	2.40155	0.977107	4.77067	2.90829	6.79049	0	17.6917	1.94996	15.3718	19.5877	3.69174	0.0247333
73	EIF3L	Q9Y262;B0QY89;Q9Y262-2;B0QY90	66.726	43.6	12	14	11	10	12	0	13	13	20	11	16	21	16	12	14	19	11	19	17	11.778	13.623	10.5833	10.0756	12.336	0	12.6764	13.1336	19.5281	13.2085	15.6337	20.0368	15.5109	11.6408	15.7401	18.6746	10.7248	19.4709	17.5258	1.3773	0.0250018
3609	SH3GL1	Q99961;Q99961-3;Q99961-2;F5H5J3;Q99962	41.489	37	6	8	4	3	1	4	3	5	2	3	7	14	6	8	7	5	3	7	4	5.88902	7.78459	3.84846	3.02267	1.028	6.12719	2.92531	5.05138	1.95281	3.60232	6.83975	13.3579	5.81657	7.76056	7.87006	4.91437	2.92493	7.1735	4.12372	1.63793	0.0252757
1333	LRG1	P02750	38.177	8.9	0	0	0	0	0	0	0	0	0	0	0	1	0	0	1	0	0	3	0	0	0	0	0	0	0	0	0	0	0	0	0.954135	0	0	1.12429	0	0	3.07436	0	10000	0.0254219
1676	BPI	P17213	53.899	11.5	0	0	0	0	0	0	0	0	0	0	0	0	0	1	0	4	0	0	1	0	0	0	0	0	0	0	0	0	0	0	0	0	0.97007	0	3.93149	0	0	1.03093	10000	0.0256671
1072	KALRN	O60229-6;O60229-4	141.16	23.6	27	27	24	23	22	21	33	26	23	20	24	13	23	20	17	25	27	22	15	26.5006	26.273	23.0908	23.1738	22.616	32.1677	32.1784	26.2672	22.4573	24.0155	23.4506	12.4038	22.2969	19.4014	19.113	24.5718	26.3244	22.5453	15.4639	-1.25486	0.0268128
1276	SERPINA1	P01009;P01009-2;P01009-3	46.736	56.2	18	20	15	15	23	1	25	20	17	14	15	32	17	17	23	41	27	53	22	17.6671	19.4615	14.4317	15.1134	23.644	1.5318	24.3776	20.2055	16.5988	16.8108	14.6566	30.5323	16.4803	16.4912	25.8588	40.2978	26.3244	54.3137	22.6804	1.62004	0.0280955
2033	HTT	P42858	347.6	25.8	34	24	32	14	28	8	25	18	24	12	26	20	18	20	8	7	19	10	15	33.3711	23.3538	30.7877	14.1058	28.784	12.2544	24.3776	18.185	23.4337	14.4093	25.4048	19.0827	17.4497	19.4014	8.99436	6.88011	18.5246	10.2479	15.4639	-1.41928	0.0285074
773	LCN2	P80188;H9KV70;P80188-2	22.588	52.5	0	0	0	4	1	2	1	0	8	0	0	5	2	5	2	11	2	6	3	0	0	0	4.03023	1.028	3.0636	0.975104	0	7.81122	0	0	4.77067	1.93886	4.85035	2.24859	10.8116	1.94996	6.14872	3.09279	2.35334	0.0285272
1794	TBXAS1	P24557;P24557-2	60.518	66.8	66	74	69	57	66	30	69	69	87	61	77	67	78	80	64	106	90	81	64	64.7792	72.0074	66.386	57.4307	67.8479	45.9539	67.2822	69.709	84.947	73.2472	75.2373	63.927	75.6154	77.6056	71.9549	104.185	87.748	83.0077	65.9795	1.1703	0.0286359
1188	MFN2	O95140;O95140-2	86.401	29.2	10	11	12	12	8	0	15	14	9	7	2	3	17	2	5	1	10	10	2	9.81503	10.7038	11.5454	12.0907	8.22399	0	14.6266	14.1439	8.78762	8.40541	1.95421	2.8624	16.4803	1.94014	5.62147	0.982874	9.74978	10.2479	2.06186	-1.70533	0.0288029
1026	TGFB1I1	O43294-2;O43294;H3BN49	47.941	61	19	15	18	20	16	19	28	26	25	25	18	21	16	11	16	17	20	17	21	18.6486	14.5961	17.3181	20.1511	16.448	29.1042	27.3029	26.2672	24.4101	30.0193	17.5879	20.0368	15.5109	10.6708	17.9887	16.7088	19.4996	17.4214	21.6495	-1.28499	0.0299144
2678	PTK2B	Q14289-2;Q14289;E9PBI4	111.18	23.3	8	7	10	9	6	2	7	5	4	4	5	5	7	6	2	3	2	2	5	7.85203	6.81152	9.62115	9.06801	6.16799	3.0636	6.82573	5.05138	3.90561	4.80309	4.88554	4.77067	6.786	5.82042	2.24859	2.94862	1.94996	2.04957	5.15465	-1.55277	0.0299775
3624	MRPL45	Q9BRJ2	35.351	16.3	1	1	0	1	0	0	1	1	1	1	0	0	0	0	0	0	0	1	0	0.981503	0.973074	0	1.00756	0	0	0.975104	1.01028	0.976403	1.20077	0	0	0	0	0	0	0	1.02479	0	-6.25713	0.0301536
3086	TAOK1	Q7L7X3;Q7L7X3-3;Q7L7X3-2;Q9UL54-2;Q9UL54-4;Q9UL54;Q9UL54-3	116.07	32.8	7	16	8	9	8	5	12	13	12	7	6	6	7	10	5	6	8	6	10	6.87052	15.5692	7.69692	9.06801	8.22399	7.65899	11.7013	13.1336	11.7168	8.40541	5.86264	5.72481	6.786	9.7007	5.62147	5.89724	7.79983	6.14872	10.3093	-1.41017	0.0306226
3843	RAB9B	Q9NP90	22.719	14.9	0	0	1	0	1	0	0	2	0	0	0	0	0	0	0	0	0	0	0	0	0	0.962115	0	1.028	0	0	2.02055	0	0	0	0	0	0	0	0	0	0	0	-10000	0.030714
105	EIF3H	O15372;B3KS98	39.93	23.9	0	1	0	0	0	0	3	1	0	0	0	5	1	1	0	2	2	1	4	0	0.973074	0	0	0	0	2.92531	1.01028	0	0	0	4.77067	0.969429	0.97007	0	1.96575	1.94996	1.02479	4.12372	3.57064	0.0307614
2879	TMEM41B	Q5BJD5;Q5BJD5-3;Q5BJD5-2;E9PJ42	32.513	16.8	0	0	0	0	0	0	2	3	0	1	0	0	0	0	0	0	0	0	0	0	0	0	0	0	0	1.95021	3.03083	0	1.20077	0	0	0	0	0	0	0	0	0	-10000	0.0307727
1278	C3	P01024;CON__Q2UVX4	187.15	59.5	74	106	92	67	80	7	84	44	48	50	77	128	103	92	61	79	75	86	87	72.6312	103.146	88.5146	67.5063	82.2399	10.7226	81.9088	44.4521	46.8673	60.0387	75.2373	122.129	99.8512	89.2464	68.582	77.647	73.1234	88.1316	89.6908	1.32321	0.0313105
1381	HIST1H2AC	Q93077;Q7L7L0;P04908	14.105	40.8	0	1	0	0	0	0	0	0	5	0	0	2	1	3	0	2	0	4	9	0	0.973074	0	0	0	0	0	0	4.88201	0	0	1.90827	0.969429	2.91021	0	1.96575	0	4.09914	9.27836	4.01003	0.0315193
242	RRAS2	P62070;B7Z5Z2;P62070-3;P62070-2	23.399	34.8	0	0	0	0	0	1	0	0	0	0	1	0	0	0	1	0	1	3	1	0	0	0	0	0	1.5318	0	0	0	0	0.977107	0	0	0	1.12429	0	0.974978	3.07436	1.03093	5.20932	0.031847
281	AVL9	Q8NBF6-2;B8ZZW5;Q8NBF6;Q8N6Z3	65.313	4.6	1	2	1	1	1	0	1	1	0	1	0	0	0	0	2	0	0	0	0	0.981503	1.94615	0.962115	1.00756	1.028	0	0.975104	1.01028	0	1.20077	0	0	0	0	2.24859	0	0	0	0	-3.64688	0.0318611
26	HS2ST1	Q7LGA3-3;Q7LGA3-2;A6ND99;Q7LGA3	26.757	18.8	0	0	0	0	2	0	0	0	1	1	0	0	0	0	0	0	0	0	0	0	0	0	0	2.056	0	0	0	0.976403	1.20077	0	0	0	0	0	0	0	0	0	-10000	0.0320468
1392	SERPINE1	P05121;P05121-2	45.059	59.2	24	27	25	21	21	6	33	29	36	22	28	34	29	32	25	34	36	42	22	23.5561	26.273	24.0529	21.1587	21.588	9.19079	32.1784	29.298	35.1505	26.417	27.359	32.4406	28.1134	31.0422	28.1074	33.4177	35.0992	43.041	22.6804	1.25594	0.0322834
3508	SUCLG2	Q96I99;Q96I99-2;E9PDQ8	46.51	28.7	2	7	5	5	2	4	2	3	6	2	3	10	3	4	9	7	4	10	12	1.96301	6.81152	4.81058	5.03778	2.056	6.12719	1.95021	3.03083	5.85842	2.40155	2.93132	9.54135	2.90829	3.88028	10.1187	6.88011	3.89991	10.2479	12.3711	1.74181	0.0324756
1702	GNAZ	P19086	40.923	51	32	31	21	18	18	25	22	19	23	20	27	16	16	18	20	22	21	12	18	31.4081	30.1653	20.2044	18.136	18.504	38.2949	21.4523	19.1952	22.4573	24.0155	26.3819	15.2662	15.5109	17.4613	22.4859	21.6232	20.4745	12.2974	18.5567	-1.29044	0.0332967
1264	HPRT1	P00492	24.579	72.9	13	13	12	12	13	13	11	20	10	13	10	11	9	11	8	8	13	11	10	12.7595	12.65	11.5454	12.0907	13.364	19.9134	10.7261	20.2055	9.76403	15.6101	9.77107	10.4955	8.72486	10.6708	8.99436	7.86299	12.6747	11.2726	10.3093	-1.37443	0.0335831
167	C2CD5	Q86YS7;Q86YS7-2;B4DRN7;F5H2A1;F5H5R1;F5H3N1	110.45	8.3	1	3	3	3	3	0	2	0	1	1	1	1	0	1	0	1	1	0	1	0.981503	2.91922	2.88635	3.02267	3.084	0	1.95021	0	0.976403	1.20077	0.977107	0.954135	0	0.97007	0	0.982874	0.974978	0	1.03093	-2.60081	0.0336172
1419	S100A9	P06702	13.242	86	7	7	6	9	7	6	1	4	22	5	6	13	11	11	7	23	7	23	31	6.87052	6.81152	5.77269	9.06801	7.19599	9.19079	0.975104	4.0411	21.4809	6.00387	5.86264	12.4038	10.6637	10.6708	7.87006	22.6061	6.82485	23.5701	31.9588	1.90085	0.0336277
3826	MCCC2	Q9HCC0-2;Q9HCC0;D6R9R1;D6RDF7	57.518	29.3	6	5	7	8	3	0	5	3	6	4	2	2	1	1	5	0	3	5	6	5.88902	4.86537	6.73481	8.06046	3.084	0	4.87552	3.03083	5.85842	4.80309	1.95421	1.90827	0.969429	0.97007	5.62147	0	2.92493	5.12393	6.18557	-1.65568	0.0336592
4148	COA3	Q9Y2R0;K7EPV0	11.731	51.9	4	3	3	4	2	1	7	2	2	3	2	1	3	1	1	1	3	2	1	3.92601	2.91922	2.88635	4.03023	2.056	1.5318	6.82573	2.02055	1.95281	3.60232	1.95421	0.954135	2.90829	0.97007	1.12429	0.982874	2.92493	2.04957	1.03093	-1.91793	0.0343745
1535	PTPRF	P10586-2;P10586;F2Z3B8;P23468-3;Q13332-7;F5GWY7;F5GWT7;P23468-5;P23468-4;F5GWR7;P23468-6;Q13332-5;P23468-2;G3XAD5;G3XAE2;Q13332-6;P23468;Q13332-3;G8JL96;Q13332-4;Q13332-2;Q13332;E9PDC5	211.68	3.5	1	2	0	2	1	1	0	0	0	0	0	0	0	0	0	0	1	0	0	0.981503	1.94615	0	2.01511	1.028	1.5318	0	0	0	0	0	0	0	0	0	0	0.974978	0	0	-6.92559	0.0344307
3281	APPL2	Q8NEU8;Q8NEU8-2;Q8NEU8-3;F8VXB0;F8VR68;F8VS86	74.493	63.3	25	28	22	30	26	26	33	33	28	22	19	25	27	24	22	19	33	29	12	24.5376	27.2461	21.1665	30.2267	26.728	39.8267	32.1784	33.3391	27.3393	26.417	18.565	23.8534	26.1746	23.2817	24.7345	18.6746	32.1743	29.7188	12.3711	-1.24127	0.0347962
1663	MGMT	P16455	21.646	47.3	1	2	0	2	2	0	3	1	1	1	1	0	0	0	0	0	1	0	2	0.981503	1.94615	0	2.01511	2.056	0	2.92531	1.01028	0.976403	1.20077	0.977107	0	0	0	0	0	0.974978	0	2.06186	-2.93985	0.0363602
2000	CCT6A	P40227;B4DPJ8;P40227-2	58.024	50.3	29	31	20	32	22	8	27	29	32	24	29	49	33	26	22	35	31	42	29	28.4636	30.1653	19.2423	32.2418	22.616	12.2544	26.3278	29.298	31.2449	28.8186	28.3361	46.7526	31.9911	25.2218	24.7345	34.4006	30.2243	43.041	29.8969	1.25572	0.0367669
2064	GNPDA1	P46926;D6R9P4;E7EVU7;B7Z3X4	32.668	57.8	0	0	0	0	0	0	0	0	0	0	0	0	1	0	0	0	0	1	1	0	0	0	0	0	0	0	0	0	0	0	0	0.969429	0	0	0	0	1.02479	1.03093	10000	0.0370897
3061	LANCL3	Q6ZV70;Q6ZV70-2	46.319	10.7	0	0	0	0	0	0	0	0	0	0	1	0	0	1	0	0	1	0	0	0	0	0	0	0	0	0	0	0	0	0.977107	0	0	0.97007	0	0	0.974978	0	0	10000	0.0370897
551	PCYT1B	F2Z2B1;Q9Y5K3-2;Q9Y5K3-4;Q9Y5K3-3;Q9Y5K3;F8WAZ5;P49585;C9JEJ2	20.277	14.7	0	0	0	0	0	0	0	0	0	0	0	1	0	0	0	0	0	1	1	0	0	0	0	0	0	0	0	0	0	0	0.954135	0	0	0	0	0	1.02479	1.03093	10000	0.0370897
2218	SMTN	P53814-5;P53814-6;B5MCI0;P53814;P53814-2	98.918	5.6	0	0	0	0	0	0	0	0	0	0	0	0	1	0	0	1	0	1	0	0	0	0	0	0	0	0	0	0	0	0	0	0.969429	0	0	0.982874	0	1.02479	0	10000	0.0370897
2200	HK3	P52790	99.024	10.6	0	0	0	0	0	0	0	0	0	0	0	0	0	0	0	1	0	1	1	0	0	0	0	0	0	0	0	0	0	0	0	0	0	0	0.982874	0	1.02479	1.03093	10000	0.0370897
225	RCN1	B7Z1M1;Q15293	33.026	5.7	0	0	0	0	0	0	0	0	0	0	0	1	1	1	0	0	0	0	0	0	0	0	0	0	0	0	0	0	0	0	0.954135	0.969429	0.97007	0	0	0	0	0	10000	0.0370897
714	AP3D1	O14617-2;G5E988;O14617-3;E7EMM2	125.04	32	3	2	6	4	2	1	0	3	0	0	2	2	1	1	0	0	0	0	0	2.94451	1.94615	5.77269	4.03023	2.056	1.5318	0	3.03083	0	0	1.95421	1.90827	0.969429	0.97007	0	0	0	0	0	-3.30593	0.0374028
1259	MT-CO2	P00403	25.565	48	19	15	13	15	17	14	15	15	10	13	17	13	12	17	11	9	12	10	4	18.6486	14.5961	12.5075	15.1134	17.476	21.4452	14.6266	15.1541	9.76403	15.6101	16.6108	12.4038	11.6331	16.4912	12.3672	8.84586	11.6997	10.2479	4.12372	-1.3354	0.0378192
792	CCS	J3KNF4;O14618;E9PK03	27.086	48.2	11	13	10	10	10	14	5	11	5	15	7	9	9	3	6	9	13	5	5	10.7965	12.65	9.62115	10.0756	10.28	21.4452	4.87552	11.113	4.88201	18.0116	6.83975	8.58721	8.72486	2.91021	6.74577	8.84586	12.6747	5.12393	5.15465	-1.56044	0.0381089
2382	RPL8	P62917;G3V1A1;E9PP36	28.024	30	0	1	0	0	0	0	0	0	0	0	0	1	1	1	0	0	0	1	7	0	0.973074	0	0	0	0	0	0	0	0	0	0.954135	0.969429	0.97007	0	0	0	1.02479	7.2165	12.7145	0.0383034
1027	SEC14L5	O43304	78.941	15.2	1	0	0	1	0	0	1	0	0	0	1	0	0	3	0	1	2	5	1	0.981503	0	0	1.00756	0	0	0.975104	0	0	0	0.977107	0	0	2.91021	0	0.982874	1.94996	5.12393	1.03093	4.86366	0.0389859
1673	HSPA6	P17066;P48741	71.027	17.4	5	5	5	5	3	6	4	5	5	3	7	6	6	8	10	9	4	10	5	4.90752	4.86537	4.81058	5.03778	3.084	9.19079	3.90042	5.05138	4.88201	3.60232	6.83975	5.72481	5.81657	7.76056	11.2429	8.84586	3.89991	10.2479	5.15465	1.476	0.0389918
2283	EIF4A1	P60842;J3KT12;P60842-2;B4E102;J3QQP0;E9PBH4;F8WE11	46.153	63.1	33	37	37	39	44	32	50	40	58	46	51	51	47	50	41	59	42	66	56	32.3896	36.0037	35.5983	39.2947	45.2319	49.0175	48.7552	40.411	56.6314	55.2356	49.8325	48.6609	45.5632	48.5035	46.0961	57.9895	40.9491	67.6359	57.732	1.17291	0.0394493
3236	FAM101B	Q8N5W9	22.882	10.3	1	1	2	2	1	0	0	2	0	0	0	1	1	0	0	0	0	0	0	0.981503	0.973074	1.92423	2.01511	1.028	0	0	2.02055	0	0	0	0.954135	0.969429	0	0	0	0	0	0	-4.18402	0.0400683
1548	LAMC1	P11047	177.6	19.1	14	16	13	14	14	7	10	9	6	6	8	9	10	12	6	10	7	5	8	13.741	15.5692	12.5075	14.1058	14.392	10.7226	9.75104	9.09248	5.85842	7.20464	7.81686	8.58721	9.69429	11.6408	6.74577	9.82874	6.82485	5.12393	8.24743	-1.36425	0.0410962
2772	TRIP10	Q15642-2;Q15642-4;Q15642-3;Q15642;M0R0F9;Q15642-5;M0R2H7	62.591	48.3	4	6	4	9	4	0	10	10	7	7	4	1	3	4	6	6	5	5	2	3.92601	5.83844	3.84846	9.06801	4.11199	0	9.75104	10.1028	6.83482	8.40541	3.90843	0.954135	2.90829	3.88028	6.74577	5.89724	4.87489	5.12393	2.06186	-1.53207	0.0412347
444	PLOD2	E7ETU9;O00469;O00469-2;B3KWS3	81.169	6.7	1	1	0	0	0	0	1	0	0	0	2	0	3	0	1	1	2	1	0	0.981503	0.973074	0	0	0	0	0.975104	0	0	0	1.95421	0	2.90829	0	1.12429	0.982874	1.94996	1.02479	0	3.77152	0.0412889
842	FBXL20	Q96IG2-2;Q96IG2;J3KTA1;B4E1B8;Q9UKC9	44.98	7.4	0	2	1	1	3	0	1	0	0	1	0	0	0	1	0	0	1	0	0	0	1.94615	0.962115	1.00756	3.084	0	0.975104	0	0	1.20077	0	0	0	0.97007	0	0	0.974978	0	0	-4.24572	0.0427061
1391	S100A8	P05109	10.834	60.2	12	13	9	10	12	12	6	7	19	11	7	13	14	18	13	50	18	27	49	11.778	12.65	8.65904	10.0756	12.336	18.3816	5.85063	7.07193	18.5517	13.2085	6.83975	12.4038	13.572	17.4613	14.6158	49.1437	17.5496	27.6692	50.5155	1.96586	0.0428209
2383	PPIA	P62937;F8WE65;C9J5S7;Q567Q0;Q9Y536;F5H284;A2BFH1;E5RIZ5	18.012	95.2	87	114	94	88	80	72	117	104	100	108	95	89	93	85	96	95	96	82	77	85.3908	110.93	90.4388	88.665	82.2399	110.289	114.087	105.069	97.6403	129.684	92.8252	84.918	90.1569	82.456	107.932	93.373	93.5979	84.0325	79.3815	-1.129	0.0429971
2972	RNF213	Q63HN8;Q63HN8-4;H3BLU6;J3QTP8;Q63HN8-6;Q63HN8-5	591.4	17.1	6	15	13	11	10	3	7	5	7	5	10	14	10	22	14	6	10	11	38	5.88902	14.5961	12.5075	11.0831	10.28	4.59539	6.82573	5.05138	6.83482	6.00387	9.77107	13.3579	9.69429	21.3415	15.7401	5.89724	9.74978	11.2726	39.1753	1.8061	0.0433253
214	PDIA6	B7Z254;Q15084;F8WA83;B5MCQ5;Q15084-2	47.837	49.7	47	44	44	38	41	29	49	45	52	47	58	47	43	50	50	63	51	64	45	46.1306	42.8152	42.3331	38.2872	42.1479	44.4221	47.7801	45.4624	50.7729	56.4363	56.6722	44.8443	41.6854	48.5035	56.2147	61.921	49.7239	65.5863	46.3918	1.1475	0.0433545
114	CNN2	B4DDF4;Q99439;B4DUT8;Q99439-2;K7ES69;F8WA86;Q15417	32.616	68.8	41	43	45	41	40	27	48	46	29	39	43	64	53	42	56	51	46	45	36	40.2416	41.8422	43.2952	41.3098	41.1199	41.3585	46.805	46.4727	28.3157	46.8302	42.0156	61.0646	51.3797	40.7429	62.9605	50.1265	44.849	46.1154	37.1134	1.16107	0.0444199
423	SLC43A3	Q8NBI5;E7EQD2	54.528	9.2	0	0	0	0	1	1	1	0	1	1	1	2	0	1	2	2	2	2	1	0	0	0	0	1.028	1.5318	0.975104	0	0.976403	1.20077	0.977107	1.90827	0	0.97007	2.24859	1.96575	1.94996	2.04957	1.03093	2.54825	0.0448698
2935	ATPAF1	Q5TC12-3;Q5TC12-2;Q5TC12;I3L448;I3L1W9;A8MRA7;E9PPX6	27.438	30.4	1	1	0	0	0	0	0	0	0	0	2	0	1	1	0	2	2	0	0	0.981503	0.973074	0	0	0	0	0	0	0	0	1.95421	0	0.969429	0.97007	0	1.96575	1.94996	0	0	4.43939	0.0449714
1812	S100P	P25815	10.4	17.9	0	0	0	0	0	0	0	0	2	0	0	1	0	0	0	3	2	1	1	0	0	0	0	0	0	0	0	1.95281	0	0	0.954135	0	0	0	2.94862	1.94996	1.02479	1.03093	4.49975	0.0452252
48	AMOT	A6NP16;Q4VCS5-2;E7ERM3;Q4VCS5	68.392	2.2	0	0	0	0	1	0	0	0	1	1	0	0	0	0	0	0	0	0	0	0	0	0	0	1.028	0	0	0	0.976403	1.20077	0	0	0	0	0	0	0	0	0	-10000	0.046121
2727	ACAP1	Q15027	81.535	8.9	1	1	0	0	0	0	0	0	1	0	0	0	0	0	0	0	0	0	0	0.981503	0.973074	0	0	0	0	0	0	0.976403	0	0	0	0	0	0	0	0	0	0	-10000	0.046121
3523	SLC35E1	Q96K37;Q96K37-2	44.772	19.5	1	0	1	0	0	0	2	1	1	1	2	0	4	3	1	1	1	2	2	0.981503	0	0.962115	0	0	0	1.95021	1.01028	0.976403	1.20077	1.95421	0	3.87772	2.91021	1.12429	0.982874	0.974978	2.04957	2.06186	2.50045	0.0466107
404	ASAH1	E7EMM4;Q13510;Q13510-2;E7ERV9;Q13510-3	41.796	41.4	7	6	9	8	9	5	12	6	3	4	5	5	9	6	3	4	4	4	4	6.87052	5.83844	8.65904	8.06046	9.25199	7.65899	11.7013	6.06165	2.92921	4.80309	4.88554	4.77067	8.72486	5.82042	3.37288	3.93149	3.89991	4.09914	4.12372	-1.48185	0.04728
1338	TTR	P02766	15.887	73.5	20	26	24	21	23	9	22	16	21	14	15	17	22	19	18	13	21	11	12	19.6301	25.2999	23.0908	21.1587	23.644	13.7862	21.4523	16.1644	20.5045	16.8108	14.6566	16.2203	21.3274	18.4313	20.2373	12.7774	20.4745	11.2726	12.3711	-1.22751	0.0478831
3847	OSGEP	Q9NPF4;G3V425;G3V4G4	36.426	40.6	4	4	1	1	3	2	2	2	0	3	5	0	0	2	1	0	2	0	0	3.92601	3.89229	0.962115	1.00756	3.084	3.0636	1.95021	2.02055	0	3.60232	4.88554	0	0	1.94014	1.12429	0	1.94996	0	0	-2.13717	0.0479285
13	VWA8	A3KMH1-2;A3KMH1-3;A3KMH1	116.94	5.8	0	1	1	0	0	1	0	0	0	0	1	1	3	0	0	0	1	1	3	0	0.973074	0.962115	0	0	1.5318	0	0	0	0	0.977107	0.954135	2.90829	0	0	0	0.974978	1.02479	3.09279	3.18307	0.0487709
