# Supplementary material for: Effects of Cancer Presence and Therapy on the Platelet Proteome
Source: Int J Mol Sci. 2021 Jul 30;22(15):8236. doi: 10.3390/ijms22158236 (PMC8347210; doi:10.3390/ijms22158236)
Supplement: Supplementary file 1 [file ijms-22-08236-s001.zip › ijms-1266033-supplementary/Supplemental table S3-New.xlsx]

## Sheet: Legend
Data set (order is order of LC-MS/MS acquisition)
Sample Letter ID	Sample Involves	Sample Contains	Sample Time
PA	Healthy Volunteer #6	Platelet Lysate	-
PB	Gastric Cancer Patient #4	Platelet Lysate	Pre-treatment
PD	Healthy Volunteer #7	Platelet Lysate	-
PE	Neuro-ectoderm Cancer Patient #7	Platelet Lysate	Pre-treatment
PG	Rectal Cancer Patient #5	Platelet Lysate	Pre-treatment
PH	Healthy Volunteer #10	Platelet Lysate	-
PI	Healthy Volunteer #8	Platelet Lysate	-
PL	Healthy Volunteer #9	Platelet Lysate	-
PM	Anal Cancer Patient #9	Platelet Lysate	Pre-treatment
PO	Colon Cancer Patient #1	Platelet Lysate	Pre-treatment
PP	Healthy Volunteer #1	Platelet Lysate	-
PQ	Colon Cancer Patient #2	Platelet Lysate	Pre-treatment
PR	Healthy Volunteer #2	Platelet Lysate	-
PS	Tongue (base) Cancer Patient #3	Platelet Lysate	Pre-treatment
PT	Healthy Volunteer #3	Platelet Lysate	-
PU	Esophageal Cancer Patient #6	Platelet Lysate	Pre-treatment
PV	Healthy Volunteer #4	Platelet Lysate	-
Columns displayed in sheet "Control vs Cancer"
id	A unique (consecutive) identifier for each row in the proteinGroups table, which is used to cross-link the information in this file with the information stored in other tables of the MaxQuant output.
Gene name	Name (gene symbol) of the gene associated to the leading protein.
Protein IDs	UniProt accession(s) of protein(s) contained in the protein group. They are sorted by number of identified peptides in descending order.
Mol. weight [kDa]	Molecular weight of the leading protein sequence contained in the protein group.
Sequence coverage [%]	Percentage of the sequence that is covered by the identified peptides of the best protein sequence contained in the group.
Raw count [sample label]	Number of identified MS/MS spectra for the protein group in the specified sample. Information extracted from MaxQuant Evidence table.
Normalised count [sample label]	Normalised number of identified MS/MS spectra for the protein group in the specified sample. Information extracted from MaxQuant Evidence table. Normalisation to the mean total counts per sample. Sample group 1 (healthy controls) highlighted in blue, sample group 2 (patients with cancer) highlighted in brown.
Fold change	Mean normalised count for group 2 (patients with cancer) divided by mean normalised count for group 1 (healthy controls). If ratio < 1, the negative reciprocal is taken (0.5 becomes -2). Proteins that are unique in group 1 or group 2 get an arbitrarily high value (10000 or 10000, respectively).
p-value	Result of a beta-binomial test (Pham et al. (2010) Bioinformatics 26 , 363-369).

## Sheet: Control vs Cancer
Supplemental table S3. List of 50 proteins which were at least 1.5-fold higher expressed in platelets of patients with cancer compared to platelets from healthy individuals.
id	Gene name	Protein IDs	Mol. weight [kDa]	Sequence coverage [%]	Raw count (PA) Platelet.Lysate Healthy6	Raw count (PD) Platelet.Lysate Healthy7	Raw count (PH) Platelet.Lysate Healthy10	Raw count (PI) Platelet.Lysate Healthy8	Raw count (PL) Platelet.Lysate Healthy9	Raw count (PP) Platelet.Lysate Healthy1	Raw count (PR) Platelet.Lysate Healthy2	Raw count (PT) Platelet.Lysate Healthy3	Raw count (PV) Platelet.Lysate Healthy4	Raw count (PX) Platelet.Lysate Healthy5	Raw count (PB) Platelet.Lysate Pre-Tx.Gastric.Patient4	Raw count (PE) Platelet.Lysate Pre-Tx.Neuro-ectoderm.Patient7	Raw count (PG) Platelet.Lysate Pre-Tx.Rectal.Patient5	Raw count (PM) Platelet.Lysate Pre-Tx.Anal.Patient9	Raw count (PO) Platelet.Lysate Pre-Tx.Colon.Patient1	Raw count (PQ) Platelet.Lysate Pre-Tx.Colon.Patient2	Raw count (PS) Platelet.Lysate Pre-Tx.Tongue(base).Patient3	Raw count (PU) Platelet.Lysate Pre-Tx.Esophageal.Patient6	Raw count (PW) Platelet.Lysate Pre-Tx.Colon.Patient8	Normalised count (PA) Platelet.Lysate Healthy6	Normalised count (PD) Platelet.Lysate Healthy7	Normalised count (PH) Platelet.Lysate Healthy10	Normalised count (PI) Platelet.Lysate Healthy8	Normalised count (PL) Platelet.Lysate Healthy9	Normalised count (PP) Platelet.Lysate Healthy1	Normalised count (PR) Platelet.Lysate Healthy2	Normalised count (PT) Platelet.Lysate Healthy3	Normalised count (PV) Platelet.Lysate Healthy4	Normalised count (PX) Platelet.Lysate Healthy5	Normalised count (PB) Platelet.Lysate Pre-Tx.Gastric.Patient4	Normalised count (PE) Platelet.Lysate Pre-Tx.Neuro-ectoderm.Patient7	Normalised count (PG) Platelet.Lysate Pre-Tx.Rectal.Patient5	Normalised count (PM) Platelet.Lysate Pre-Tx.Anal.Patient9	Normalised count (PO) Platelet.Lysate Pre-Tx.Colon.Patient1	Normalised count (PQ) Platelet.Lysate Pre-Tx.Colon.Patient2	Normalised count (PS) Platelet.Lysate Pre-Tx.Tongue(base).Patient3	Normalised count (PU) Platelet.Lysate Pre-Tx.Esophageal.Patient6	Normalised count (PW) Platelet.Lysate Pre-Tx.Colon.Patient8	Fold change	p-value
509	RPS6KA1	E9PRI4;E9PGT3;Q15418;Q15418-2;Q15418-3;E9PAN7	81.146	26.3	0	0	0	0	0	0	0	0	0	0	1	1	1	0	0	1	0	2	0	0	0	0	0	0	0	0	0	0	0	0.977107	0.954135	0.969429	0	0	0.982874	0	2.04957	0	10000	0.00346816
222	USP24	B7WPF4	277.41	25.5	0	0	0	0	0	0	0	0	0	0	1	0	0	0	0	2	1	2	0	0	0	0	0	0	0	0	0	0	0	0.977107	0	0	0	0	1.96575	0.974978	2.04957	0	10000	0.0059319
4071	MYH13	Q9UKX3;Q9Y623;P13535	223.6	3.3	0	0	0	0	0	0	0	0	0	0	2	0	1	0	2	1	0	0	0	0	0	0	0	0	0	0	0	0	0	1.95421	0	0.969429	0	2.24859	0.982874	0	0	0	10000	0.0062997
1329	CRP	P02741;P02741-2;Q5VVP7;C9JRE9	25.038	25.4	0	0	0	0	0	0	0	0	0	0	0	3	0	0	0	4	0	8	1	0	0	0	0	0	0	0	0	0	0	0	2.8624	0	0	0	3.93149	0	8.19829	1.03093	10000	0.00636635
3265	PLA2G15	Q8NCC3;B4DUD1;B4DPU0;B4DJW4	46.657	9.2	0	0	0	0	0	0	0	0	0	0	2	1	0	1	0	0	0	1	0	0	0	0	0	0	0	0	0	0	0	1.95421	0.954135	0	0.97007	0	0	0	1.02479	0	10000	0.00807668
3400	RAD50	Q92878;Q92878-2;Q92878-3;E7ESD9;E9PM98	153.89	10.2	0	0	0	0	0	0	0	0	0	0	0	1	1	0	1	0	0	0	3	0	0	0	0	0	0	0	0	0	0	0	0.954135	0.969429	0	1.12429	0	0	0	3.09279	10000	0.0087197
4189	WDR7	Q9Y4E6-2;Q9Y4E6	160.51	2.3	0	0	0	0	0	0	0	0	0	0	1	0	0	1	1	0	1	0	0	0	0	0	0	0	0	0	0	0	0	0.977107	0	0	0.97007	1.12429	0	0.974978	0	0	10000	0.0160713
3015	PLBD1	Q6P4A8	63.254	4	0	0	0	0	0	0	0	0	0	0	0	2	0	0	0	2	0	0	1	0	0	0	0	0	0	0	0	0	0	0	1.90827	0	0	0	1.96575	0	0	1.03093	10000	0.0204738
3838	RETN	Q9HD89;Q76B53	11.419	48.1	0	0	0	0	0	0	0	0	0	0	0	0	0	0	0	1	0	2	3	0	0	0	0	0	0	0	0	0	0	0	0	0	0	0	0.982874	0	2.04957	3.09279	10000	0.022184
3084	ENOSF1	Q7L5Y1;Q7L5Y1-4;F5H1W8;J3QL99;J3QSB6;B3KSL6;Q7L5Y1-2;J3QL81	49.786	14.2	0	0	0	0	0	0	0	0	0	0	0	0	1	0	0	0	0	1	2	0	0	0	0	0	0	0	0	0	0	0	0	0.969429	0	0	0	0	1.02479	2.06186	10000	0.0235892
3072	ABCF2	Q9UG63;Q75MJ1	71.289	7.5	0	0	0	0	0	0	0	0	0	0	0	0	0	1	0	0	0	1	2	0	0	0	0	0	0	0	0	0	0	0	0	0	0.97007	0	0	0	1.02479	2.06186	10000	0.023593
2648	CUX1	Q13948-9;P39880-9;Q13948-10;Q13948-2;Q13948;P39880-6;P39880-4;P39880-5;P39880-2;P39880;P39880-3	72.84	8.5	0	0	0	0	0	0	0	0	0	0	0	0	0	0	0	1	0	2	1	0	0	0	0	0	0	0	0	0	0	0	0	0	0	0	0.982874	0	2.04957	1.03093	10000	0.0236343
1333	LRG1	P02750	38.177	8.9	0	0	0	0	0	0	0	0	0	0	0	1	0	0	1	0	0	3	0	0	0	0	0	0	0	0	0	0	0	0	0.954135	0	0	1.12429	0	0	3.07436	0	10000	0.0254219
1676	BPI	P17213	53.899	11.5	0	0	0	0	0	0	0	0	0	0	0	0	0	1	0	4	0	0	1	0	0	0	0	0	0	0	0	0	0	0	0	0	0.97007	0	3.93149	0	0	1.03093	10000	0.0256671
2064	GNPDA1	P46926;D6R9P4;E7EVU7;B7Z3X4	32.668	57.8	0	0	0	0	0	0	0	0	0	0	0	0	1	0	0	0	0	1	1	0	0	0	0	0	0	0	0	0	0	0	0	0.969429	0	0	0	0	1.02479	1.03093	10000	0.0370897
3061	LANCL3	Q6ZV70;Q6ZV70-2	46.319	10.7	0	0	0	0	0	0	0	0	0	0	1	0	0	1	0	0	1	0	0	0	0	0	0	0	0	0	0	0	0	0.977107	0	0	0.97007	0	0	0.974978	0	0	10000	0.0370897
551	PCYT1B	F2Z2B1;Q9Y5K3-2;Q9Y5K3-4;Q9Y5K3-3;Q9Y5K3;F8WAZ5;P49585;C9JEJ2	20.277	14.7	0	0	0	0	0	0	0	0	0	0	0	1	0	0	0	0	0	1	1	0	0	0	0	0	0	0	0	0	0	0	0.954135	0	0	0	0	0	1.02479	1.03093	10000	0.0370897
2218	SMTN	P53814-5;P53814-6;B5MCI0;P53814;P53814-2	98.918	5.6	0	0	0	0	0	0	0	0	0	0	0	0	1	0	0	1	0	1	0	0	0	0	0	0	0	0	0	0	0	0	0	0.969429	0	0	0.982874	0	1.02479	0	10000	0.0370897
2200	HK3	P52790	99.024	10.6	0	0	0	0	0	0	0	0	0	0	0	0	0	0	0	1	0	1	1	0	0	0	0	0	0	0	0	0	0	0	0	0	0	0	0.982874	0	1.02479	1.03093	10000	0.0370897
225	RCN1	B7Z1M1;Q15293	33.026	5.7	0	0	0	0	0	0	0	0	0	0	0	1	1	1	0	0	0	0	0	0	0	0	0	0	0	0	0	0	0	0	0.954135	0.969429	0.97007	0	0	0	0	0	10000	0.0370897
2382	RPL8	P62917;G3V1A1;E9PP36	28.024	30	0	1	0	0	0	0	0	0	0	0	0	1	1	1	0	0	0	1	7	0	0.973074	0	0	0	0	0	0	0	0	0	0.954135	0.969429	0.97007	0	0	0	1.02479	7.2165	12.7145	0.0383034
1142	PGLYRP1	O75594	21.731	37.2	0	0	0	0	0	0	0	0	1	0	0	2	0	1	0	3	0	1	2	0	0	0	0	0	0	0	0	0.976403	0	0	1.90827	0	0.97007	0	2.94862	0	1.02479	2.06186	10.1434	0.0128468
2506	ITIH3	Q06033-2;Q06033;E7ET33;CON__Q0V8M9	99.326	13.2	2	1	0	0	1	0	0	0	0	1	3	2	3	2	5	10	0	3	2	1.96301	0.973074	0	0	1.028	0	0	0	0	1.20077	2.93132	1.90827	2.90829	1.94014	5.62147	9.82874	0	3.07436	2.06186	6.51292	0.00127228
1718	AZU1	P20160	26.885	23.9	0	0	0	0	0	1	0	0	2	0	1	2	0	4	0	4	1	3	4	0	0	0	0	0	1.5318	0	0	1.95281	0	0.977107	1.90827	0	3.88028	0	3.93149	0.974978	3.07436	4.12372	6.01701	0.00321409
1331	C9	P02748;CON__Q3MHN2	63.173	18.8	0	1	2	3	0	0	0	0	0	0	0	7	1	0	5	5	4	5	2	0	0.973074	1.92423	3.02267	0	0	0	0	0	0	0	6.67894	0.969429	0	5.62147	4.91437	3.89991	5.12393	2.06186	5.49363	0.00694538
242	RRAS2	P62070;B7Z5Z2;P62070-3;P62070-2	23.399	34.8	0	0	0	0	0	1	0	0	0	0	1	0	0	0	1	0	1	3	1	0	0	0	0	0	1.5318	0	0	0	0	0.977107	0	0	0	1.12429	0	0.974978	3.07436	1.03093	5.20932	0.031847
1027	SEC14L5	O43304	78.941	15.2	1	0	0	1	0	0	1	0	0	0	1	0	0	3	0	1	2	5	1	0.981503	0	0	1.00756	0	0	0.975104	0	0	0	0.977107	0	0	2.91021	0	0.982874	1.94996	5.12393	1.03093	4.86366	0.0389859
1812	S100P	P25815	10.4	17.9	0	0	0	0	0	0	0	0	2	0	0	1	0	0	0	3	2	1	1	0	0	0	0	0	0	0	0	1.95281	0	0	0.954135	0	0	0	2.94862	1.94996	1.02479	1.03093	4.49975	0.0452252
2935	ATPAF1	Q5TC12-3;Q5TC12-2;Q5TC12;I3L448;I3L1W9;A8MRA7;E9PPX6	27.438	30.4	1	1	0	0	0	0	0	0	0	0	2	0	1	1	0	2	2	0	0	0.981503	0.973074	0	0	0	0	0	0	0	0	1.95421	0	0.969429	0.97007	0	1.96575	1.94996	0	0	4.43939	0.0449714
1698	LBP	P18428	53.383	7.1	0	0	0	2	1	1	0	0	0	0	2	2	1	1	2	5	1	2	2	0	0	0	2.01511	1.028	1.5318	0	0	0	0	1.95421	1.90827	0.969429	0.97007	2.24859	4.91437	0.974978	2.04957	2.06186	4.38414	0.00175361
1381	HIST1H2AC	Q93077;Q7L7L0;P04908	14.105	40.8	0	1	0	0	0	0	0	0	5	0	0	2	1	3	0	2	0	4	9	0	0.973074	0	0	0	0	0	0	4.88201	0	0	1.90827	0.969429	2.91021	0	1.96575	0	4.09914	9.27836	4.01003	0.0315193
1470	ELANE	P08246	28.518	44.9	2	2	0	2	0	2	0	0	13	0	2	5	4	7	2	22	5	16	11	1.96301	1.94615	0	2.01511	0	3.0636	0	0	12.6932	0	1.95421	4.77067	3.87772	6.79049	2.24859	21.6232	4.87489	16.3966	11.3402	3.78602	0.00225848
444	PLOD2	E7ETU9;O00469;O00469-2;B3KWS3	81.169	6.7	1	1	0	0	0	0	1	0	0	0	2	0	3	0	1	1	2	1	0	0.981503	0.973074	0	0	0	0	0.975104	0	0	0	1.95421	0	2.90829	0	1.12429	0.982874	1.94996	1.02479	0	3.77152	0.0412889
1791	PRTN3	U3KPS2;P24158	23.611	36.7	1	1	0	2	2	0	0	0	5	0	2	3	2	2	1	11	1	8	7	0.981503	0.973074	0	2.01511	2.056	0	0	0	4.88201	0	1.95421	2.8624	1.93886	1.94014	1.12429	10.8116	0.974978	8.19829	7.2165	3.77117	0.00953056
1471	CTSG	P08311	28.837	55.3	3	0	0	2	1	0	0	0	13	2	1	5	3	7	0	18	2	15	19	2.94451	0	0	2.01511	1.028	0	0	0	12.6932	2.40155	0.977107	4.77067	2.90829	6.79049	0	17.6917	1.94996	15.3718	19.5877	3.69174	0.0247333
105	EIF3H	O15372;B3KS98	39.93	23.9	0	1	0	0	0	0	3	1	0	0	0	5	1	1	0	2	2	1	4	0	0.973074	0	0	0	0	2.92531	1.01028	0	0	0	4.77067	0.969429	0.97007	0	1.96575	1.94996	1.02479	4.12372	3.57064	0.0307614
1396	MPO	P05164-2;P05164;P05164-3	73.853	54.6	3	9	2	6	1	1	0	0	43	4	7	16	8	9	2	49	11	42	56	2.94451	8.75766	1.92423	6.04534	1.028	1.5318	0	0	41.9853	4.80309	6.83975	15.2662	7.75543	8.73063	2.24859	48.1608	10.7248	43.041	57.732	3.22772	0.0143614
13	VWA8	A3KMH1-2;A3KMH1-3;A3KMH1	116.94	5.8	0	1	1	0	0	1	0	0	0	0	1	1	3	0	0	0	1	1	3	0	0.973074	0.962115	0	0	1.5318	0	0	0	0	0.977107	0.954135	2.90829	0	0	0	0.974978	1.02479	3.09279	3.18307	0.0487709
603	VPS26A	G3V1N8;F5H4L7;O75436;S4R3Q6;O75436-2	25.506	30.1	0	0	1	0	0	1	0	0	1	1	0	2	1	2	2	1	0	3	2	0	0	0.962115	0	0	1.5318	0	0	0.976403	1.20077	0	1.90827	0.969429	1.94014	2.24859	0.982874	0	3.07436	2.06186	3.13644	0.0211988
423	SLC43A3	Q8NBI5;E7EQD2	54.528	9.2	0	0	0	0	1	1	1	0	1	1	1	2	0	1	2	2	2	2	1	0	0	0	0	1.028	1.5318	0.975104	0	0.976403	1.20077	0.977107	1.90827	0	0.97007	2.24859	1.96575	1.94996	2.04957	1.03093	2.54825	0.0448698
3523	SLC35E1	Q96K37;Q96K37-2	44.772	19.5	1	0	1	0	0	0	2	1	1	1	2	0	4	3	1	1	1	2	2	0.981503	0	0.962115	0	0	0	1.95021	1.01028	0.976403	1.20077	1.95421	0	3.87772	2.91021	1.12429	0.982874	0.974978	2.04957	2.06186	2.50045	0.0466107
1269	HP	P00738;P00739;P00739-2;J3QQI8;H3BMJ7;J3KTC3	45.205	47.3	4	11	6	6	6	3	9	0	8	5	5	8	19	9	16	13	17	32	8	3.92601	10.7038	5.77269	6.04534	6.16799	4.59539	8.77594	0	7.81122	6.00387	4.88554	7.63308	18.4191	8.73063	17.9887	12.7774	16.5746	32.7932	8.24743	2.37913	0.00531338
773	LCN2	P80188;H9KV70;P80188-2	22.588	52.5	0	0	0	4	1	2	1	0	8	0	0	5	2	5	2	11	2	6	3	0	0	0	4.03023	1.028	3.0636	0.975104	0	7.81122	0	0	4.77067	1.93886	4.85035	2.24859	10.8116	1.94996	6.14872	3.09279	2.35334	0.0285272
1391	S100A8	P05109	10.834	60.2	12	13	9	10	12	12	6	7	19	11	7	13	14	18	13	50	18	27	49	11.778	12.65	8.65904	10.0756	12.336	18.3816	5.85063	7.07193	18.5517	13.2085	6.83975	12.4038	13.572	17.4613	14.6158	49.1437	17.5496	27.6692	50.5155	1.96586	0.0428209
1419	S100A9	P06702	13.242	86	7	7	6	9	7	6	1	4	22	5	6	13	11	11	7	23	7	23	31	6.87052	6.81152	5.77269	9.06801	7.19599	9.19079	0.975104	4.0411	21.4809	6.00387	5.86264	12.4038	10.6637	10.6708	7.87006	22.6061	6.82485	23.5701	31.9588	1.90085	0.0336277
2192	JAK3	P52333;P52333-2	125.1	18.7	2	8	4	0	3	6	2	4	4	0	8	6	4	4	7	10	9	9	2	1.96301	7.78459	3.84846	0	3.084	9.19079	1.95021	4.0411	3.90561	0	7.81686	5.72481	3.87772	3.88028	7.87006	9.82874	8.7748	9.22307	2.06186	1.83462	0.0170889
2972	RNF213	Q63HN8;Q63HN8-4;H3BLU6;J3QTP8;Q63HN8-6;Q63HN8-5	591.4	17.1	6	15	13	11	10	3	7	5	7	5	10	14	10	22	14	6	10	11	38	5.88902	14.5961	12.5075	11.0831	10.28	4.59539	6.82573	5.05138	6.83482	6.00387	9.77107	13.3579	9.69429	21.3415	15.7401	5.89724	9.74978	11.2726	39.1753	1.8061	0.0433253
3508	SUCLG2	Q96I99;Q96I99-2;E9PDQ8	46.51	28.7	2	7	5	5	2	4	2	3	6	2	3	10	3	4	9	7	4	10	12	1.96301	6.81152	4.81058	5.03778	2.056	6.12719	1.95021	3.03083	5.85842	2.40155	2.93132	9.54135	2.90829	3.88028	10.1187	6.88011	3.89991	10.2479	12.3711	1.74181	0.0324756
3609	SH3GL1	Q99961;Q99961-3;Q99961-2;F5H5J3;Q99962	41.489	37	6	8	4	3	1	4	3	5	2	3	7	14	6	8	7	5	3	7	4	5.88902	7.78459	3.84846	3.02267	1.028	6.12719	2.92531	5.05138	1.95281	3.60232	6.83975	13.3579	5.81657	7.76056	7.87006	4.91437	2.92493	7.1735	4.12372	1.63793	0.0252757
1276	SERPINA1	P01009;P01009-2;P01009-3	46.736	56.2	18	20	15	15	23	1	25	20	17	14	15	32	17	17	23	41	27	53	22	17.6671	19.4615	14.4317	15.1134	23.644	1.5318	24.3776	20.2055	16.5988	16.8108	14.6566	30.5323	16.4803	16.4912	25.8588	40.2978	26.3244	54.3137	22.6804	1.62004	0.0280955
