# Supplementary material for: Effects of Cancer Presence and Therapy on the Platelet Proteome
Source: Int J Mol Sci. 2021 Jul 30;22(15):8236. doi: 10.3390/ijms22158236 (PMC8347210; doi:10.3390/ijms22158236)
Supplement: Supplementary file 1 [file ijms-22-08236-s001.zip › ijms-1266033-supplementary/Supplemental table S4-New.xlsx]

## Sheet: Legend
Data set (order is order of LC-MS/MS acquisition)
Sample Letter ID	Sample Involves	Sample Contains	Sample Time
PA	Healthy Volunteer #6	Platelet Lysate	-
PB	Gastric Cancer Patient #4	Platelet Lysate	Pre-treatment
PD	Healthy Volunteer #7	Platelet Lysate	-
PE	Neuro-ectoderm Cancer Patient #7	Platelet Lysate	Pre-treatment
PG	Rectal Cancer Patient #5	Platelet Lysate	Pre-treatment
PH	Healthy Volunteer #10	Platelet Lysate	-
PI	Healthy Volunteer #8	Platelet Lysate	-
PL	Healthy Volunteer #9	Platelet Lysate	-
PM	Anal Cancer Patient #9	Platelet Lysate	Pre-treatment
PO	Colon Cancer Patient #1	Platelet Lysate	Pre-treatment
PP	Healthy Volunteer #1	Platelet Lysate	-
PQ	Colon Cancer Patient #2	Platelet Lysate	Pre-treatment
PR	Healthy Volunteer #2	Platelet Lysate	-
PS	Tongue (base) Cancer Patient #3	Platelet Lysate	Pre-treatment
PT	Healthy Volunteer #3	Platelet Lysate	-
PU	Esophageal Cancer Patient #6	Platelet Lysate	Pre-treatment
PV	Healthy Volunteer #4	Platelet Lysate	-
Columns displayed in sheet "Control vs Cancer"
id	A unique (consecutive) identifier for each row in the proteinGroups table, which is used to cross-link the information in this file with the information stored in other tables of the MaxQuant output.
Gene name	Name (gene symbol) of the gene associated to the leading protein.
Protein IDs	UniProt accession(s) of protein(s) contained in the protein group. They are sorted by number of identified peptides in descending order.
Mol. weight [kDa]	Molecular weight of the leading protein sequence contained in the protein group.
Sequence coverage [%]	Percentage of the sequence that is covered by the identified peptides of the best protein sequence contained in the group.
Raw count [sample label]	Number of identified MS/MS spectra for the protein group in the specified sample. Information extracted from MaxQuant Evidence table.
Normalised count [sample label]	Normalised number of identified MS/MS spectra for the protein group in the specified sample. Information extracted from MaxQuant Evidence table. Normalisation to the mean total counts per sample. Sample group 1 (healthy controls) highlighted in blue, sample group 2 (patients with cancer) highlighted in brown.
Fold change	Mean normalised count for group 2 (patients with cancer) divided by mean normalised count for group 1 (healthy controls). If ratio < 1, the negative reciprocal is taken (0.5 becomes -2). Proteins that are unique in group 1 or group 2 get an arbitrarily high value (10000 or 10000, respectively).
p-value	Result of a beta-binomial test (Pham et al. (2010) Bioinformatics 26 , 363-369).

## Sheet: Control vs Cancer
Supplemental table S4. List of 36 proteins which were at least 1.5-fold higher expressed in platelets of healthy controls compared to platelets from patients with cancer.
id	Gene name	Protein IDs	Mol. weight [kDa]	Sequence coverage [%]	Raw count (PA) Platelet.Lysate Healthy6	Raw count (PD) Platelet.Lysate Healthy7	Raw count (PH) Platelet.Lysate Healthy10	Raw count (PI) Platelet.Lysate Healthy8	Raw count (PL) Platelet.Lysate Healthy9	Raw count (PP) Platelet.Lysate Healthy1	Raw count (PR) Platelet.Lysate Healthy2	Raw count (PT) Platelet.Lysate Healthy3	Raw count (PV) Platelet.Lysate Healthy4	Raw count (PX) Platelet.Lysate Healthy5	Raw count (PB) Platelet.Lysate Pre-Tx.Gastric.Patient4	Raw count (PE) Platelet.Lysate Pre-Tx.Neuro-ectoderm.Patient7	Raw count (PG) Platelet.Lysate Pre-Tx.Rectal.Patient5	Raw count (PM) Platelet.Lysate Pre-Tx.Anal.Patient9	Raw count (PO) Platelet.Lysate Pre-Tx.Colon.Patient1	Raw count (PQ) Platelet.Lysate Pre-Tx.Colon.Patient2	Raw count (PS) Platelet.Lysate Pre-Tx.Tongue(base).Patient3	Raw count (PU) Platelet.Lysate Pre-Tx.Esophageal.Patient6	Raw count (PW) Platelet.Lysate Pre-Tx.Colon.Patient8	Normalised count (PA) Platelet.Lysate Healthy6	Normalised count (PD) Platelet.Lysate Healthy7	Normalised count (PH) Platelet.Lysate Healthy10	Normalised count (PI) Platelet.Lysate Healthy8	Normalised count (PL) Platelet.Lysate Healthy9	Normalised count (PP) Platelet.Lysate Healthy1	Normalised count (PR) Platelet.Lysate Healthy2	Normalised count (PT) Platelet.Lysate Healthy3	Normalised count (PV) Platelet.Lysate Healthy4	Normalised count (PX) Platelet.Lysate Healthy5	Normalised count (PB) Platelet.Lysate Pre-Tx.Gastric.Patient4	Normalised count (PE) Platelet.Lysate Pre-Tx.Neuro-ectoderm.Patient7	Normalised count (PG) Platelet.Lysate Pre-Tx.Rectal.Patient5	Normalised count (PM) Platelet.Lysate Pre-Tx.Anal.Patient9	Normalised count (PO) Platelet.Lysate Pre-Tx.Colon.Patient1	Normalised count (PQ) Platelet.Lysate Pre-Tx.Colon.Patient2	Normalised count (PS) Platelet.Lysate Pre-Tx.Tongue(base).Patient3	Normalised count (PU) Platelet.Lysate Pre-Tx.Esophageal.Patient6	Normalised count (PW) Platelet.Lysate Pre-Tx.Colon.Patient8	Fold change	p-value
1756	GPX3	P22352	25.57	19.5	1	0	1	1	2	0	0	1	1	0	0	0	0	0	0	0	0	0	0	0.981503	0	0.962115	1.00756	2.056	0	0	1.01028	0.976403	0	0	0	0	0	0	0	0	0	0	-10000	0.00247562
229	NDRG3	B7Z341;F8WBF9;Q9UGV2-3;Q9UGV2-2;Q9UGV2;Q5TH30	29.72	14.8	1	1	1	1	0	1	0	0	0	1	0	0	0	0	0	0	0	0	0	0.981503	0.973074	0.962115	1.00756	0	1.5318	0	0	0	1.20077	0	0	0	0	0	0	0	0	0	-10000	0.00479718
3545	PGLYRP2	Q96PD5;Q96PD5-2;CON__ENSEMBL:ENSBTAP00000016285	62.216	10.8	0	0	0	1	0	0	2	1	0	1	0	0	0	0	0	0	0	0	0	0	0	0	1.00756	0	0	1.95021	1.01028	0	1.20077	0	0	0	0	0	0	0	0	0	-10000	0.0116389
677	NEB	F8WCL5;P20929;J3QK84;F8WCP0	986.65	0.5	0	1	0	1	1	1	0	0	0	0	0	0	0	0	0	0	0	0	0	0	0.973074	0	1.00756	1.028	1.5318	0	0	0	0	0	0	0	0	0	0	0	0	0	-10000	0.02129
4159	AMDHD2	Q9Y303;Q9Y303-2;Q9Y303-3;H3BT49	43.747	8.1	0	1	1	1	0	1	0	0	0	0	0	0	0	0	0	0	0	0	0	0	0.973074	0.962115	1.00756	0	1.5318	0	0	0	0	0	0	0	0	0	0	0	0	0	-10000	0.02129
1215	ADAMTS2	O95450	134.75	0.8	0	1	1	1	1	0	0	0	0	0	0	0	0	0	0	0	0	0	0	0	0.973074	0.962115	1.00756	1.028	0	0	0	0	0	0	0	0	0	0	0	0	0	0	-10000	0.02129
2920	CHCHD2	Q9Y6H1;Q5T1J5	15.512	18.5	0	0	0	0	0	0	1	1	1	1	0	0	0	0	0	0	0	0	0	0	0	0	0	0	0	0.975104	1.01028	0.976403	1.20077	0	0	0	0	0	0	0	0	0	-10000	0.02129
17	CTAGE4	Q8IX94;P0CG41;A4FU28;A4D2H0;Q86UF2	87.988	4.4	1	0	1	1	1	0	0	0	0	0	0	0	0	0	0	0	0	0	0	0.981503	0	0.962115	1.00756	1.028	0	0	0	0	0	0	0	0	0	0	0	0	0	0	-10000	0.02129
3843	RAB9B	Q9NP90	22.719	14.9	0	0	1	0	1	0	0	2	0	0	0	0	0	0	0	0	0	0	0	0	0	0.962115	0	1.028	0	0	2.02055	0	0	0	0	0	0	0	0	0	0	0	-10000	0.030714
2879	TMEM41B	Q5BJD5;Q5BJD5-3;Q5BJD5-2;E9PJ42	32.513	16.8	0	0	0	0	0	0	2	3	0	1	0	0	0	0	0	0	0	0	0	0	0	0	0	0	0	1.95021	3.03083	0	1.20077	0	0	0	0	0	0	0	0	0	-10000	0.0307727
26	HS2ST1	Q7LGA3-3;Q7LGA3-2;A6ND99;Q7LGA3	26.757	18.8	0	0	0	0	2	0	0	0	1	1	0	0	0	0	0	0	0	0	0	0	0	0	0	2.056	0	0	0	0.976403	1.20077	0	0	0	0	0	0	0	0	0	-10000	0.0320468
48	AMOT	A6NP16;Q4VCS5-2;E7ERM3;Q4VCS5	68.392	2.2	0	0	0	0	1	0	0	0	1	1	0	0	0	0	0	0	0	0	0	0	0	0	0	1.028	0	0	0	0.976403	1.20077	0	0	0	0	0	0	0	0	0	-10000	0.046121
2727	ACAP1	Q15027	81.535	8.9	1	1	0	0	0	0	0	0	1	0	0	0	0	0	0	0	0	0	0	0.981503	0.973074	0	0	0	0	0	0	0.976403	0	0	0	0	0	0	0	0	0	0	-10000	0.046121
1535	PTPRF	P10586-2;P10586;F2Z3B8;P23468-3;Q13332-7;F5GWY7;F5GWT7;P23468-5;P23468-4;F5GWR7;P23468-6;Q13332-5;P23468-2;G3XAD5;G3XAE2;Q13332-6;P23468;Q13332-3;G8JL96;Q13332-4;Q13332-2;Q13332;E9PDC5	211.68	3.5	1	2	0	2	1	1	0	0	0	0	0	0	0	0	0	0	1	0	0	0.981503	1.94615	0	2.01511	1.028	1.5318	0	0	0	0	0	0	0	0	0	0	0.974978	0	0	-6.92559	0.0344307
3624	MRPL45	Q9BRJ2	35.351	16.3	1	1	0	1	0	0	1	1	1	1	0	0	0	0	0	0	0	1	0	0.981503	0.973074	0	1.00756	0	0	0.975104	1.01028	0.976403	1.20077	0	0	0	0	0	0	0	1.02479	0	-6.25713	0.0301536
842	FBXL20	Q96IG2-2;Q96IG2;J3KTA1;B4E1B8;Q9UKC9	44.98	7.4	0	2	1	1	3	0	1	0	0	1	0	0	0	1	0	0	1	0	0	0	1.94615	0.962115	1.00756	3.084	0	0.975104	0	0	1.20077	0	0	0	0.97007	0	0	0.974978	0	0	-4.24572	0.0427061
3236	FAM101B	Q8N5W9	22.882	10.3	1	1	2	2	1	0	0	2	0	0	0	1	1	0	0	0	0	0	0	0.981503	0.973074	1.92423	2.01511	1.028	0	0	2.02055	0	0	0	0.954135	0.969429	0	0	0	0	0	0	-4.18402	0.0400683
281	AVL9	Q8NBF6-2;B8ZZW5;Q8NBF6;Q8N6Z3	65.313	4.6	1	2	1	1	1	0	1	1	0	1	0	0	0	0	2	0	0	0	0	0.981503	1.94615	0.962115	1.00756	1.028	0	0.975104	1.01028	0	1.20077	0	0	0	0	2.24859	0	0	0	0	-3.64688	0.0318611
714	AP3D1	O14617-2;G5E988;O14617-3;E7EMM2	125.04	32	3	2	6	4	2	1	0	3	0	0	2	2	1	1	0	0	0	0	0	2.94451	1.94615	5.77269	4.03023	2.056	1.5318	0	3.03083	0	0	1.95421	1.90827	0.969429	0.97007	0	0	0	0	0	-3.30593	0.0374028
1663	MGMT	P16455	21.646	47.3	1	2	0	2	2	0	3	1	1	1	1	0	0	0	0	0	1	0	2	0.981503	1.94615	0	2.01511	2.056	0	2.92531	1.01028	0.976403	1.20077	0.977107	0	0	0	0	0	0.974978	0	2.06186	-2.93985	0.0363602
504	TNS1	E9PGF5;Q9HBL0;E9PF55;Q6IPI5;E7EMG1;Q68CZ2-2;E7ERH3;Q63HR2-5;Q63HR2-2;F8VV64;C9JVR1;Q63HR2-6;Q63HR2;Q63HR2-4;Q68CZ2	183.22	15.3	3	9	5	8	14	6	8	5	3	3	0	2	3	6	2	1	6	0	1	2.94451	8.75766	4.81058	8.06046	14.392	9.19079	7.80083	5.05138	2.92921	3.60232	0	1.90827	2.90829	5.82042	2.24859	0.982874	5.84987	0	1.03093	-2.92954	0.00142506
167	C2CD5	Q86YS7;Q86YS7-2;B4DRN7;F5H2A1;F5H5R1;F5H3N1	110.45	8.3	1	3	3	3	3	0	2	0	1	1	1	1	0	1	0	1	1	0	1	0.981503	2.91922	2.88635	3.02267	3.084	0	1.95021	0	0.976403	1.20077	0.977107	0.954135	0	0.97007	0	0.982874	0.974978	0	1.03093	-2.60081	0.0336172
3063	ACAD8	Q6ZWP6;Q9UKU7	31.023	15.6	2	3	1	1	3	4	1	3	2	3	2	1	1	0	2	0	2	0	1	1.96301	2.91922	0.962115	1.00756	3.084	6.12719	0.975104	3.03083	1.95281	3.60232	1.95421	0.954135	0.969429	0	2.24859	0	1.94996	0	1.03093	-2.53224	0.0212808
3847	OSGEP	Q9NPF4;G3V425;G3V4G4	36.426	40.6	4	4	1	1	3	2	2	2	0	3	5	0	0	2	1	0	2	0	0	3.92601	3.89229	0.962115	1.00756	3.084	3.0636	1.95021	2.02055	0	3.60232	4.88554	0	0	1.94014	1.12429	0	1.94996	0	0	-2.13717	0.0479285
3791	PPP1R3E	Q9H7J1	30.643	41.2	5	3	5	7	6	5	5	6	4	3	2	3	3	3	4	2	3	1	1	4.90752	2.91922	4.81058	7.0529	6.16799	7.65899	4.87552	6.06165	3.90561	3.60232	1.95421	2.8624	2.90829	2.91021	4.49718	1.96575	2.92493	1.02479	1.03093	-2.11815	0.00345939
589	KSR1	F5H0K8;F8WEA9;Q8IVT5-2;Q8IVT5;H7BYU0;Q8IVT5-3	97.114	13.2	2	4	4	5	4	4	2	3	2	2	0	2	1	2	1	2	4	1	2	1.96301	3.89229	3.84846	5.03778	4.11199	6.12719	1.95021	3.03083	1.95281	2.40155	0	1.90827	0.969429	1.94014	1.12429	1.96575	3.89991	1.02479	2.06186	-2.07356	0.0239555
4148	COA3	Q9Y2R0;K7EPV0	11.731	51.9	4	3	3	4	2	1	7	2	2	3	2	1	3	1	1	1	3	2	1	3.92601	2.91922	2.88635	4.03023	2.056	1.5318	6.82573	2.02055	1.95281	3.60232	1.95421	0.954135	2.90829	0.97007	1.12429	0.982874	2.92493	2.04957	1.03093	-1.91793	0.0343745
740	UACA	H0YNH8;Q9BZF9-2;Q9BZF9;F5H2B9	161.31	19.3	4	6	4	7	3	4	6	3	3	1	4	3	5	2	2	0	2	2	1	3.92601	5.83844	3.84846	7.0529	3.084	6.12719	5.85063	3.03083	2.92921	1.20077	3.90843	2.8624	4.84714	1.94014	2.24859	0	1.94996	2.04957	1.03093	-1.85244	0.0228878
1188	MFN2	O95140;O95140-2	86.401	29.2	10	11	12	12	8	0	15	14	9	7	2	3	17	2	5	1	10	10	2	9.81503	10.7038	11.5454	12.0907	8.22399	0	14.6266	14.1439	8.78762	8.40541	1.95421	2.8624	16.4803	1.94014	5.62147	0.982874	9.74978	10.2479	2.06186	-1.70533	0.0288029
2761	UBE3C	Q15386;Q15386-2;Q15386-3	123.92	31.5	8	7	8	4	8	5	4	5	4	4	4	4	7	2	7	3	2	2	1	7.85203	6.81152	7.69692	4.03023	8.22399	7.65899	3.90042	5.05138	3.90561	4.80309	3.90843	3.81654	6.786	1.94014	7.87006	2.94862	1.94996	2.04957	1.03093	-1.66998	0.0191786
3826	MCCC2	Q9HCC0-2;Q9HCC0;D6R9R1;D6RDF7	57.518	29.3	6	5	7	8	3	0	5	3	6	4	2	2	1	1	5	0	3	5	6	5.88902	4.86537	6.73481	8.06046	3.084	0	4.87552	3.03083	5.85842	4.80309	1.95421	1.90827	0.969429	0.97007	5.62147	0	2.92493	5.12393	6.18557	-1.65568	0.0336592
792	CCS	J3KNF4;O14618;E9PK03	27.086	48.2	11	13	10	10	10	14	5	11	5	15	7	9	9	3	6	9	13	5	5	10.7965	12.65	9.62115	10.0756	10.28	21.4452	4.87552	11.113	4.88201	18.0116	6.83975	8.58721	8.72486	2.91021	6.74577	8.84586	12.6747	5.12393	5.15465	-1.56044	0.0381089
2678	PTK2B	Q14289-2;Q14289;E9PBI4	111.18	23.3	8	7	10	9	6	2	7	5	4	4	5	5	7	6	2	3	2	2	5	7.85203	6.81152	9.62115	9.06801	6.16799	3.0636	6.82573	5.05138	3.90561	4.80309	4.88554	4.77067	6.786	5.82042	2.24859	2.94862	1.94996	2.04957	5.15465	-1.55277	0.0299775
2525	CRYZ	Q08257;Q08257-3;Q08257-2	35.206	59.9	10	8	8	7	8	5	9	6	11	6	0	8	2	4	3	4	1	11	14	9.81503	7.78459	7.69692	7.0529	8.22399	7.65899	8.77594	6.06165	10.7404	7.20464	0	7.63308	1.93886	3.88028	3.37288	3.93149	0.974978	11.2726	14.433	-1.53705	0.0234786
2772	TRIP10	Q15642-2;Q15642-4;Q15642-3;Q15642;M0R0F9;Q15642-5;M0R2H7	62.591	48.3	4	6	4	9	4	0	10	10	7	7	4	1	3	4	6	6	5	5	2	3.92601	5.83844	3.84846	9.06801	4.11199	0	9.75104	10.1028	6.83482	8.40541	3.90843	0.954135	2.90829	3.88028	6.74577	5.89724	4.87489	5.12393	2.06186	-1.53207	0.0412347
2645	SNTB1	Q13884;Q13884-2;Q13425-2;Q13425	58.06	54.6	12	15	11	19	11	6	15	17	10	18	7	9	15	8	10	9	12	7	6	11.778	14.5961	10.5833	19.1436	11.308	9.19079	14.6266	17.1747	9.76403	21.6139	6.83975	8.58721	14.5414	7.76056	11.2429	8.84586	11.6997	7.1735	6.18557	-1.51793	0.00449513
