# Supplementary material for: Effects of Cancer Presence and Therapy on the Platelet Proteome
Source: Int J Mol Sci. 2021 Jul 30;22(15):8236. doi: 10.3390/ijms22158236 (PMC8347210; doi:10.3390/ijms22158236)
Supplement: Supplementary file 1 [file ijms-22-08236-s001.zip › ijms-1266033-supplementary/Supplemental table S5-New.xlsx]

## Sheet: Legend
Data set (order is order of LC-MS/MS acquisition)
Sample Letter ID	Sample Involves	Sample Contains	Sample Time
PB	Gastric Cancer Patient #4	Platelet Lysate	Pre-treatment
PC	Gastric Cancer Patient #4	Platelet Lysate	On-treatment
PE	Neuro-ectoderm Cancer Patient #7	Platelet Lysate	Pre-treatment
PF	Neuro-ectoderm Cancer Patient #7	Platelet Lysate	On-treatment
PM	Anal Cancer Patient #9	Platelet Lysate	Pre-treatment
PN	Anal Cancer Patient #9	Platelet Lysate	On-treatment
Columns displayed in sheet "Before vs Treated"
id	A unique (consecutive) identifier for each row in the proteinGroups table, which is used to cross-link the information in this file with the information stored in other tables of the MaxQuant output.
Gene name	Name (gene symbol) of the gene associated to the leading protein.
Protein IDs	UniProt accession(s) of protein(s) contained in the protein group. They are sorted by number of identified peptides in descending order.
Mol. weight [kDa]	Molecular weight of the leading protein sequence contained in the protein group.
Sequence coverage [%]	Percentage of the sequence that is covered by the identified peptides of the best protein sequence contained in the group.
Raw count [sample label]	Number of identified MS/MS spectra for the protein group in the specified sample. Information extracted from MaxQuant Evidence table.
Normalised count [sample label]	Normalised number of identified MS/MS spectra for the protein group in the specified sample. Information extracted from MaxQuant Evidence table. Normalisation to the mean total counts per sample. Sample group 1 (patients with cancer before antitumor treatment) highlighted in blue, sample group 2 (same patients after start of antitumor treatment) highlighted in brown.
Fold change	Mean normalised count for group 2 (patients with cancer after start of antitumor treatment) divided by mean normalised count for group 1 (same patients before treatment). If ratio < 1, the negative reciprocal is taken (0.5 becomes -2). Proteins that are unique in group 1 or group 2 get an arbitrarily high value (10000 or 10000, respectively).
p-value	Result of a paired (inverted) beta-binomial test (Pham and Jimenez (2012) Bioinformatics 28 , i596-i602).

## Sheet: Before vs Treated
Supplemental table S5. List of 432 proteins with significantly higher expression in platelets from patients after start of antitumor treatment compared to platelets from the same patients before antitumor treatment.
id	Gene name	Protein IDs	Mol. weight [kDa]	Sequence coverage [%]	Raw count (PB) Platelet.Lysate Pre-Tx.Gastric.Patient4	Raw count (PE) Platelet.Lysate Pre-Tx.Neuro-ectoderm.Patient7	Raw count (PM) Platelet.Lysate Pre-Tx.Anal.Patient9	Raw count (PC) Platelet.Lysate Tx.Gastric.Patient4	Raw count (PF) Platelet.Lysate Tx.Neuro-ectoderm.Patient7	Raw count (PN) Platelet.Lysate Tx.Anal.Patient9	Normalised count (PB) Platelet.Lysate Pre-Tx.Gastric.Patient4	Normalised count (PE) Platelet.Lysate Pre-Tx.Neuro-ectoderm.Patient7	Normalised count (PM) Platelet.Lysate Pre-Tx.Anal.Patient9	Normalised count (PC) Platelet.Lysate Tx.Gastric.Patient4	Normalised count (PF) Platelet.Lysate Tx.Neuro-ectoderm.Patient7	Normalised count (PN) Platelet.Lysate Tx.Anal.Patient9	Fold change	p-value
1892	PKLR	P30613;P30613-2	61.829	64.5	0	0	0	33	6	64	0	0	0	29.2992	5.30491	58.5192	10000	1.6664e-08
3385	GCN1L1	Q92616	292.75	11.5	0	0	0	24	17	11	0	0	0	21.3085	15.0306	10.058	10000	2.51317e-07
3988	RRBP1	Q9P2E9-3;Q9P2E9-2;Q9P2E9;F8W7S5	108.63	34.6	0	0	0	21	22	5	0	0	0	18.6449	19.4513	4.57181	10000	7.75414e-07
2359	RPL7A	P62424;Q5T8U2	29.995	41.7	0	0	0	6	12	9	0	0	0	5.32712	10.6098	8.22926	10000	1.19209e-05
2339	RPS8	P62241;Q5JR95	24.205	41.3	0	0	0	6	9	10	0	0	0	5.32712	7.95736	9.14362	10000	1.70927e-05
237	CAST	E7EQ12;E7EQA0;P20810-3;E9PDE4;P20810-4;E9PCH5;P20810-8;B7Z574;P20810-2;P20810;P20810-9;B7Z468;P20810-5;E7ESM9;P20810-7;P20810-6;E7EVY3	46.133	33.6	0	0	0	13	2	14	0	0	0	11.5421	1.7683	12.8011	10000	1.79415e-05
1774	KEL	P23276	82.823	23.2	0	0	0	15	2	10	0	0	0	13.3178	1.7683	9.14362	10000	2.63675e-05
2942	DDI2	Q5TDH0;Q5TDH0-3;Q5TDH0-2	44.522	43.6	0	0	0	9	3	13	0	0	0	7.99068	2.65245	11.8867	10000	2.76351e-05
1974	RPL4	P36578;H3BM89	47.697	41.2	0	0	0	1	10	18	0	0	0	0.887854	8.84152	16.4585	10000	2.95647e-05
2726	NCAPD2	Q15021;F5GZJ1;F5H431;REV__Q02790	157.18	10.6	0	0	0	9	5	7	0	0	0	7.99068	4.42076	6.40053	10000	4.47649e-05
2061	RPS9	P46781;B5MCT8;C9JM19;F2Z3C0;A8MXK4	22.591	42.3	0	0	0	7	7	6	0	0	0	6.21498	6.18906	5.48617	10000	5.27414e-05
1005	OGT	O15294;O15294-3;O15294-2;O15294-4	116.92	15.9	0	0	0	6	8	6	0	0	0	5.32712	7.07321	5.48617	10000	5.39389e-05
1191	IKBKAP	O95163;F5H2T0	150.25	12	0	0	0	8	6	6	0	0	0	7.10283	5.30491	5.48617	10000	5.41338e-05
1871	PPP2R1B	P30154;P30154-2;P30154-4;P30154-3;J3KR29;P30154-5	66.213	31.3	0	0	0	6	3	12	0	0	0	5.32712	2.65245	10.9723	10000	6.68732e-05
1816	RPL13	P26373;P26373-2;H3BTH3	24.261	27.5	0	0	0	5	6	7	0	0	0	4.43927	5.30491	6.40053	10000	9.17701e-05
2340	RPS16	P62249;M0R3H0;M0R210;Q6IPX4	16.445	52.1	0	0	0	5	9	4	0	0	0	4.43927	7.95736	3.65745	10000	0.000109182
3334	IPO4	Q8TEX9;Q8TEX9-2;H0YN14;H0YLV0;H0YL92;H0YK93;H0YKG5	118.71	11.5	0	0	0	9	4	5	0	0	0	7.99068	3.53661	4.57181	10000	0.00010972
1866	RPL12	P30050;P30050-2	17.818	54.5	0	0	0	4	10	4	0	0	0	3.55142	8.84152	3.65745	10000	0.000124007
697	DCAF8	Q5TAQ9;G3V3G9;Q5TAQ9-2	66.851	22.3	0	0	0	7	2	9	0	0	0	6.21498	1.7683	8.22926	10000	0.000142733
1168	SRP72	O76094-2;O76094;R4GNC1	67.879	13.8	0	0	0	3	7	7	0	0	0	2.66356	6.18906	6.40053	10000	0.00014323
2498	UBE3A	Q05086-2;Q05086-3;Q05086	97.967	21.2	0	0	0	7	3	7	0	0	0	6.21498	2.65245	6.40053	10000	0.000144769
2333	RPS7	P62081;B5MCP9	22.127	42.3	0	0	0	4	6	6	0	0	0	3.55142	5.30491	5.48617	10000	0.000167013
1928	RPL9	P32969	21.863	40.1	0	0	0	5	4	7	0	0	0	4.43927	3.53661	6.40053	10000	0.000172335
3919	FGFR1OP2	Q9NVK5-2;Q9NVK5;Q9NVK5-3	24.977	54.4	0	0	0	5	7	4	0	0	0	4.43927	6.18906	3.65745	10000	0.000173413
1993	RPS19	P39019	16.06	56.6	0	0	0	4	10	3	0	0	0	3.55142	8.84152	2.74309	10000	0.000182639
2464	AMPD3	Q01432;Q01432-5;Q01432-4;Q01432-6;Q01432-3;E9PKC5;E9PIR5;Q01432-2;P23109-2;P23109	88.811	21.4	0	0	0	5	1	13	0	0	0	4.43927	0.884152	11.8867	10000	0.000206221
1830	RPL10	P27635;F8W7C6;Q96L21	24.604	40.7	0	0	0	5	5	5	0	0	0	4.43927	4.42076	4.57181	10000	0.0002174
1843	TMOD1	P28289;Q5T7W3;B7Z6N9;Q9NZQ9	40.569	61	0	0	0	14	0	16	0	0	0	12.43	0	14.6298	10000	0.000249915
3536	RILP	Q96NA2;Q96NA2-2	44.2	16.2	0	0	0	6	2	7	0	0	0	5.32712	1.7683	6.40053	10000	0.000296646
1488	HBQ1	P09105	15.508	57.7	0	0	0	4	4	5	0	0	0	3.55142	3.53661	4.57181	10000	0.000424734
2062	RPS10	P46783;F6U211;Q9NQ39	18.898	33.3	0	0	0	4	5	4	0	0	0	3.55142	4.42076	3.65745	10000	0.000425798
3308	RAB3IL1	Q8TBN0-2	39.791	27.8	0	0	0	5	1	9	0	0	0	4.43927	0.884152	8.22926	10000	0.00043368
60	RPL23A	P62750;A8MUS3;K7EMA7	17.695	34.6	0	0	0	5	3	5	0	0	0	4.43927	2.65245	4.57181	10000	0.000447795
4084	HECTD1	Q9ULT8	289.38	3.3	0	0	0	3	3	7	0	0	0	2.66356	2.65245	6.40053	10000	0.000518801
1000	CLIC2	O15247	28.356	54.3	0	0	0	8	1	5	0	0	0	7.10283	0.884152	4.57181	10000	0.00054907
2348	RPS11	P62280;M0QZC5;M0R1H6;M0R1H5	18.431	57	0	0	0	4	2	7	0	0	0	3.55142	1.7683	6.40053	10000	0.000557346
893	RPL18A	M0R1A7;M0R117;Q02543;M0R0P7	17.477	59.2	0	0	0	4	7	2	0	0	0	3.55142	6.18906	1.82872	10000	0.00056487
3263	SERBP1	Q8NC51-4;Q8NC51-3;Q8NC51-2;Q8NC51	42.426	16.3	0	0	0	3	5	4	0	0	0	2.66356	4.42076	3.65745	10000	0.000625359
2460	HNRNPU	Q00839-2;Q00839	88.979	31.9	0	0	0	0	6	21	0	0	0	0	5.30491	19.2016	10000	0.000637432
1612	HCLS1	P14317;E7EVW7;B4DQ69	54.013	22	0	0	0	2	6	4	0	0	0	1.77571	5.30491	3.65745	10000	0.000728335
1400	RPLP2	P05387	11.665	75.7	0	0	0	2	6	4	0	0	0	1.77571	5.30491	3.65745	10000	0.000728335
399	SKP1	P63208;E5RJR5;P63208-2	18.658	50.9	0	0	0	4	2	6	0	0	0	3.55142	1.7683	5.48617	10000	0.000730953
1699	RPL17	P18621;P18621-3;P18621-2;J3QLC8	21.397	42.4	0	0	0	4	2	6	0	0	0	3.55142	1.7683	5.48617	10000	0.000730953
1703	NCL	P19338	76.613	23.1	0	0	0	0	13	9	0	0	0	0	11.494	8.22926	10000	0.000793983
2019	AKR1C3	P42330;S4R3Z2;B4DL37;Q04828;B4DK69;P17516;P52895;P52895-2	36.853	50.2	0	0	0	18	0	6	0	0	0	15.9814	0	5.48617	10000	0.000886459
4089	UBQLN1	Q9UMX0-2;Q9UMX0;Q9NRR5	59.219	13.2	0	0	0	5	1	6	0	0	0	4.43927	0.884152	5.48617	10000	0.000911115
2314	RPL27	P61353;K7EQQ9;K7ERY7	15.798	48.5	0	0	0	3	3	5	0	0	0	2.66356	2.65245	4.57181	10000	0.000920786
544	RPS2	E9PQD7;P15880;E9PM36;E9PPT0	25.211	34	0	0	0	5	6	1	0	0	0	4.43927	5.30491	0.914362	10000	0.000926807
684	RPL21	G3V1B3;P46778;M0R3I5	9.8864	40.2	0	0	0	5	3	3	0	0	0	4.43927	2.65245	2.74309	10000	0.00093204
2380	RPL11	P62913	20.252	21.3	0	0	0	4	5	2	0	0	0	3.55142	4.42076	1.82872	10000	0.000999244
3959	AHSP	Q9NZD4	11.84	40.2	0	0	0	3	8	1	0	0	0	2.66356	7.07321	0.914362	10000	0.00114092
108	MRE11A	P49959-2;F8W7U8;P49959;B3KTC7;F5GXT0	77.641	14	0	0	0	6	1	4	0	0	0	5.32712	0.884152	3.65745	10000	0.00128966
1327	GYPA	P02724-3;P02724-2;P02724;Q13030;E9PH25;E7EQF3;E9PD10	13	36.8	0	0	0	9	0	9	0	0	0	7.99068	0	8.22926	10000	0.00155818
3647	PI4K2A	Q9BTU6;E9PAM4	54.022	15.7	0	0	0	4	1	5	0	0	0	3.55142	0.884152	4.57181	10000	0.00173225
2444	RBM3	P98179	17.17	35	0	0	0	2	4	3	0	0	0	1.77571	3.53661	2.74309	10000	0.00205628
4104	COG5	Q9UP83-3;Q9UP83;Q9UP83-2	90.808	9.1	0	0	0	4	2	3	0	0	0	3.55142	1.7683	2.74309	10000	0.00207337
1669	STMN1	P16949;P16949-2	17.302	24.8	0	0	0	4	2	3	0	0	0	3.55142	1.7683	2.74309	10000	0.00207337
2907	RABGAP1L	Q5R372-4;Q5R372;Q5R372-3;Q5R372-2;Q5JZA9	90.837	14	0	0	0	7	2	1	0	0	0	6.21498	1.7683	0.914362	10000	0.00234409
102	SLC29A1	Q99808;B3KQV7	50.219	11.8	0	0	0	9	0	7	0	0	0	7.99068	0	6.40053	10000	0.00235983
335	CTNND1	O60716-32;O60716-31;O60716-29;O60716-27;O60716-30;O60716-28;O60716-26;O60716-25;O60716-24;O60716-23;O60716-21;O60716-19;O60716-22;O60716-20;O60716-16;O60716-18;O60716-15;O60716-17;O60716-13;O60716-11;O60716-14;O60716-12;O60716-10;O60716-8;O60716-9;O60716-	65.64	17	0	0	0	3	5	1	0	0	0	2.66356	4.42076	0.914362	10000	0.00259937
645	RPL18	F8VWC5;Q07020;G3V203;F8VYV2	18.091	40.9	0	0	0	2	3	3	0	0	0	1.77571	2.65245	2.74309	10000	0.00305315
1030	PPIP5K2	O43314-2;O43314	138.1	11.1	0	0	0	6	1	2	0	0	0	5.32712	0.884152	1.82872	10000	0.00306092
530	RPL27A	E9PLL6;P46776;E9PJD9;E9PLX7	12.201	33.3	0	0	0	3	3	2	0	0	0	2.66356	2.65245	1.82872	10000	0.00307997
2371	RPS25	P62851	13.742	25.6	0	0	0	3	3	2	0	0	0	2.66356	2.65245	1.82872	10000	0.00307997
2646	TUBB2A	Q13885	49.906	62.2	0	0	0	3	1	4	0	0	0	2.66356	0.884152	3.65745	10000	0.0036252
844	RPL19	J3QR09;J3KTE4;P84098	23.134	27.5	0	0	0	4	1	3	0	0	0	3.55142	0.884152	2.74309	10000	0.00365016
442	RPS24	P62847-2;E7ETK0;P62847-3;P62847;P62847-4	15.069	30	0	0	0	1	5	2	0	0	0	0.887854	4.42076	1.82872	10000	0.0040776
1415	GSN	P06396;F5H1A8;Q5T0H9;Q5T0H8;Q5T0H7	85.696	72.5	0	0	0	2	5	1	0	0	0	1.77571	4.42076	0.914362	10000	0.00412545
1587	MYL4	P12829;I3L3U1;I3L1R3	21.564	42.1	0	0	0	5	1	2	0	0	0	4.43927	0.884152	1.82872	10000	0.00414975
4220	PSAT1	Q9Y617;Q9Y617-2	40.422	49.2	0	0	0	22	0	1	0	0	0	19.5328	0	0.914362	10000	0.00437685
2003	RPL13A	P40429;Q6NVV1;M0QZU1	23.577	25.1	0	0	0	2	2	3	0	0	0	1.77571	1.7683	2.74309	10000	0.00487461
850	KRBA2	J3QQQ9;J3QQV1;P61254;Q9UNX3;J3KSS0	12.692	45.8	0	0	0	2	2	3	0	0	0	1.77571	1.7683	2.74309	10000	0.00487461
900	KIF2A	O00139-2;O00139-1;O00139-5;B7Z7M6;Q99661-2;B7Z6Q6;Q99661;Q8N4N8	75.042	42.6	0	0	0	2	2	3	0	0	0	1.77571	1.7683	2.74309	10000	0.00487461
2879	TMEM41B	Q5BJD5;Q5BJD5-3;Q5BJD5-2;E9PJ42	32.513	16.8	0	0	0	3	2	2	0	0	0	2.66356	1.7683	1.82872	10000	0.00491779
1390	ITGB2	P05107;A8MYE6;E5RIE4;A8MVG7	84.781	28.9	0	0	0	0	9	4	0	0	0	0	7.95736	3.65745	10000	0.0052387
410	CD44	H0YD13;P16070-18;P16070-12;P16070-14;P16070-13;P16070-11;P16070-10;P16070-16;P16070-8;P16070-17;P16070-6;P16070-4;P16070-3;P16070-7;E7EPC6;P16070-5;P16070;P16070-15;P16070-9;E9PKC6	22.683	29.6	0	0	0	3	1	3	0	0	0	2.66356	0.884152	2.74309	10000	0.00542016
484	SMC4	Q9NTJ3-2;E9PD53;Q9NTJ3	140.28	4.5	0	0	0	3	1	3	0	0	0	2.66356	0.884152	2.74309	10000	0.00542016
3181	PARP9	Q8IXQ6-3;Q8IXQ6-2;Q8IXQ6;G5E9U8	80.29	13.8	0	0	0	6	1	1	0	0	0	5.32712	0.884152	0.914362	10000	0.00543821
2064	GNPDA1	P46926;D6R9P4;E7EVU7;B7Z3X4	32.668	57.8	0	0	0	6	1	1	0	0	0	5.32712	0.884152	0.914362	10000	0.00543821
3639	UBAC1	Q9BSL1	45.338	31.4	0	0	0	3	0	11	0	0	0	2.66356	0	10.058	10000	0.00544794
1622	MMP9	P14780	78.457	34.2	0	0	0	0	14	2	0	0	0	0	12.3781	1.82872	10000	0.00554005
1016	DHX15	O43143	90.932	12.2	0	0	0	1	2	4	0	0	0	0.887854	1.7683	3.65745	10000	0.00573298
552	EXOC6	Q8TAG9-2;Q8TAG9;F2Z2Q3;E7EW84;B1AP46;F2Z3K0	93.406	11	0	0	0	4	2	1	0	0	0	3.55142	1.7683	0.914362	10000	0.00589289
1819	HMGB2	P26583	24.033	45.9	0	0	0	0	4	8	0	0	0	0	3.53661	7.3149	10000	0.00629999
2543	AHNAK	Q09666	629.09	16.4	0	0	0	0	4	8	0	0	0	0	3.53661	7.3149	10000	0.00629999
1988	RBMX	P38159;H3BT71;P38159-2;Q96E39;H3BR27;P38159-3;B3KRG5;H3BUY5;H3BNC1;O75526	42.331	24	0	0	0	0	4	8	0	0	0	0	3.53661	7.3149	10000	0.00629999
3465	CMBL	Q96DG6	28.048	29	0	0	0	6	0	5	0	0	0	5.32712	0	4.57181	10000	0.00742001
3452	PYCR2	Q96C36;J3KR12	33.637	34.1	0	0	0	7	4	0	0	0	0	6.21498	3.53661	0	10000	0.00813603
2716	NUMA1	Q14980-4;Q14980-3;Q14980-2;Q14980;Q9BTE9	200.09	12.5	0	0	0	0	2	11	0	0	0	0	1.7683	10.058	10000	0.00826543
2429	BASP1	P80723-2;P80723	17.664	20.2	0	0	0	1	2	3	0	0	0	0.887854	1.7683	2.74309	10000	0.00860325
2924	MPP7	Q5T2T1;B4DWL9;S4R337	65.523	12.8	0	0	0	1	2	3	0	0	0	0.887854	1.7683	2.74309	10000	0.00860325
1206	SMC2	O95347;O95347-2	135.65	4.8	0	0	0	2	1	3	0	0	0	1.77571	0.884152	2.74309	10000	0.00865777
409	RPL14	E7EPB3;P50914	14.558	34.7	0	0	0	3	1	2	0	0	0	2.66356	0.884152	1.82872	10000	0.00873541
2991	ELP2	Q6IA86-4;Q6IA86-7;Q6IA86-2;Q6IA86-3;Q6IA86-5;Q6IA86;Q6IA86-6;K7ER35;F5GYE9	78.576	7.4	0	0	0	3	1	2	0	0	0	2.66356	0.884152	1.82872	10000	0.00873541
111	SLC12A6	H0YKQ8;B3KXX3;Q9UHW9-6;Q9UHW9-5;Q9UHW9-2;Q9UHW9-3;Q9UHW9-4;Q9UHW9;Q9UP95-4;H0YMQ9;Q9UP95-3;I3L4N6;Q9UP95-5;Q9UP95-2;Q9UP95-6;Q9UP95;Q9UP95-7	103.82	3.1	0	0	0	3	2	1	0	0	0	2.66356	1.7683	0.914362	10000	0.00878383
93	PABPC4	B1ANR0;Q13310-2;Q13310;Q13310-3	67.97	17.1	0	0	0	3	2	1	0	0	0	2.66356	1.7683	0.914362	10000	0.00878383
318	DDX17	Q92841-1;Q92841-3;Q92841-2;C9JMU5;Q92841;H3BLZ8;G5E9L5	72.371	29.1	0	0	0	0	5	5	0	0	0	0	4.42076	4.57181	10000	0.00942561
1786	ATP2B4	P23634-7;P23634-6;P23634-8;P23634;P23634-5;P23634-4;P23634-3;P23634-2	132.59	12.9	0	0	0	4	0	6	0	0	0	3.55142	0	5.48617	10000	0.00999551
2159	BCAM	P50895	67.404	32.3	0	0	0	10	0	2	0	0	0	8.87854	0	1.82872	10000	0.0100766
4153	THRAP3	Q9Y2W1	108.66	4.4	0	0	0	1	1	4	0	0	0	0.887854	0.884152	3.65745	10000	0.0102031
15	WDR91	A4D1P6-2;C9J1X0;A4D1P6;A4D1P6-3	71.351	12.1	0	0	0	4	0	5	0	0	0	3.55142	0	4.57181	10000	0.0129777
1090	JAK2	O60674;F5H5U8	130.67	8.7	0	0	0	4	5	0	0	0	0	3.55142	4.42076	0	10000	0.0132225
2315	PCBD1	P61457	11.999	38.5	0	0	0	2	1	2	0	0	0	1.77571	0.884152	1.82872	10000	0.0140281
713	ATG4A	G5E979;Q8WYN0;Q8WYN0-3;Q8WYN0-5;Q8WYN0-2	26.515	24.7	0	0	0	2	1	2	0	0	0	1.77571	0.884152	1.82872	10000	0.0140281
2828	HNRNPUL2	Q1KMD3;H3BQZ7	85.104	23.2	0	0	0	1	1	3	0	0	0	0.887854	0.884152	2.74309	10000	0.0154002
3112	GALNT10	Q86SR1-2;Q86SR1;Q86SR1-4;C9JGD4;Q86SR1-3	61.947	7	0	0	0	1	1	3	0	0	0	0.887854	0.884152	2.74309	10000	0.0154002
873	EIF1	P41567;K7EM18;O60739	12.732	43.4	0	0	0	1	3	1	0	0	0	0.887854	2.65245	0.914362	10000	0.0155524
2265	SLC37A1	P57057	57.647	12.4	0	0	0	1	3	1	0	0	0	0.887854	2.65245	0.914362	10000	0.0155524
2247	CDKN2D	P55273	17.7	64.5	0	0	0	3	1	1	0	0	0	2.66356	0.884152	0.914362	10000	0.0157285
1772	SFPQ	P23246;P23246-2	76.149	21.8	0	0	0	0	4	4	0	0	0	0	3.53661	3.65745	10000	0.0171543
2875	WDR81	Q562E7-4;Q562E7	197.99	4	0	0	0	5	0	3	0	0	0	4.43927	0	2.74309	10000	0.0185194
2882	CMPK2	Q5EBM0-2;Q5EBM0-3;Q5EBM0-4;Q5EBM0	32.645	38	0	0	0	5	0	3	0	0	0	4.43927	0	2.74309	10000	0.0185194
2188	HNRNPM	P52272-2;P52272;M0R0Y6	73.62	18.7	0	0	0	0	2	6	0	0	0	0	1.7683	5.48617	10000	0.0213256
1660	HIST1H1C	P16403	21.364	40.4	0	0	0	0	3	4	0	0	0	0	2.65245	3.65745	10000	0.0242493
3299	RFESD	Q8TAC1;D6RJG8;Q8TAC1-2	17.762	24.2	0	0	0	3	0	4	0	0	0	2.66356	0	3.65745	10000	0.0246497
3948	TERF2IP	Q9NYB0	44.259	18.5	0	0	0	4	0	3	0	0	0	3.55142	0	2.74309	10000	0.0247629
2075	RPL29	P47914	17.752	9.4	0	0	0	1	1	2	0	0	0	0.887854	0.884152	1.82872	10000	0.0251633
3031	AGTRAP	Q6RW13;D6RB40;Q6RW13-4;Q6RW13-3;Q6RW13-5;D6RBK6	17.419	16.4	0	0	0	1	1	2	0	0	0	0.887854	0.884152	1.82872	10000	0.0251633
3439	ISG20	Q96AZ6	20.363	13.3	0	0	0	1	1	2	0	0	0	0.887854	0.884152	1.82872	10000	0.0251633
3307	RAB3IL1	Q8TBN0	42.636	25.9	0	0	0	1	1	2	0	0	0	0.887854	0.884152	1.82872	10000	0.0251633
831	RPL36AL	Q969Q0;P83881;J3KQN4	12.469	8.5	0	0	0	1	2	1	0	0	0	0.887854	1.7683	0.914362	10000	0.0253073
1126	FLNB	O75369-5;O75369-4;O75369-6;O75369-3;O75369-2;O75369-9;O75369;O75369-8;E7EN95;O75369-7	230.29	6.4	0	0	0	1	2	1	0	0	0	0.887854	1.7683	0.914362	10000	0.0253073
834	CDKN1A	P38936;J3KQV0	18.119	11	0	0	0	1	2	1	0	0	0	0.887854	1.7683	0.914362	10000	0.0253073
2579	CDC16	Q5T8C6;Q7Z651;Q13042-3;Q13042-2;Q13042	54.704	10.5	0	0	0	2	1	1	0	0	0	1.77571	0.884152	0.914362	10000	0.025473
2741	PLCB4	Q15147-2;Q15147;Q5JYS9;Q15147-4	117.16	4.3	0	0	0	2	1	1	0	0	0	1.77571	0.884152	0.914362	10000	0.025473
1763	PRKACB	P22694-2;P22694-4;P22694-3;P22694-5;P22694-7;P22694-6;P22694-9;P22694-10;B1APF9;B1APG3	46.235	43.2	0	0	0	2	1	1	0	0	0	1.77571	0.884152	0.914362	10000	0.025473
2372	RPS26	P62854;Q5JNZ5	13.015	31.3	0	0	0	2	1	1	0	0	0	1.77571	0.884152	0.914362	10000	0.025473
320	RPL24	C9JXB8;C9JNW5;P83731	14.369	28.1	0	0	0	2	1	1	0	0	0	1.77571	0.884152	0.914362	10000	0.025473
2695	PLS1	Q14651	70.253	11.8	0	0	0	2	1	1	0	0	0	1.77571	0.884152	0.914362	10000	0.025473
2864	PAN2	Q504Q3-2;Q504Q3-3;Q504Q3	135.01	1.8	0	0	0	2	1	1	0	0	0	1.77571	0.884152	0.914362	10000	0.025473
232	EVL	B7Z3I5;Q9UI08;Q9UI08-2;G3V3G2;G3V535	41.577	26.7	0	0	0	0	2	5	0	0	0	0	1.7683	4.57181	10000	0.0275016
2568	ILF3	Q12906-5;Q12906-4;Q12906-2;Q12906-6;Q12906-3;Q12906;Q12906-7;K7ENK6;Q96SI9-2;Q96SI9	74.606	16.4	0	0	0	0	2	5	0	0	0	0	1.7683	4.57181	10000	0.0275016
203	AQP1	P29972;B4E220;P29972-4;P29972-2;P29972-3	28.526	13.8	0	0	0	2	0	5	0	0	0	1.77571	0	4.57181	10000	0.0278591
703	ZFYVE1	J3KNL9;Q9HBF4;G3V5N8;Q9HBF4-2	85.591	5	0	0	0	0	3	3	0	0	0	0	2.65245	2.74309	10000	0.0341787
171	FUBP1	Q96AE4;Q96AE4-2;E9PEB5;B4DT31;Q96I24-2;Q96I24	67.56	18.9	0	0	0	0	3	3	0	0	0	0	2.65245	2.74309	10000	0.0341787
1509	PARP1	P09874;Q5VX84;Q5VX85	113.08	24.7	0	0	0	0	1	6	0	0	0	0	0.884152	5.48617	10000	0.0362436
862	LMNB2	Q03252;J9JID7	67.688	25.5	0	0	0	0	1	6	0	0	0	0	0.884152	5.48617	10000	0.0362436
2052	RECQL	P46063	73.457	16	0	0	0	0	2	4	0	0	0	0	1.7683	3.65745	10000	0.0367434
1514	H2AFV	Q71UI9;P0C0S5;Q71UI9-3;Q71UI9-4;Q71UI9-2;C9J0D1;C9J386	13.509	31.2	0	0	0	0	4	2	0	0	0	0	3.53661	1.82872	10000	0.0369257
3546	ERMAP	Q96PL5	52.604	16	0	0	0	4	0	2	0	0	0	3.55142	0	1.82872	10000	0.0376095
3813	UPF2	Q9HAU5;Q9HAU5-2	147.81	5.4	0	0	0	4	2	0	0	0	0	3.55142	1.7683	0	10000	0.038027
505	MGEA5	O60502-2;E9PGF9;O60502;O60502-3	95.33	6.4	0	0	0	4	2	0	0	0	0	3.55142	1.7683	0	10000	0.038027
432	HSPA4L	O95757;E7ES43;E9PDE8	94.511	13.3	0	0	0	4	2	0	0	0	0	3.55142	1.7683	0	10000	0.038027
3372	H1FX	Q92522	22.487	25.8	0	0	0	0	1	5	0	0	0	0	0.884152	4.57181	10000	0.0465642
137	SNRPD3	B4DJP7;P62318;H3BT13	13.291	39.2	0	0	0	1	1	1	0	0	0	0.887854	0.884152	0.914362	10000	0.0473658
3751	C10orf11	Q9H2I8;M0R2H0	22.567	19.7	0	0	0	1	1	1	0	0	0	0.887854	0.884152	0.914362	10000	0.0473658
129	PRKAB2	B4DH06;O43741	21.484	36.3	0	0	0	1	1	1	0	0	0	0.887854	0.884152	0.914362	10000	0.0473658
4159	AMDHD2	Q9Y303;Q9Y303-2;Q9Y303-3;H3BT49	43.747	8.1	0	0	0	1	1	1	0	0	0	0.887854	0.884152	0.914362	10000	0.0473658
3563	CLCC1	Q96S66;Q5T1P5;Q96S66-4;Q96S66-3;Q96S66-2	62.022	10.3	0	0	0	1	1	1	0	0	0	0.887854	0.884152	0.914362	10000	0.0473658
3659	EFHD1	Q9BUP0;Q9BUP0-2;Q8WYH2	26.927	13.8	0	0	0	1	1	1	0	0	0	0.887854	0.884152	0.914362	10000	0.0473658
3127	NT5DC3	Q86UY8;Q86UY8-2	63.419	6.8	0	0	0	1	1	1	0	0	0	0.887854	0.884152	0.914362	10000	0.0473658
67	BAD	F5GYS3;A8MXU7;Q92934	16.649	10.2	0	0	0	1	1	1	0	0	0	0.887854	0.884152	0.914362	10000	0.0473658
1103	SRGAP2	O75044;P0DJJ0;H0Y4C3	120.88	3.7	0	0	0	1	1	1	0	0	0	0.887854	0.884152	0.914362	10000	0.0473658
3626	WIBG	Q9BRP8-2;Q9BRP8	22.704	8.9	0	0	0	1	1	1	0	0	0	0.887854	0.884152	0.914362	10000	0.0473658
728	ABCA3	H0Y3H2;Q99758	184.86	1	0	0	0	1	1	1	0	0	0	0.887854	0.884152	0.914362	10000	0.0473658
1957	ADD2	P35612;P35612-4;P35612-3;P35612-2;P35612-8;P35612-5;P35612-6;P35612-7	80.853	45.5	0	0	1	32	3	43	0	0	0.97007	28.4113	2.65245	39.3176	72.3893	1.48708e-06
2051	RANGAP1	P46060;F8W7I9	63.541	29.5	0	0	1	7	10	13	0	0	0.97007	6.21498	8.84152	11.8867	27.8918	8.05998e-05
1543	UROS	P10746;Q5T3L7;Q5T3L8	28.627	58.1	0	1	0	14	5	11	0	0.954135	0	12.43	4.42076	10.058	26.895	0.000188175
1746	TGM2	P21980;B4DIT7;F5H6P0;P21980-2;P21980-3	77.328	44.1	1	0	3	49	10	56	0.977107	0	2.91021	43.5048	8.84152	51.2043	26.6498	1.28496e-06
2985	HBM	Q6B0K9	15.618	43.3	0	0	1	6	8	11	0	0	0.97007	5.32712	7.07321	10.058	23.2451	0.000211842
1695	RPL7	P18124;A8MUD9	29.225	43.1	0	0	1	7	9	6	0	0	0.97007	6.21498	7.95736	5.48617	20.3716	0.00052373
50	SELENBP1	Q13228;A6PVW9;Q13228-2;Q13228-3;F2Z2W8;F8WCR4	52.39	79	7	2	4	104	19	150	6.83975	1.90827	3.88028	92.3368	16.7989	137.154	18.8975	4.04915e-06
3331	DCAF11	Q8TEB1-2;Q8TEB1;Q8TEB1-3;H0YLF1;H0YN03;H0YL29	58.846	28.1	0	0	1	6	2	11	0	0	0.97007	5.32712	1.7683	10.058	17.6844	0.00116814
963	SCAMP3	O14828-2;O14828	35.201	14	1	0	0	8	5	6	0.977107	0	0	7.10283	4.42076	5.48617	17.5426	0.000853678
1687	LGALS3	P17931;G3V3R6	26.152	32.4	0	1	1	13	7	17	0	0.954135	0.97007	11.5421	6.18906	15.5442	17.1667	0.000159296
1592	XRCC5	P13010	82.704	31.6	0	2	0	5	13	17	0	1.90827	0	4.43927	11.494	15.5442	16.769	0.000256424
3057	MFSD6	Q6ZSS7;B7Z7Y2	88.087	11.9	0	1	0	6	7	5	0	0.954135	0	5.32712	6.18906	4.57181	16.6523	0.00110672
2086	GCLC	P48506;D6RGF8;D6REX4	72.765	50.9	0	2	2	38	9	44	0	1.90827	1.94014	33.7384	7.95736	40.2319	16.129	3.57085e-05
1662	EPB42	P16452;P16452-2;F5H563	77.008	56.6	5	2	8	100	26	132	4.88554	1.90827	7.76056	88.7854	22.9879	120.696	15.9581	1.1661e-06
2343	RPS14	P62263;E5RH77	16.273	40.4	0	0	1	5	7	4	0	0	0.97007	4.43927	6.18906	3.65745	14.8162	0.00250973
475	EIF2B5	E9PC74;Q13144;C9JRD9	78.346	19.7	0	1	0	6	5	5	0	0.954135	0	5.32712	4.42076	4.57181	14.7992	0.00211065
1635	EZR	P15311;E7EQR4;E9PNP4	69.412	42.8	1	0	1	5	4	20	0.977107	0	0.97007	4.43927	3.53661	18.2872	13.5412	0.00104435
4184	SAMHD1	Q9Y3Z3;Q9Y3Z3-4;Q9Y3Z3-2;Q9Y3Z3-3;A6NDZ3	72.2	55	0	2	0	1	11	18	0	1.90827	0	0.887854	9.72567	16.4585	13.2288	0.00151622
1790	RRM1	P23921;E9PD78;E9PL69;F5H861;E9PP77	90.069	29.9	0	1	0	4	2	13	0	0.954135	0	3.55142	1.7683	11.8867	13.1371	0.00346071
2415	HBG1	P69891;F8WB96	16.14	95.2	0	0	1	5	5	4	0	0	0.97007	4.43927	4.42076	3.65745	12.9629	0.0038936
1778	RPS3	P23396;P23396-2;E9PL09;E9PPU1;F2Z2S8;E9PQ96;E9PJH4;E9PSF4;E9PQX2	26.688	74.1	0	2	1	15	15	11	0	1.90827	0.97007	13.3178	13.2623	10.058	12.6393	0.000203276
1729	LMNB1	P20700;E9PBF6	66.408	57.2	0	1	1	0	14	19	0	0.954135	0.97007	0	12.3781	17.3729	12.5618	0.00177029
2379	RPL10A	P62906	24.831	44.2	0	1	1	8	10	9	0	0.954135	0.97007	7.10283	8.84152	8.22926	12.5162	0.000527764
4005	SEL1L	Q9UBV2;Q9UBV2-2	88.754	18.4	0	0	1	7	4	2	0	0	0.97007	6.21498	3.53661	1.82872	11.747	0.0089938
3376	LPIN2	Q92539	99.398	16.1	0	0	1	2	0	16	0	0	0.97007	1.77571	0	14.6298	11.6175	0.0115749
3145	CARM1	Q86X55-1;Q86X55;Q86X55-2;K7EPK1	63.459	29.2	1	1	0	9	3	13	0.977107	0.954135	0	7.99068	2.65245	11.8867	11.5949	0.00247863
3352	DNAJA4	Q8WW22;Q8WW22-2;Q8WW22-3;F5H170;C9JDE6;F8WF76	44.797	29.2	0	0	1	4	2	6	0	0	0.97007	3.55142	1.7683	5.48617	11.1557	0.00656852
224	HBS1L	B7Z1K2;B7Z524;J3QT46;Q9Y450-4;Q9Y450	45.138	13.5	0	0	1	4	3	5	0	0	0.97007	3.55142	2.65245	4.57181	11.1411	0.00620533
1081	SNX3	O60493;O60493-4;O60493-2;O60493-3	18.762	48.1	2	0	0	10	7	7	1.95421	0	0	8.87854	6.18906	6.40053	11.0717	0.00109728
4041	IPO11	Q9UI26;Q9UI26-2;F8WDV0;E7EMB7;F8WBN4	112.53	12.4	1	0	0	9	1	2	0.977107	0	0	7.99068	0.884152	1.82872	10.9826	0.0103831
1591	XRCC6	P12956;B1AHC9;B1AHC8;F5H1I8	69.842	35.1	0	3	0	3	12	18	0	2.8624	0	2.66356	10.6098	16.4585	10.5315	0.00122523
2472	RHAG	Q02094	44.197	7.1	0	0	1	3	2	6	0	0	0.97007	2.66356	1.7683	5.48617	10.2453	0.00894443
3390	ANP32B	Q92688-2;Q92688	22.276	40	0	1	0	4	2	5	0	0.954135	0	3.55142	1.7683	4.57181	10.1998	0.0136501
4203	CD2AP	Q9Y5K6	71.45	21.1	0	1	0	5	2	4	0	0.954135	0	4.43927	1.7683	3.65745	10.1687	0.0136805
2311	RPS3A	P61247;D6RAT0;F5H4F9;E9PFI5;D6R9B6;D6RI02	29.945	45.1	0	2	1	9	13	10	0	1.90827	0.97007	7.99068	11.494	9.14362	9.88799	0.000590074
1229	SNAP29	O95721	28.97	52.3	1	1	0	6	12	3	0.977107	0.954135	0	5.32712	10.6098	2.74309	9.69363	0.00248526
2312	RPL15	P61313;P61313-2;E7ERA2	24.146	35.3	0	0	1	2	3	5	0	0	0.97007	1.77571	2.65245	4.57181	9.32026	0.0122606
3459	OPTN	Q96CV9-3;Q96CV9-2;Q96CV9	59.558	17.9	0	1	0	4	2	4	0	0.954135	0	3.55142	1.7683	3.65745	9.25866	0.0176213
3558	NUDCD1	Q96RS6-2;Q96RS6;Q96RS6-3	63.501	16.2	1	0	0	4	4	2	0.977107	0	0	3.55142	3.53661	1.82872	9.21329	0.0135056
1649	ANK1	P16157-5;P16157-8;P16157-16;P16157-3;P16157;P16157-12;P16157-14;P16157-21;P16157-6;P16157-10;P16157-9;P16157-7;P16157-4;P16157-13;P16157-15;P16157-11;P16157-2;Q6PK32	203.4	66.5	33	6	53	315	96	478	32.2445	5.72481	51.4137	279.674	84.8786	437.065	8.97655	1.38168e-06
1321	SPTA1	P02549;P02549-2	280.01	70	27	9	94	368	114	629	26.3819	8.58721	91.1866	326.73	100.793	575.134	8.87272	1.26292e-05
3363	DNAJC9	Q8WXX5	29.909	40	0	0	1	7	4	1	0	0	0.97007	6.21498	3.53661	0.914362	8.71428	0.0162051
4151	CARHSP1	Q9Y2V2;I3L3X8	15.892	75.5	0	1	0	5	0	11	0	0.954135	0	4.43927	0	10.058	8.43685	0.0130108
158	CNBP	B4DP17;P62633-3;P62633-2;P62633-5;P62633;P62633-4;P62633-6	17.692	10.6	0	0	1	3	2	4	0	0	0.97007	2.66356	1.7683	3.65745	8.36261	0.0176766
891	RPS5	P46782;M0R0R2;M0QZN2	22.876	38.2	0	1	2	7	10	10	0	0.954135	1.94014	6.21498	8.84152	9.14362	8.35908	0.00138494
223	LAT	O43561-2;C7C5T7;O43561;B7WPI0;G5E9K3;C7C5T6;C7C5T5	24.985	26.6	0	1	0	2	6	1	0	0.954135	0	1.77571	5.30491	0.914362	8.32156	0.0213059
1341	TFRC	P02786;G3V0E5;F5H6B1;F8WBE5;Q9UP52-2;Q9UP52-3;Q9UP52	84.87	53.2	13	4	5	108	49	32	12.7024	3.81654	4.85035	95.8882	43.3234	29.2596	7.89574	3.51544e-05
2229	RAD23A	P54725-2;P54725;K7ENJ0;K7ELW1;B4DDJ7	33.433	48.1	0	1	1	7	3	7	0	0.954135	0.97007	6.21498	2.65245	6.40053	7.87674	0.0071095
1551	SLC2A1	P11166	54.083	15.7	4	2	8	37	13	67	3.90843	1.90827	7.76056	32.8506	11.494	61.2622	7.77268	0.00010073
453	PRKDC	E7EUY0;P78527-2;P78527	465.38	18.4	1	1	1	0	7	17	0.977107	0.954135	0.97007	0	6.18906	15.5442	7.49225	0.0290897
1782	HIST1H2BO	P23527;Q16778;P33778	13.906	83.3	0	1	0	1	3	4	0	0.954135	0	0.887854	2.65245	3.65745	7.45362	0.0323883
824	FKBP8	Q14318;Q14318-2;J3KQ73;Q14318-3	44.561	17.2	0	1	0	2	3	3	0	0.954135	0	1.77571	2.65245	2.74309	7.42346	0.0271863
2065	NEDD4	P46934-4;P46934-2;P46934;P46934-3	104.22	7	0	1	0	3	2	3	0	0.954135	0	2.66356	1.7683	2.74309	7.40744	0.031772
430	EIF2B4	Q9UI10-3;Q9UI10;Q9UI10-2;E7ERK9;F8W8L6	57.457	13.8	0	0	1	4	1	3	0	0	0.97007	3.55142	0.884152	2.74309	7.4055	0.0323612
4179	FBXO7	Q9Y3I1;Q9Y3I1-3;Q9Y3I1-2;F8WBR0;F8WDR9	58.502	29.5	0	3	1	12	6	21	0	2.8624	0.97007	10.6542	5.30491	19.2016	7.39686	0.0020025
718	CSDE1	O75534-2;O75534;O75534-3;G5E9Q2;E9PLT0	85.746	10.7	0	1	0	3	3	2	0	0.954135	0	2.66356	2.65245	1.82872	7.39331	0.0273097
3197	SAMD14	Q8IZD0;Q8IZD0-2	45.055	9.8	1	0	0	3	4	1	0.977107	0	0	2.66356	3.53661	0.914362	7.36312	0.0331996
2899	SPECC1	Q5M775-2;Q5M775;Q5M775-5;Q5M775-3;Q5M775-4;J3QQM0;F5H2Z1	87.887	13.9	1	0	0	4	2	2	0.977107	0	0	3.55142	1.7683	1.82872	7.36127	0.026031
4021	SWAP70	Q9UH65;E7EMB1	68.997	9.9	1	0	0	5	2	1	0.977107	0	0	4.43927	1.7683	0.914362	7.33114	0.0292934
613	SRP68	F5H5Y3;Q9UHB9-2;Q9UHB9;Q9UHB9-4;Q9UHB9-3	60.284	18.8	0	2	0	5	4	6	0	1.90827	0	4.43927	3.53661	5.48617	7.22752	0.0111131
2043	NAMPT	P43490;F5H246	55.52	31.4	0	0	2	5	5	4	0	0	1.94014	4.43927	4.42076	3.65745	7.00987	0.0139098
2903	TCHHL1	Q5QJ38	99.274	1.7	0	1	0	3	1	4	0	0.954135	0	2.66356	0.884152	3.65745	6.94347	0.0453822
1328	SLC4A1	P02730	101.79	49.3	34	12	67	344	89	389	33.2217	11.4496	64.9947	305.422	78.6895	355.687	6.84198	3.14385e-05
2904	TBCEL	Q5QJ74	48.194	21.9	1	0	0	1	2	6	0.977107	0	0	0.887854	1.7683	5.48617	6.81348	0.0399052
3207	NUP93	Q8N1F7;Q8N1F7-2;H3BVG0	93.487	10.1	0	1	0	6	1	2	0	0.954135	0	5.32712	0.884152	1.82872	6.81321	0.0405412
2347	RPS13	P62277;J3KMX5	17.222	47.7	0	1	2	9	7	6	0	0.954135	1.94014	7.99068	6.18906	5.48617	6.78506	0.00575043
1553	EPB41	P11171-2;P11171;P11171-4;P11171-3;P11171-5;P11171-6;P11171-7;E9PEW9;E7EUF8;F5H7W5;Q9H4G0-4;Q9H4G0-3;Q9H4G0-2;Q9H4G0	93.237	52.6	11	7	11	87	21	119	10.7482	6.67894	10.6708	77.2433	18.5672	108.809	6.77532	0.000736575
1446	CA3	P07451	29.557	59.6	1	0	3	15	4	10	0.977107	0	2.91021	13.3178	3.53661	9.14362	6.7002	0.00353247
1450	BPGM	P07738	30.005	53.3	3	2	10	39	13	55	2.93132	1.90827	9.7007	34.6263	11.494	50.2899	6.6263	0.000266258
3400	RAD50	Q92878;Q92878-2;Q92878-3;E7ESD9;E9PM98	153.89	10.2	0	1	0	6	0	5	0	0.954135	0	5.32712	0	4.57181	6.51969	0.0310052
1994	RPL3	P39023;G5E9G0;Q92901;F8WCR1	46.108	24.6	0	2	1	5	5	11	0	1.90827	0.97007	4.43927	4.42076	10.058	6.5158	0.00734649
296	TBC1D5	C9J3F6;Q92609;Q92609-2	67.534	9.6	0	0	1	2	3	2	0	0	0.97007	1.77571	2.65245	1.82872	6.49664	0.0447552
2345	RPS18	P62269;J3JS69	17.718	55.9	0	1	2	5	11	5	0	0.954135	1.94014	4.43927	9.72567	4.57181	6.49261	0.00723893
3870	EIF2B3	Q9NR50;Q9NR50-3;Q9NR50-2	50.24	26.5	2	0	1	8	7	6	1.95421	0	0.97007	7.10283	6.18906	5.48617	6.46634	0.00503989
548	UBXN1	E9PRQ7;Q04323;Q04323-2	32.913	26.3	1	0	0	3	2	2	0.977107	0	0	2.66356	1.7683	1.82872	6.45115	0.0391716
2400	YBX1	P67809;Q9Y2T7	35.924	39.5	0	4	1	11	8	17	0	3.81654	0.97007	9.76639	7.07321	15.5442	6.43618	0.00342379
509	RPS6KA1	E9PRI4;E9PGT3;Q15418;Q15418-2;Q15418-3;E9PAN7	81.146	26.3	1	1	0	8	4	2	0.977107	0.954135	0	7.10283	3.53661	1.82872	6.42933	0.0125071
961	TNPO2	O14787-2;O14787;K7ESC1	100.41	24	3	0	1	10	6	11	2.93132	0	0.97007	8.87854	5.30491	10.058	6.24539	0.00361803
4069	AGO2	Q9UKV8;Q9UKV8-2	97.207	51.2	4	1	6	34	4	36	3.90843	0.954135	5.82042	30.187	3.53661	32.917	6.23217	0.000892602
906	GTPBP1	O00178	72.453	42.9	4	1	2	17	13	16	3.90843	0.954135	1.94014	15.0935	11.494	14.6298	6.07785	0.00107884
100	SMIM1	H3BS66;B2RUZ4	4.1915	91.9	1	1	0	1	8	4	0.977107	0.954135	0	0.887854	7.07321	3.65745	6.03498	0.0302231
2382	RPL8	P62917;G3V1A1;E9PP36	28.024	30	0	1	1	5	3	5	0	0.954135	0.97007	4.43927	2.65245	4.57181	6.02533	0.0162801
421	NAA50	E7EQ69;Q9GZZ1;C9J5D1;Q9GZZ1-2;B0AZT5;C9J5J3;F8WCK0	19.311	64.3	0	1	1	5	6	2	0	0.954135	0.97007	4.43927	5.30491	1.82872	6.00468	0.0201611
1316	HBZ	P02008	15.637	47.2	0	0	1	2	0	7	0	0	0.97007	1.77571	0	6.40053	5.96299	0.0440028
1320	LMNA	P02545;P02545-6;P02545-3;P02545-2;P02545-5;P02545-4;Q5TCI8	74.139	45.9	1	3	1	3	17	12	0.977107	2.8624	0.97007	2.66356	15.0306	10.9723	5.95366	0.0041604
2524	DHX9	Q08211;Q08211-2	140.96	26.4	1	4	1	8	11	20	0.977107	3.81654	0.97007	7.10283	9.72567	18.2872	5.87056	0.00472216
3188	EXOC8	Q8IYI6	81.798	24.8	1	1	1	6	9	4	0.977107	0.954135	0.97007	5.32712	7.95736	3.65745	5.85512	0.00759419
2475	RHD	Q02161;P18577-9;P18577-4;E7EQ47;P18577-10;E7EWZ5;P18577-11;Q5VSJ9;P18577;Q02161-5;E7EVW1;H3BT10;Q02161-4	45.21	6	1	1	2	11	3	11	0.977107	0.954135	1.94014	9.76639	2.65245	10.058	5.78923	0.00616302
2416	HBG2	P69892;E9PBW4	16.126	96.6	3	9	11	91	42	36	2.93132	8.58721	10.6708	80.7947	37.1344	32.917	5.68312	0.00146964
2363	RPS4X	P62701;A6NH36	29.597	58.6	0	4	3	14	11	16	0	3.81654	2.91021	12.43	9.72567	14.6298	5.54763	0.00468784
3764	PTPN23	Q9H3S7;B4DST5;R4GMM7	178.97	10.1	1	0	1	7	4	1	0.977107	0	0.97007	6.21498	3.53661	0.914362	5.51159	0.0364575
3573	MMS19	Q96T76;Q96T76-8;Q96T76-9;Q96T76-5;Q96T76-7;F8WCH8	113.29	25.1	2	2	0	9	9	5	1.95421	1.90827	0	7.99068	7.95736	4.57181	5.30285	0.00545458
1598	EEF2	P13639	95.337	54.9	13	23	13	114	70	107	12.7024	21.9451	12.6109	101.215	61.8906	97.8367	5.24832	0.000980636
2860	TBC1D10B	Q4KMP7;Q4KMP7-2	87.198	7.9	2	0	0	3	3	4	1.95421	0	0	2.66356	2.65245	3.65745	5.22552	0.0455455
890	MYO9B	Q13459-2;Q13459;M0R0P8	229.14	18.9	0	5	2	18	13	8	0	4.77067	1.94014	15.9814	11.494	7.3149	5.21031	0.00719135
1561	BCR	P11274;P11274-2;A9UF05	142.82	16.1	1	1	1	8	9	0	0.977107	0.954135	0.97007	7.10283	7.95736	0	5.20935	0.0477488
1862	BLVRB	P30043;M0R192;M0QZL1	22.119	98.1	20	17	26	173	43	241	19.5421	16.2203	25.2218	153.599	38.0185	220.361	5.20733	0.00166947
7	ADD1	P35611-2;E7EV99;A2A3N8;E7ENY0;P35611;P35611-3;Q86XM2;D6RJE2	69.984	48.7	6	4	6	31	10	48	5.86264	3.81654	5.82042	27.5235	8.84152	43.8894	5.16426	0.00247783
2675	CTTN	Q14247-3;Q14247;Q14247-2;B4E358	57.466	41.1	2	5	4	10	32	19	1.95421	4.77067	3.88028	8.87854	28.2929	17.3729	5.14999	0.00112766
4197	WIPI2	Q9Y4P8-4;Q9Y4P8;Q9Y4P8-3;Q9Y4P8-2;Q9Y4P8-5;Q9Y4P8-6	47.543	23.2	0	0	2	4	2	5	0	0	1.94014	3.55142	1.7683	4.57181	5.11313	0.027212
987	SCAMP2	O15127;H3BN93	36.648	14	2	2	1	8	10	9	1.95421	1.90827	0.97007	7.10283	8.84152	8.22926	5.00016	0.00464188
635	DDX39B	F8VQ10;Q13838;Q13838-2;Q5STU3;B4DP52;B4DIJ6;E7EMX2	50.745	37	0	0	3	2	5	9	0	0	2.91021	1.77571	4.42076	8.22926	4.98566	0.0152214
2157	METAP2	P50579;B4DUX5;F8VRR3;G3XA91;F8VQZ7;G3V1U3	52.891	42.3	2	2	1	13	5	9	1.95421	1.90827	0.97007	11.5421	4.42076	8.22926	4.98492	0.0072023
1025	ZW10	O43264;A1A528;F5H3C1	88.828	32.9	3	2	0	16	5	6	2.93132	1.90827	0	14.2057	4.42076	5.48617	4.96212	0.00791752
1216	PSMG1	O95456-2;O95456;F8WBH7	30.288	30.3	1	1	1	8	4	4	0.977107	0.954135	0.97007	7.10283	3.53661	3.65745	4.91871	0.0148136
646	HECTD4	F8VWT9;Q9Y4D8-4;Q9Y4D8;J3KPF0;Q9Y4D8-2;Q9Y4D8-3	468.65	8.4	4	2	2	16	8	17	3.90843	1.90827	1.94014	14.2057	7.07321	15.5442	4.74279	0.00327816
1805	DNAJB2	P25686;P25686-2	35.58	33.6	0	1	1	3	3	4	0	0.954135	0.97007	2.66356	2.65245	3.65745	4.64371	0.0329631
417	SNCA	P37840-2;E7EPV7;P37840;P37840-3;Q16143	11.372	69.6	4	4	3	15	19	21	3.90843	3.81654	2.91021	13.3178	16.7989	19.2016	4.63604	0.00172648
1273	CA1	P00915;E5RII2;E5RG81	28.87	80.8	54	41	68	485	117	371	52.7638	39.1195	65.9648	430.609	103.446	339.228	4.62624	0.00150619
550	TM9SF1	E9PSI1;E9PJM1;O15321-2;E9PMQ9;O15321;G3V1B9	92.386	13.1	1	1	1	6	5	4	0.977107	0.954135	0.97007	5.32712	4.42076	3.65745	4.6201	0.0156538
2795	ADRM1	Q16186	42.153	17.7	1	1	1	7	3	5	0.977107	0.954135	0.97007	6.21498	2.65245	4.57181	4.61949	0.0183737
4045	LCMT1	Q9UIC8;Q9UIC8-2;Q9UIC8-3;H3BUP7	38.379	17.7	1	1	0	4	3	3	0.977107	0.954135	0	3.55142	2.65245	2.74309	4.61544	0.0336289
3567	GPX7	Q96SL4	20.996	59.9	1	1	0	4	4	2	0.977107	0.954135	0	3.55142	3.53661	1.82872	4.60883	0.0316517
2971	RNF123	Q5XPI4;Q5XPI4-2;C9J266;C9JS59;C9JI97;F8WB91	148.51	34.2	4	5	1	49	5	61	3.90843	4.77067	0.97007	43.5048	4.42076	55.7761	4.57371	0.00183994
504	TNS1	E9PGF5;Q9HBL0;E9PF55;Q6IPI5;E7EMG1;Q68CZ2-2;E7ERH3;Q63HR2-5;Q63HR2-2;F8VV64;C9JVR1;Q63HR2-6;Q63HR2;Q63HR2-4;Q68CZ2	183.22	15.3	0	2	6	13	3	23	0	1.90827	5.82042	11.5421	2.65245	21.0303	4.52589	0.018248
2921	FKBP15	Q5T1M5;Q5T1M5-2;Q5T1M5-3	133.63	18.5	3	1	1	7	8	9	2.93132	0.954135	0.97007	6.21498	7.07321	8.22926	4.4443	0.0110845
2761	UBE3C	Q15386;Q15386-2;Q15386-3	123.92	31.5	4	4	2	22	19	7	3.90843	3.81654	1.94014	19.5328	16.7989	6.40053	4.42081	0.00270668
1036	TPD52L2	O43399;O43399-5;O43399-7	22.237	70.4	0	0	2	4	9	1	0	0	1.94014	3.55142	7.95736	0.914362	4.3351	0.029388
1926	GBP2	P32456	67.208	16.4	0	3	0	3	7	4	0	2.8624	0	2.66356	6.18906	3.65745	4.32704	0.0244171
1495	HMGB1	P09429;Q5T7C4;B2RPK0	24.893	49.3	0	4	3	0	17	17	0	3.81654	2.91021	0	15.0306	15.5442	4.30526	0.0120332
888	PRKD2	Q9BZL6;M0QZW1;M0R2R2;O94806;Q15139;F8WBA3;Q8IVW4-2;Q92772;J3KNE8;E7ET86;Q8IVW4;O76039-2;O76039;Q9NRP7-2;A8MU99;Q9NRP7	96.749	15.8	1	1	1	6	7	1	0.977107	0.954135	0.97007	5.32712	6.18906	0.914362	4.29831	0.039918
3915	PANK4	Q9NVE7;E9PHT6;D6RJF3	85.99	27.2	1	2	2	7	6	10	0.977107	1.90827	1.94014	6.21498	5.30491	9.14362	4.27009	0.00939618
2709	GOLGB1	Q14789;Q14789-2	376.01	9.8	2	1	2	4	13	6	1.95421	0.954135	1.94014	3.55142	11.494	5.48617	4.26556	0.0267653
2862	GRIPAP1	Q4V328;Q4V328-4;B1B0M1;Q4V328-2;Q4V328-3	95.988	33.3	4	2	1	17	11	4	3.90843	1.90827	0.97007	15.0935	9.72567	3.65745	4.20097	0.00601519
2630	CUL1	Q13616	89.677	46.3	6	0	5	30	7	13	5.86264	0	4.85035	26.6356	6.18906	11.8867	4.18491	0.00463394
1255	ALDH1A1	P00352;Q5SYQ9;H0Y2X5;P47895	54.861	64.7	4	8	6	37	11	68	3.90843	7.63308	5.82042	32.8506	9.72567	62.1766	4.14549	0.0100895
683	GSDMD	P57764;G3V1A6	52.8	26	1	1	1	2	6	5	0.977107	0.954135	0.97007	1.77571	5.30491	4.57181	4.02652	0.03293
1472	HMBS	P08397-2;P08397;F5H345;P08397-4;P08397-3;F5H4W5;F5H4X2	37.699	64.5	0	16	0	26	4	32	0	15.2662	0	23.0842	3.53661	29.2596	4	0.00292505
1921	PRDX2	P32119;A6NIW5;P32119-2	21.892	78.3	24	26	42	177	59	214	23.4506	24.8075	40.7429	157.15	52.1649	195.673	3.97176	0.00395966
1841	PSMB5	P28074;P28074-3;P28074-2	28.48	40.7	2	3	3	13	7	14	1.95421	2.8624	2.91021	11.5421	6.18906	12.8011	3.93808	0.00794351
3714	PITHD1	Q9GZP4;Q9GZP4-2	24.178	75.8	3	4	3	12	7	23	2.93132	3.81654	2.91021	10.6542	6.18906	21.0303	3.90327	0.0174439
3636	TUBGCP2	Q9BSJ2;Q9BSJ2-4;F2Z2B9;Q9BSJ2-3;B3KTU7;R4GMM4	102.53	24.3	2	2	1	11	8	2	1.95421	1.90827	0.97007	9.76639	7.07321	1.82872	3.86164	0.0198631
1481	VIM	P08670;B0YJC4;B0YJC5;P17661;P41219;P41219-2	53.651	65.7	1	15	7	7	44	43	0.977107	14.312	6.79049	6.21498	38.9027	39.3176	3.83443	0.00347091
3277	ABCF1	Q8NE71;Q8NE71-2;Q5STZ7	95.925	25.8	7	3	0	15	15	8	6.83975	2.8624	0	13.3178	13.2623	7.3149	3.7328	0.0141184
72	MYO1G	B0I1T2;B0I1T2-4;B0I1T2-3;F8WEW9;B0I1T2-2	116.44	27.9	0	3	1	1	10	5	0	2.8624	0.97007	0.887854	8.84152	4.57181	3.72202	0.0257569
2014	IARS	P41252;J3KR24;Q5TCC6	144.5	34.4	3	8	5	34	25	10	2.93132	7.63308	4.85035	30.187	22.1038	9.14362	3.71185	0.0158745
3804	LRRC40	Q9H9A6	68.249	21.6	1	1	1	5	3	4	0.977107	0.954135	0.97007	4.43927	2.65245	3.65745	3.69879	0.0338648
2815	GUK1	Q16774-2;B1ANG9;Q16774-3	23.782	64.2	3	2	1	10	5	8	2.93132	1.90827	0.97007	8.87854	4.42076	7.3149	3.53995	0.0160807
2456	FKBP3	Q00688;G3V5F2	25.177	55.4	5	3	3	18	13	11	4.88554	2.8624	2.91021	15.9814	11.494	10.058	3.52415	0.00439575
2067	IQGAP1	P46940;H0YLE8;F2Z2E2;Q86VI3	189.25	36.8	6	3	4	6	25	37	5.86264	2.8624	3.88028	5.32712	22.1038	33.8314	3.468	0.0281882
2668	TTLL12	Q14166	74.403	48.8	5	9	8	28	16	40	4.88554	8.58721	7.76056	24.8599	14.1464	36.5745	3.45134	0.0112639
3025	CNST	Q6PJW8;Q6PJW8-2;Q6PJW8-3	79.596	21.4	3	3	4	9	15	13	2.93132	2.8624	3.88028	7.99068	13.2623	11.8867	3.43271	0.00696547
2504	CALD1	Q05682-4;Q05682-5;F5H1Z9;Q05682-6;Q05682-2;Q05682;E7EX44;Q05682-3;E9PGZ1;F8WE61;REV__E9PJZ7;REV__Q13136-2;REV__Q13136	62.663	59.7	12	14	5	30	55	29	11.7253	13.3579	4.85035	26.6356	48.6283	26.5165	3.4021	0.00270756
1948	RDX	P35241;P35241-5;P35241-4;P35241-3;P35241-2	68.563	40.5	2	2	4	7	12	10	1.95421	1.90827	3.88028	6.21498	10.6098	9.14362	3.3649	0.0123183
2528	GOLGA2	Q08379;Q08379-2	113.08	12.9	2	2	1	7	7	4	1.95421	1.90827	0.97007	6.21498	6.18906	3.65745	3.32289	0.0203432
2719	GAPVD1	Q14C86-3;Q14C86-5;Q14C86-2;Q14C86;Q14C86-6;F8W9S7;Q14C86-4;B4DGD8;B0QZ65	159.75	31.8	4	6	11	20	13	41	3.90843	5.72481	10.6708	17.7571	11.494	37.4888	3.27979	0.00458082
2480	NUCB1	Q02818	53.879	24.1	0	2	2	3	6	5	0	1.90827	1.94014	2.66356	5.30491	4.57181	3.25432	0.0335095
2397	GNB2L1	P63244;J3KPE3;D6RAC2;D6RHH4;D6RAU2;E9PD14;D6RF23;D6RGK8;D6R909;D6RHJ5;D6RDI0	35.076	70.3	2	13	1	27	7	20	1.95421	12.4038	0.97007	23.9721	6.18906	18.2872	3.24767	0.0300449
3006	ERAP2	Q6P179-3;Q6P179;Q6P179-2;Q6P179-4	105.52	18.1	0	2	2	0	6	9	0	1.90827	1.94014	0	5.30491	8.22926	3.23432	0.0487748
3422	PSMG2	Q969U7;K7ENR6;K7ER45	29.396	21.6	2	1	1	6	4	4	1.95421	0.954135	0.97007	5.32712	3.53661	3.65745	3.23055	0.0320661
1955	MYH10	P35580;P35580-2;F8W6L6;P35580-3;P35580-4	229	42.6	8	7	11	66	19	21	7.81686	6.67894	10.6708	58.5983	16.7989	19.2016	3.18167	0.0224009
2736	PAFAH1B3	Q15102	25.734	69.7	2	2	6	12	5	17	1.95421	1.90827	5.82042	10.6542	4.42076	15.5442	3.15923	0.0121871
2413	HIST2H3A	Q71DI3;P84243;P68431;Q16695;K7EMV3;B4DEB1;Q6NXT2;K7EP01	15.388	41.9	0	5	3	3	13	11	0	4.77067	2.91021	2.66356	11.494	10.058	3.14366	0.0140397
4133	FARSA	Q9Y285;K7ER00;B4E363;K7ER16	57.563	34.4	1	5	3	15	8	8	0.977107	4.77067	2.91021	13.3178	7.07321	7.3149	3.10097	0.0477404
2451	HDLBP	Q00341-2;Q00341	137.99	10.7	2	3	1	7	10	3	1.95421	2.8624	0.97007	6.21498	8.84152	2.74309	3.07608	0.0226079
220	EIF3C	H3BRV0;Q99613;B5ME19	104.1	24.3	5	8	6	22	23	17	4.88554	7.63308	5.82042	19.5328	20.3355	15.5442	3.01881	0.00397058
847	NSFL1C	Q9UNZ2;Q9UNZ2-5;J3QK90;Q9UNZ2-6;Q9UNZ2-4;F2Z2K0;R4GNE6	40.572	68.4	3	7	3	24	6	25	2.93132	6.67894	2.91021	21.3085	5.30491	22.859	3.01449	0.0473165
1169	STK10	O94804	112.13	23.9	5	1	7	10	18	14	4.88554	0.954135	6.79049	8.87854	15.9147	12.8011	3.01396	0.0441276
2269	CORO7	P57737-3;P57737-2;P57737-4;P57737;B3KSY4;Q9Y3D7;I3L0X9;I3L3T0;I3L167;I3L1U7;E7EP81;I3L359;I3L1G9	114.16	24	2	3	4	8	10	11	1.95421	2.8624	3.88028	7.10283	8.84152	10.058	2.99068	0.0114404
1174	UFL1	O94874;O94874-2;O94874-3	89.594	27.7	5	1	4	18	9	5	4.88554	0.954135	3.88028	15.9814	7.95736	4.57181	2.94448	0.036377
796	COG4	Q9H9E3;J3KNI1;Q9H9E3-3;Q9H9E3-2;E9PRT5;H3BSD2;H3BMV9	89.082	20.4	2	3	1	7	7	5	1.95421	2.8624	0.97007	6.21498	6.18906	4.57181	2.92582	0.0249138
1854	EEF1D	P29692;P29692-2;E9PRY8;E9PMW7	31.121	48.4	4	11	3	22	18	15	3.90843	10.4955	2.91021	19.5328	15.9147	13.7154	2.90366	0.0232711
2235	EIF5	P55010	49.222	24.8	4	2	3	11	7	10	3.90843	1.90827	2.91021	9.76639	6.18906	9.14362	2.87742	0.0132931
2892	FGD3	Q5JSP0;Q5JSP0-2;F8W7P2;B4DXH4	79.4	28	2	4	3	11	10	7	1.95421	3.81654	2.91021	9.76639	8.84152	6.40053	2.87647	0.0179796
1620	IDE	P14735;P14735-2	117.97	35.7	4	6	11	24	20	21	3.90843	5.72481	10.6708	21.3085	17.683	19.2016	2.87551	0.0127559
914	PSMD9	O00233;J3KN29;F5GX23;F8W7V8;O00233-2;F5H169;F5H182;F5H7X1;O00233-3	24.682	44.8	4	4	2	11	9	11	3.90843	3.81654	1.94014	9.76639	7.95736	10.058	2.86767	0.0155817
2799	PKN1	Q16512;Q16512-2;Q16512-3;Q6P5Z2	103.93	16	6	1	3	12	11	8	5.86264	0.954135	2.91021	10.6542	9.72567	7.3149	2.86123	0.0275866
300	TNPO3	Q9Y5L0-3;Q9Y5L0;Q9Y5L0-1;C9J7E5;E9PFH4;Q9Y5L0-5	102.54	29.2	5	3	8	21	13	15	4.88554	2.8624	7.76056	18.6449	11.494	13.7154	2.8329	0.0115673
191	HDAC6	Q9UBN7;B4DZH6;Q9UBN7-2;E7EUZ1	131.42	17.4	3	0	4	7	6	8	2.93132	0	3.88028	6.21498	5.30491	7.3149	2.78098	0.0394016
931	KPNA3	O00505	57.81	32.2	1	3	1	4	6	5	0.977107	2.8624	0.97007	3.55142	5.30491	4.57181	2.78065	0.0421635
1563	SPTB	P11277-2;P11277-3	267.82	74.7	116	117	156	432	187	690	113.344	111.634	151.331	383.553	165.336	630.91	2.65747	0.0175602
1376	HSPB1	P04792;F8WE04;C9J3N8	22.782	90.7	14	24	13	28	78	40	13.6795	22.8992	12.6109	24.8599	68.9638	36.5745	2.65384	0.00317594
1466	PFKM	P08237;P08237-3;P08237-2;F8VSF7	85.182	42.6	8	0	7	26	3	14	7.81686	0	6.79049	23.0842	2.65245	12.8011	2.64247	0.0147444
3544	IPO9	Q96P70	115.96	23.4	7	4	3	16	10	14	6.83975	3.81654	2.91021	14.2057	8.84152	12.8011	2.63982	0.0129703
2633	CUL4A	Q13619;Q13619-2	87.679	40.2	5	5	4	20	7	13	4.88554	4.77067	3.88028	17.7571	6.18906	11.8867	2.63787	0.0247817
1452	EPRS	P07814	170.59	40.3	9	21	8	42	45	21	8.79397	20.0368	7.76056	37.2899	39.7868	19.2016	2.63365	0.00785935
1099	EIF5B	O60841	138.83	15.6	6	3	3	15	11	8	5.86264	2.8624	2.91021	13.3178	9.72567	7.3149	2.61285	0.0130177
183	EIF3D	B4DVY1;O15371	58.14	53.1	5	4	2	14	8	9	4.88554	3.81654	1.94014	12.43	7.07321	8.22926	2.6001	0.0177846
3100	DHX29	Q7Z478;Q6P158	155.23	25.3	5	8	6	22	17	14	4.88554	7.63308	5.82042	19.5328	15.0306	12.8011	2.57821	0.0110936
80	BAG6	P46379-2;B0UX83;P46379;P46379-3;P46379-4;P46379-5	118.69	23	4	5	5	17	7	15	3.90843	4.77067	4.85035	15.0935	6.18906	13.7154	2.57804	0.025625
1317	HBD	P02042;E9PFT6	16.055	100	37	42	61	103	86	203	36.153	40.0737	59.1743	91.4489	76.037	185.615	2.54642	0.00255347
3354	TMEM40	Q8WWA1-2;Q8WWA1;B4DXI0;C9JID5	22.293	39.9	3	4	1	6	11	5	2.93132	3.81654	0.97007	5.32712	9.72567	4.57181	2.54207	0.0301662
3450	EFHD2	Q96C19	26.697	38.8	4	3	1	7	8	7	3.90843	2.8624	0.97007	6.21498	7.07321	6.40053	2.54167	0.0359214
912	PSMD11	O00231;O00231-2	47.463	53.3	10	10	10	33	17	32	9.77107	9.54135	9.7007	29.2992	15.0306	29.2596	2.53006	0.00836005
673	TGOLN2	O43493-2;O43493-5;O43493-3;F8WBK2;J3KQ45;O43493;O43493-4;O43493-6;F8W8W7	45.879	29.5	3	4	7	14	13	11	2.93132	3.81654	6.79049	12.43	11.494	10.058	2.51403	0.023168
3880	HEBP1	Q9NRV9;F5GWX2	21.097	72	3	3	4	7	5	15	2.93132	2.8624	3.88028	6.21498	4.42076	13.7154	2.51069	0.0348606
441	DNPEP	Q9ULA0;E7ETB3;E7EMB6	52.428	42.3	4	3	3	9	6	12	3.90843	2.8624	2.91021	7.99068	5.30491	10.9723	2.50211	0.0273343
578	KPNA6	F5H4G7;O60684;F5GYL8;O15131;S4R3E5	59.667	29.3	2	6	2	10	8	9	1.95421	5.72481	1.94014	8.87854	7.07321	8.22926	2.50025	0.0487128
3375	GBF1	Q92538	206.44	16.4	8	4	5	16	19	11	7.81686	3.81654	4.85035	14.2057	16.7989	10.058	2.49965	0.0180294
1060	NARS	O43776;B4DN60;B4DG16;K7EJ19	62.942	46.7	6	10	4	26	19	9	5.86264	9.54135	3.88028	23.0842	16.7989	8.22926	2.48835	0.0181644
4190	USP15	Q9Y4E8;Q9Y4E8-2;Q9Y4E8-3;E9PCQ3;Q9Y4E8-4	112.42	47.3	18	19	19	60	38	49	17.5879	18.1286	18.4313	53.2712	33.5978	44.8037	2.42811	0.00315308
2251	EIF3B	P55884;P55884-2	92.48	40.2	13	10	18	41	34	32	12.7024	9.54135	17.4613	36.402	30.0612	29.2596	2.41508	0.00686305
2664	EIF3A	Q14152;F5H335	166.57	26.6	13	23	12	51	40	33	12.7024	21.9451	11.6408	45.2805	35.3661	30.1739	2.39254	0.0118664
2623	PIN1	Q13526;K7EMU7;O15428	18.243	74.2	4	1	2	8	4	6	3.90843	0.954135	1.94014	7.10283	3.53661	5.48617	2.37352	0.0462794
1604	LCP1	P13796;B4DUA0	70.288	71	13	31	17	21	71	66	12.7024	29.5782	16.4912	18.6449	62.7748	60.3479	2.36457	0.0166384
3108	HUWE1	Q7Z6Z7-2;Q7Z6Z7-3;Q7Z6Z7;Q5H962	480.19	24.8	18	23	16	41	41	66	17.5879	21.9451	15.5211	36.402	36.2502	60.3479	2.35899	0.0160836
940	KPNA4	O00629	57.886	33.4	4	3	4	9	9	10	3.90843	2.8624	3.88028	7.99068	7.95736	9.14362	2.35785	0.0222425
250	USP7	B7Z815;Q93009;F5H8E5;F5H2X1;H3BMF6	126.27	38	6	4	13	17	10	31	5.86264	3.81654	12.6109	15.0935	8.84152	28.3452	2.34551	0.00767473
1515	HIST1H2AJ	Q99878;Q96KK5;Q6FI13;P20671;P0C0S8;Q9BTM1;Q9BTM1-2;Q96QV6;P16104;Q71UI9-5	13.936	41.4	7	11	12	7	33	34	6.83975	10.4955	11.6408	6.21498	29.177	31.0883	2.29695	0.0375167
3571	RUFY1	Q96T51;Q96T51-2;Q96T51-3;B4DFR0;Q8WXA3-4;B4DKC2;Q7L099;Q7L099-2;Q7L099-4;Q8WXA3-2;Q7L099-3;Q8WXA3-3	79.817	45.3	8	12	9	28	26	18	7.81686	11.4496	8.73063	24.8599	22.9879	16.4585	2.29514	0.00831297
3578	PSMD1	Q99460;Q99460-2;F8WCE3	105.84	50.9	16	23	12	58	29	43	15.6337	21.9451	11.6408	51.4955	25.6404	39.3176	2.27935	0.0412498
533	USP47	E9PM46;Q96K76;Q96K76-2;Q96K76-3	154.7	33.9	13	12	13	32	34	27	12.7024	11.4496	12.6109	28.4113	30.0612	24.6878	2.26447	0.0041291
2406	EEF1A1	P68104;Q5VTE0	50.14	66	29	44	36	78	85	103	28.3361	41.9819	34.9225	69.2526	75.1529	94.1793	2.26309	0.00228182
2816	HAGH	Q16775-2;Q16775;H3BPQ4;E7EN93	28.86	70.8	7	9	9	20	15	26	6.83975	8.58721	8.73063	17.7571	13.2623	23.7734	2.26287	0.0119813
3460	TUBGCP3	Q96CW5;Q96CW5-2;Q96CW5-3	103.57	25.4	3	4	2	9	9	4	2.93132	3.81654	1.94014	7.99068	7.95736	3.65745	2.25551	0.0421313
557	XPO4	Q9C0E2;F2Z2X4	130.14	11.5	5	2	2	10	5	7	4.88554	1.90827	1.94014	8.87854	4.42076	6.40053	2.25499	0.0399956
1355	CAT	P04040	59.755	66.6	47	73	77	168	89	286	45.924	69.6518	74.6954	149.159	78.6895	261.508	2.24904	0.0467983
2087	GCLM	P48507	30.727	43.8	11	6	7	24	11	23	10.7482	5.72481	6.79049	21.3085	9.72567	21.0303	2.23472	0.013207
3124	KTN1	Q86UP2;Q86UP2-2;Q86UP2-3;G3V4Y7;B7Z6P3	156.27	35.4	6	9	7	18	20	15	5.86264	8.58721	6.79049	15.9814	17.683	13.7154	2.22962	0.00992465
837	TBCD	Q9BTW9;J3KR97;Q9BTW9-4;Q9BTW9-5;C9J1U4;Q9BTW9-3;Q9BTW9-2	132.6	33.8	12	4	11	31	11	23	11.7253	3.81654	10.6708	27.5235	9.72567	21.0303	2.22454	0.00761214
2929	UBR4	Q5T4S7-3;Q5T4S7;Q5T4S7-2;Q5T4S7-4;Q5T4S7-5;B4DYV5;B4DPF6;Q5T4S7-6;Q5TBN9	571.85	33	55	40	35	101	72	153	53.7409	38.1654	33.9525	89.6732	63.6589	139.897	2.20683	0.0291338
2793	ZYX	Q15942;B4DQX7;B4DQR8	61.277	58.6	32	45	32	89	81	89	31.2674	42.9361	31.0422	79.019	71.6163	81.3782	2.20141	0.00382166
904	SNAP23	O00161;O00161-2;H3BNE1;H3BPJ0;H3BNG6;H3BU94	23.354	86.3	10	9	8	18	30	16	9.77107	8.58721	7.76056	15.9814	26.5245	14.6298	2.19318	0.0156937
2022	MTOR	P42345;B1AKP8	288.89	13.8	6	8	2	16	12	10	5.86264	7.63308	1.94014	14.2057	10.6098	9.14362	2.19166	0.0300651
1274	CA2	P00918;E5RID5;E5RK37	29.246	84.2	42	40	50	125	55	157	41.0385	38.1654	48.5035	110.982	48.6283	143.555	2.18286	0.0235823
1891	ADSL	P30566;E7ERF4;P30566-2	54.889	41.1	8	5	10	16	10	28	7.81686	4.77067	9.7007	14.2057	8.84152	25.6021	2.18069	0.0149491
2239	CSE1L	P55060-3;P55060;P55060-4;B4DUC5;P55060-2	107.78	42.6	16	10	14	38	27	28	15.6337	9.54135	13.581	33.7384	23.8721	25.6021	2.149	0.00465583
985	FYB	O15117-2;O15117-3;O15117;D6RAE8	90.605	44	19	24	14	42	53	37	18.565	22.8992	13.581	37.2899	46.86	33.8314	2.14229	0.00262803
3397	INPP5D	Q92835-2;Q92835;H7C2V3;H7C292;F5GXI6;D6RJB9;Q7Z7G1-3;Q7Z7G1	133.19	37.6	12	6	11	21	19	26	11.7253	5.72481	10.6708	18.6449	16.7989	23.7734	2.10866	0.0114374
467	NACA	F8VZJ2;Q13765;Q13765-2;E9PAV3;Q9BZK3	15.016	41.9	4	3	4	7	9	9	3.90843	2.8624	3.88028	6.21498	7.95736	8.22926	2.10644	0.0422035
956	PRMT5	O14744;G3V5W5;O14744-2;B4DX49;B4DV00;A8MTP3;G3V507;G3V2F5	72.683	35.8	6	6	3	16	9	9	5.86264	5.72481	2.91021	14.2057	7.95736	8.22926	2.09077	0.0321638
3708	UBE2O	Q9C0C9	141.29	40.9	45	35	44	90	77	111	43.9698	33.3947	42.6831	79.9068	68.0797	101.494	2.07752	0.00141311
2595	PSMD2	Q13200;E7EW34;E9PCS3;F8WBS8	100.2	54.4	31	11	27	63	38	54	30.2903	10.4955	26.1919	55.9348	33.5978	49.3755	2.07745	0.00474386
2102	ALDH9A1	P49189;B4DXY7	53.801	43.9	11	7	8	18	14	26	10.7482	6.67894	7.76056	15.9814	12.3781	23.7734	2.06748	0.0233113
1022	ARHGAP6	O43182-4;O43182;B4DN07;O43182-5;O43182-2;B7Z8H7;O43182-3	84.843	36.3	14	24	13	39	38	36	13.6795	22.8992	12.6109	34.6263	33.5978	32.917	2.05071	0.01114
2549	NEXN	Q0ZGT2-4;Q0ZGT2;Q0ZGT2-3;E7EQF0	72.731	40.8	12	10	8	23	27	16	11.7253	9.54135	7.76056	20.4206	23.8721	14.6298	2.03281	0.0114086
2030	WAS	P42768	52.912	56.4	9	6	6	13	22	11	8.79397	5.72481	5.82042	11.5421	19.4513	10.058	2.02557	0.0473737
1966	PSMC2	P35998;B7Z5E2	48.633	70.4	8	10	10	17	15	29	7.81686	9.54135	9.7007	15.0935	13.2623	26.5165	2.02279	0.0223848
2116	CARS	P49589-3;P49589-2;B4DKY1;P49589;A8MVQ3;E9PLP0;E9PRS8;C9JLN0	94.637	43.3	12	10	9	33	22	13	11.7253	9.54135	8.73063	29.2992	19.4513	11.8867	2.0223	0.0176238
492	XPO7	Q9UIA9;E9PEN8;Q9H2T7	123.91	52.6	35	34	33	83	45	107	34.1988	32.4406	32.0123	73.6919	39.7868	97.8367	2.01836	0.0317528
2417	HBA1	P69905	15.257	100	483	414	648	882	809	1843	471.943	395.012	628.605	783.087	715.279	1685.17	1.99756	0.00588884
981	PFAS	O15067;F5GWT9;J3QSG0	144.73	47.1	17	15	22	40	25	51	16.6108	14.312	21.3415	35.5142	22.1038	46.6325	1.99211	0.00614226
1632	GSPT1	P15170-2;P15170-3;P15170;Q8IYD1	68.6	42.1	15	20	13	29	35	39	14.6566	19.0827	12.6109	25.7478	30.9453	35.6601	1.98881	0.0109857
1568	MTHFD1	P11586;F5H2F4;G3V3L6	101.56	59	27	25	33	67	46	68	26.3819	23.8534	32.0123	59.4862	40.671	62.1766	1.97237	0.0027465
3367	DDX1	Q92499	82.431	47.2	10	15	6	26	26	14	9.77107	14.312	5.82042	23.0842	22.9879	12.8011	1.96552	0.0127876
2968	FAM160B1	Q5W0V3;Q5W0V3-2;Q5W0V4	86.557	32.5	4	5	8	12	14	10	3.90843	4.77067	7.76056	10.6542	12.3781	9.14362	1.96213	0.046226
2414	HBB	P68871	15.998	100	457	522	639	1023	838	1625	446.538	498.058	619.875	908.274	740.919	1485.84	1.92858	0.00598057
125	RPS6KA3	F5GYC4;B4DG22;B7ZB17;P51812;Q15349-3;Q15349-2;F2Z2J1;B7Z3B5;Q5TI62;Q96GX5-2;Q96GX5-3;Q96GX5;O60307;Q9Y2H9;Q6P0Q8-2;E7ERL6;Q6P0Q8	80.622	43.2	10	5	8	25	13	10	9.77107	4.77067	7.76056	22.1963	11.494	9.14362	1.92362	0.0356891
1822	VARS	P26640;B4DZ61	140.47	39.6	26	16	10	52	28	28	25.4048	15.2662	9.7007	46.1684	24.7562	25.6021	1.91408	0.00763562
600	DCTN2	Q13561;Q13561-3;Q13561-2;F5H2S7;F5H223;F8W1I6;F8W0U6	44.23	54.9	10	11	9	18	26	18	9.77107	10.4955	8.73063	15.9814	22.9879	16.4585	1.91327	0.0144626
2042	RANBP1	P43487;B3KUP2	23.31	67.2	5	4	7	10	10	13	4.88554	3.81654	6.79049	8.87854	8.84152	11.8867	1.9131	0.0360244
785	ECM29	Q5VYK3;J3KN16;Q5VYK5	204.29	29.5	22	9	18	30	31	39	21.4964	8.58721	17.4613	26.6356	27.4087	35.6601	1.90744	0.0339471
3755	RAB3GAP2	Q9H2M9;F8WDJ2;Q9H2M9-2	155.98	31.5	15	10	7	26	27	13	14.6566	9.54135	6.79049	23.0842	23.8721	11.8867	1.90226	0.0176151
187	DDX3Y	B4DXX7;O15523	72.931	37.7	9	10	3	15	19	11	8.79397	9.54135	2.91021	13.3178	16.7989	10.058	1.88893	0.0272498
3687	NAA15	Q9BXJ9;Q9BXJ9-4;Q6N069-5;Q6N069-4;Q6N069-3;Q6N069-2	101.27	38.2	13	7	9	25	20	14	12.7024	6.67894	8.73063	22.1963	17.683	12.8011	1.87776	0.0210425
1942	HSPA4	P34932	94.33	60.7	28	37	18	66	49	52	27.359	35.303	17.4613	58.5983	43.3234	47.5468	1.87577	0.0289268
466	DCTN1	Q14203-3;E7EX90;Q14203-4;Q14203-6;Q14203;Q14203-5;Q14203-2;Q6AWB1	136.82	50	33	26	23	66	49	50	32.2445	24.8075	22.3116	58.5983	43.3234	45.7181	1.8594	0.00305974
3990	ANKFY1	Q9P2R3;Q9P2R3-2;Q9P2R3-4;I3L3P8	128.4	32.7	6	6	8	12	11	17	5.86264	5.72481	7.76056	10.6542	9.72567	15.5442	1.85561	0.0310953
4109	USP24	Q9UPU5	294.36	24.2	15	11	14	30	25	25	14.6566	10.4955	13.581	26.6356	22.1038	22.859	1.85	0.00992475
4080	ASAP1	Q9ULH1;Q9ULH1-2	125.5	38.4	24	12	15	33	37	31	23.4506	11.4496	14.5511	29.2992	32.7136	28.3452	1.84314	0.0329503
2115	AARS	P49588	106.81	50.7	37	27	38	87	60	56	36.153	25.7616	36.8627	77.2433	53.0491	51.2043	1.83926	0.00774075
3412	USP9X	Q93008-1;Q93008;E9PFG1;O00507-2	290.46	33.4	39	31	39	73	50	90	38.1072	29.5782	37.8327	64.8133	44.2076	82.2926	1.81084	0.005448
3525	EXOC2	Q96KP1;G8JLK9	104.07	30	9	4	5	14	11	10	8.79397	3.81654	4.85035	12.43	9.72567	9.14362	1.79527	0.046774
819	MYCBP2	O75592-2;O75592;J3KPZ3	509.7	8.9	4	10	3	10	16	7	3.90843	9.54135	2.91021	8.87854	14.1464	6.40053	1.7951	0.0495217
267	SEC31A	O94979-6;O94979-3;B7ZL00;O94979-4;O94979-9;O94979-2;O94979;O94979-8;D6REX3;O94979-7;H7BXG7;D6RHZ5;O94979-5;D6RHE8	117.67	29.6	11	9	11	20	25	15	10.7482	8.58721	10.6708	17.7571	22.1038	13.7154	1.79031	0.0341684
2045	PSMC4	P43686;P43686-2	47.366	57.9	10	9	9	13	19	22	9.77107	8.58721	8.73063	11.5421	16.7989	20.116	1.78884	0.0367295
2972	RNF213	Q63HN8;Q63HN8-4;H3BLU6;J3QTP8;Q63HN8-6;Q63HN8-5	591.4	17.1	10	14	22	12	30	46	9.77107	13.3579	21.3415	10.6542	26.5245	42.0606	1.78238	0.0256183
1781	AHCY	P23526;P23526-2	47.716	43.3	10	13	14	21	17	33	9.77107	12.4038	13.581	18.6449	15.0306	30.1739	1.78139	0.0289427
4224	COPG1	Q9Y678;D6RG17	97.717	48.4	16	22	16	43	34	25	15.6337	20.991	15.5211	38.1777	30.0612	22.859	1.74525	0.0225838
4127	RUVBL1	Q9Y265;Q9Y265-2;E7ETR0	50.227	53.5	13	11	13	26	17	26	12.7024	10.4955	12.6109	23.0842	15.0306	23.7734	1.72649	0.0198023
2631	CUL2	Q13617;Q13617-2;R4GNH8;Q5T2B5;Q5T2B7	86.982	49.9	14	13	16	32	20	28	13.6795	12.4038	15.5211	28.4113	17.683	25.6021	1.72191	0.0179688
4009	CLIP2	Q9UDT6-2;Q9UDT6	111.78	42.8	11	9	9	19	20	15	10.7482	8.58721	8.73063	16.8692	17.683	13.7154	1.72181	0.0283327
3754	TAOK3	Q9H2K8;G3V1Q8;F5GWV8	105.4	40.2	17	9	15	29	23	22	16.6108	8.58721	14.5511	25.7478	20.3355	20.116	1.6686	0.0248045
4235	ARFGEF1	Q9Y6D6;E5RIF2;E5RHL7	208.76	24.9	11	16	12	22	30	18	10.7482	15.2662	11.6408	19.5328	26.5245	16.4585	1.66118	0.023037
2448	MPP1	Q00013;Q00013-2;Q00013-3;F8WC84;F8WDV6	52.296	75.3	36	21	24	60	29	56	35.1759	20.0368	23.2817	53.2712	25.6404	51.2043	1.65506	0.0199602
3348	SCFD1	Q8WVM8;Q8WVM8-2;Q8WVM8-3;B7Z738;B7Z5N7;J3KNG4;G3V4I1;G3V5F3;G3V363;G3V3K9	72.379	49.8	12	13	12	27	22	17	11.7253	12.4038	11.6408	23.9721	19.4513	15.5442	1.64865	0.0311098
3411	TNPO1	Q92973-2;Q92973;Q92973-3;B4DSC0;E7EW37	101.31	36.2	22	8	16	36	22	24	21.4964	7.63308	15.5211	31.9627	19.4513	21.9447	1.64605	0.0237088
11	NBAS	A2RRP1;A2RRP1-2	268.57	16.9	9	9	9	17	14	17	8.79397	8.58721	8.73063	15.0935	12.3781	15.5442	1.64595	0.0423189
901	PDLIM1	O00151	36.071	91.5	31	59	31	69	69	72	30.2903	56.2939	30.0722	61.2619	61.0065	65.8341	1.64535	0.049928
2385	RPS27A	P62979;P62987;B4DV12;P0CG47;Q96C32;F5H041;P0CG48;J3QLP7;J3QRK5	17.965	76.3	49	57	53	80	94	107	47.8783	54.3857	51.4137	71.0283	83.1103	97.8367	1.63843	0.00420874
493	DIAPH1	O60610-2;E9PHQ0;O60610-3;E9PEZ3;O60610;E7ERW8;B9ZVX0;E7ET75;H9KV28;E7EMV0;B4E2I7	138.91	48.1	84	87	97	163	146	165	82.077	83.0097	94.0968	144.72	129.086	150.87	1.63813	0.00118633
3382	HSPH1	Q92598-2;Q92598;Q92598-3;B4DY72;R4GN69	92.115	34.2	9	7	10	19	11	16	8.79397	6.67894	9.7007	16.8692	9.72567	14.6298	1.63709	0.0498019
2807	DBN1	Q16643;Q16643-2;Q16643-3;F8W9Z3;D6R9Q9	71.428	38.2	15	13	7	26	22	14	14.6566	12.4038	6.79049	23.0842	19.4513	12.8011	1.634	0.0277619
1094	USO1	O60763;O60763-2;F5H4X1;F5GYR8;REV__Q5VZ89-5;REV__Q5VZ89-6;REV__Q5VZ89;REV__R4GNB2;REV__R4GN35	107.89	40.1	24	23	14	36	38	30	23.4506	21.9451	13.581	31.9627	33.5978	27.4309	1.57583	0.0181918
3447	DOCK10	Q96BY6-3;Q96BY6;Q96BY6-2;F8WE73;Q9BZ29-6;Q6ZSL5	249.49	23.6	12	17	8	18	30	15	11.7253	16.2203	7.76056	15.9814	26.5245	13.7154	1.57474	0.0373793
2208	ACLY	P53396;P53396-2;B4E3P0	120.84	55.2	71	76	61	111	98	143	69.3746	72.5142	59.1743	98.5518	86.6469	130.754	1.55099	0.0423293
2048	USP5	P45974-2;P45974;Q92995-2;Q92995	93.307	43.1	23	24	28	45	32	47	22.4735	22.8992	27.162	39.9534	28.2929	42.975	1.53166	0.0197895
