# Supplementary material for: Effects of Cancer Presence and Therapy on the Platelet Proteome
Source: Int J Mol Sci. 2021 Jul 30;22(15):8236. doi: 10.3390/ijms22158236 (PMC8347210; doi:10.3390/ijms22158236)
Supplement: Supplementary file 1 [file ijms-22-08236-s001.zip › ijms-1266033-supplementary/Supplemental table S6-New.xlsx]

## Sheet: Legend
Data set (order is order of LC-MS/MS acquisition)
Sample Letter ID	Sample Involves	Sample Contains	Sample Time
PB	Gastric Cancer Patient #4	Platelet Lysate	Pre-treatment
PC	Gastric Cancer Patient #4	Platelet Lysate	On-treatment
PE	Neuro-ectoderm Cancer Patient #7	Platelet Lysate	Pre-treatment
PF	Neuro-ectoderm Cancer Patient #7	Platelet Lysate	On-treatment
PM	Anal Cancer Patient #9	Platelet Lysate	Pre-treatment
PN	Anal Cancer Patient #9	Platelet Lysate	On-treatment
Columns displayed in sheet "Before vs Treated"
id	A unique (consecutive) identifier for each row in the proteinGroups table, which is used to cross-link the information in this file with the information stored in other tables of the MaxQuant output.
Gene name	Name (gene symbol) of the gene associated to the leading protein.
Protein IDs	UniProt accession(s) of protein(s) contained in the protein group. They are sorted by number of identified peptides in descending order.
Mol. weight [kDa]	Molecular weight of the leading protein sequence contained in the protein group.
Sequence coverage [%]	Percentage of the sequence that is covered by the identified peptides of the best protein sequence contained in the group.
Raw count [sample label]	Number of identified MS/MS spectra for the protein group in the specified sample. Information extracted from MaxQuant Evidence table.
Normalised count [sample label]	Normalised number of identified MS/MS spectra for the protein group in the specified sample. Information extracted from MaxQuant Evidence table. Normalisation to the mean total counts per sample. Sample group 1 (patients with cancer before antitumor treatment) highlighted in blue, sample group 2 (same patients after start of antitumor treatment) highlighted in brown.
Fold change	Mean normalised count for group 2 (patients with cancer after start of antitumor treatment) divided by mean normalised count for group 1 (same patients before treatment). If ratio < 1, the negative reciprocal is taken (0.5 becomes -2). Proteins that are unique in group 1 or group 2 get an arbitrarily high value (10000 or 10000, respectively).
p-value	Result of a paired (inverted) beta-binomial test (Pham and Jimenez (2012) Bioinformatics 28 , i596-i602).

## Sheet: Before vs Treated
Supplemental table S6. List of 189 proteins with significantly higher expression in platelets from patients before antitumor treatment compared to platelets from the same patients after start of antitumor treatment.
id	Gene name	Protein IDs	Mol. weight [kDa]	Sequence coverage [%]	Raw count (PB) Platelet.Lysate Pre-Tx.Gastric.Patient4	Raw count (PE) Platelet.Lysate Pre-Tx.Neuro-ectoderm.Patient7	Raw count (PM) Platelet.Lysate Pre-Tx.Anal.Patient9	Raw count (PC) Platelet.Lysate Tx.Gastric.Patient4	Raw count (PF) Platelet.Lysate Tx.Neuro-ectoderm.Patient7	Raw count (PN) Platelet.Lysate Tx.Anal.Patient9	Normalised count (PB) Platelet.Lysate Pre-Tx.Gastric.Patient4	Normalised count (PE) Platelet.Lysate Pre-Tx.Neuro-ectoderm.Patient7	Normalised count (PM) Platelet.Lysate Pre-Tx.Anal.Patient9	Normalised count (PC) Platelet.Lysate Tx.Gastric.Patient4	Normalised count (PF) Platelet.Lysate Tx.Neuro-ectoderm.Patient7	Normalised count (PN) Platelet.Lysate Tx.Anal.Patient9	Fold change	p-value
719	GYG1	G5E9W8;P46976-3;P46976-2;P46976	21.51	26.9	5	1	4	0	0	0	4.88554	0.954135	3.88028	0	0	0	-10000	0.00108751
532	LAMTOR5	R4GMU8;E9PLX3;O43504	8.2153	68.4	2	3	3	0	0	0	1.95421	2.8624	2.91021	0	0	0	-10000	0.00199236
3787	AAMDC	Q9H7C9;E9PNP3;E9PR47;Q9H7C9-3;E9PIQ4;E9PJP1;Q9H7C9-2;E9PLK9;K4DI89	13.332	57.4	5	2	1	0	0	0	4.88554	1.90827	0.97007	0	0	0	-10000	0.00269631
1078	LY75	O60449;O60449-3;O60449-2	198.31	7.9	1	2	4	0	0	0	0.977107	1.90827	3.88028	0	0	0	-10000	0.00402496
816	MYD88	Q99836-2;J3KQ87;Q99836;J3KPU4;J3KQJ6;Q99836-4;Q99836-3	28.28	20.3	2	3	1	0	0	0	1.95421	2.8624	0.97007	0	0	0	-10000	0.00605891
460	NCOA2	E7EWM1;Q15596	102.73	5.9	2	3	1	0	0	0	1.95421	2.8624	0.97007	0	0	0	-10000	0.00605891
1203	SNAPIN	O95295	14.874	53.7	2	1	3	0	0	0	1.95421	0.954135	2.91021	0	0	0	-10000	0.00612033
3305	SLC35B2	Q8TB61-3;Q8TB61-2;Q8TB61;B4DDM2;F5H7Y9	42.127	13.6	1	2	3	0	0	0	0.977107	1.90827	2.91021	0	0	0	-10000	0.00616145
3462	DNAJC19	Q96DA6-2;Q96DA6;F2Z3A7	10.079	39.6	2	2	1	0	0	0	1.95421	1.90827	0.97007	0	0	0	-10000	0.0101144
2915	CC2D1B	Q5T0F9-2;Q5T0F9;Q5T0F9-3;Q5T0F9-4	93.594	12.8	2	1	2	0	0	0	1.95421	0.954135	1.94014	0	0	0	-10000	0.0101737
306	AP4M1	O00189;C9JC87;F8WDR3;F8WCC5;F8WCR6;C9IZL5	49.976	9.5	1	2	2	0	0	0	0.977107	1.90827	1.94014	0	0	0	-10000	0.0102428
1067	ATP9B	O43861-2;O43861;F5H8J1;O75110-2;O75110	128.2	4.2	1	1	3	0	0	0	0.977107	0.954135	2.91021	0	0	0	-10000	0.0115511
217	RFT1	B5MDE0;Q96AA3	55.835	10.8	2	1	1	0	0	0	1.95421	0.954135	0.97007	0	0	0	-10000	0.0191183
3297	MOSPD2	R4GMN1;Q8NHP6;Q8NHP6-2	55.679	11.1	2	1	1	0	0	0	1.95421	0.954135	0.97007	0	0	0	-10000	0.0191183
195	LRCH3	B4E0T7;Q96II8;Q96II8-2;Q96II8-3;E9PD99	80.446	6.5	2	1	1	0	0	0	1.95421	0.954135	0.97007	0	0	0	-10000	0.0191183
4115	SPG7	Q9UQ90;Q9UQ90-2	88.234	7.2	1	2	1	0	0	0	0.977107	1.90827	0.97007	0	0	0	-10000	0.0192506
1187	NDUFB6	O95139;O95139-2	15.489	34.4	1	1	2	0	0	0	0.977107	0.954135	1.94014	0	0	0	-10000	0.0193655
3481	EDC3	Q96F86	56.077	5.9	1	1	2	0	0	0	0.977107	0.954135	1.94014	0	0	0	-10000	0.0193655
997	LAMA5	O15230	399.73	5	1	1	1	0	0	0	0.977107	0.954135	0.97007	0	0	0	-10000	0.0369085
661	PRSS3	F8W7P3;P35030-3;P35030-2;P35030-4;P35030	25.924	5.4	1	1	1	0	0	0	0.977107	0.954135	0.97007	0	0	0	-10000	0.0369085
1890	TSPO	P30536	18.828	9.5	1	1	1	0	0	0	0.977107	0.954135	0.97007	0	0	0	-10000	0.0369085
2889	MOV10	Q5JR04;Q9HCE1;Q9HCE1-2	107.21	3.7	1	1	1	0	0	0	0.977107	0.954135	0.97007	0	0	0	-10000	0.0369085
3144	TMEM17	Q86X19	23.046	8.1	1	1	1	0	0	0	0.977107	0.954135	0.97007	0	0	0	-10000	0.0369085
3730	TMEM222	Q9H0R3;Q9H0R3-2	23.23	22.1	1	1	1	0	0	0	0.977107	0.954135	0.97007	0	0	0	-10000	0.0369085
1829	ATP6V0C	P27449;H3BNI4	15.736	34.8	1	1	1	0	0	0	0.977107	0.954135	0.97007	0	0	0	-10000	0.0369085
3029	BLOC1S3	Q6QNY0	21.255	7.9	1	1	1	0	0	0	0.977107	0.954135	0.97007	0	0	0	-10000	0.0369085
4061	RCAN3	Q9UKA8-3;Q9UKA8-2;Q9UKA8	20.747	6.9	1	1	1	0	0	0	0.977107	0.954135	0.97007	0	0	0	-10000	0.0369085
2896	SLC27A3	Q5K4L6-2;Q5K4L6;Q5K4L6-3	74.701	6.6	1	1	1	0	0	0	0.977107	0.954135	0.97007	0	0	0	-10000	0.0369085
257	GPR89A	E9PKY3;B7ZAQ6-2;B7ZAQ6-3;P0CG08;B7ZAQ6;A6NKF9	26.29	10.9	1	1	1	0	0	0	0.977107	0.954135	0.97007	0	0	0	-10000	0.0369085
3008	MRPL14	Q6P1L8	15.947	22.8	1	1	1	0	0	0	0.977107	0.954135	0.97007	0	0	0	-10000	0.0369085
150	RBCK1	B4DML5;G3XAG9;Q9BYM8;A6PVJ6;Q9BYM8-4;Q9BYM8-3	30.289	10.7	1	1	1	0	0	0	0.977107	0.954135	0.97007	0	0	0	-10000	0.0369085
1200	ATE1	O95260;B4DK25;B3KWA3	59.09	32	1	1	1	0	0	0	0.977107	0.954135	0.97007	0	0	0	-10000	0.0369085
3661	APOO	Q9BUR5;C9J574;Q9BUR5-2;G3V1B6	22.284	28.3	1	1	1	0	0	0	0.977107	0.954135	0.97007	0	0	0	-10000	0.0369085
3931	ADPRHL2	Q9NX46	38.946	11.6	1	1	1	0	0	0	0.977107	0.954135	0.97007	0	0	0	-10000	0.0369085
331	LEPROTL1	E5RIL0;O95214;C9JVM4;E5RJS9;O95214-2	11.698	12.3	1	1	1	0	0	0	0.977107	0.954135	0.97007	0	0	0	-10000	0.0369085
3017	TNFAIP8L2	Q6P589	20.555	47.8	5	4	6	0	1	0	4.88554	3.81654	5.82042	0	0.884152	0	-16.1843	0.0017706
3226	AFAP1	Q8N556;Q8N556-2	80.724	7.3	3	3	5	0	1	0	2.93132	2.8624	4.85035	0	0.884152	0	-11.8455	0.00685668
1732	AGA	P20933	37.208	10.7	6	3	1	0	1	0	5.86264	2.8624	0.97007	0	0.884152	0	-10.8912	0.0137793
1131	LRCH4	O75427;C9JYK0	73.449	16.1	3	4	3	0	1	0	2.93132	3.81654	2.91021	0	0.884152	0	-10.7998	0.0078657
3271	CCNY	Q8ND76-3;Q8ND76-2;Q8ND76;Q5T2Q4	33.245	24.4	1	7	4	1	0	0	0.977107	6.67894	3.88028	0.887854	0	0	-10.0775	0.0103262
2395	GNG5	P63218	7.3184	51.5	4	2	3	0	1	0	3.90843	1.90827	2.91021	0	0.884152	0	-9.73969	0.0156645
4010	UQCR10	Q9UDW1;Q9UDW1-2	7.3084	39.7	3	4	2	0	1	0	2.93132	3.81654	1.94014	0	0.884152	0	-9.73696	0.0117362
3361	SYNE2	Q8WXH0;Q8WXH0-2;G3V5X4;Q8WXH0-7;G3V4T3;G3V3D4	796.43	1.6	2	2	5	1	0	0	1.95421	1.90827	4.85035	0.887854	0	0	-9.68767	0.0179394
1728	COX5A	P20674;H3BNX8;H3BRM5;H3BV69;H3BRI0	16.762	38	4	8	8	0	3	0	3.90843	7.63308	7.76056	0	2.65245	0	-8.54235	0.0037895
2758	TCEB1	Q15369;Q15369-2;R4GMY8	12.473	71.4	11	12	7	0	5	0	10.7482	11.4496	6.79049	0	4.42076	0	-8.10829	0.0014583
1064	IDH3B	O43837-2;O43837;O43837-3	41.887	19.1	3	2	2	0	0	1	2.93132	1.90827	1.94014	0	0	0.914362	-7.56202	0.0319163
1351	ANG	P03950	16.55	37.4	2	3	2	0	1	0	1.95421	2.8624	1.94014	0	0.884152	0	-7.55933	0.0270847
1011	ABCC3	O15438-4;O15438;O15438-2;O15438-5	174.91	7.9	0	3	6	0	0	1	0	2.8624	5.82042	0	0	0.914362	-6.71501	0.0307028
1784	BDNF	P23560;P23560-2;P23560-3;P23560-5;P23560-4	27.818	25.5	3	3	6	0	2	0	2.93132	2.8624	5.82042	0	1.7683	0	-6.52561	0.0179181
1348	MT-ND4	P03905	51.58	4.8	2	2	2	0	1	0	1.95421	1.90827	1.94014	0	0.884152	0	-6.48008	0.0459405
3217	C7orf41	Q8N3F0-2;Q8N3F0;Q8N3F0-3;B8ZZW9	14.21	16.9	1	4	1	0	1	0	0.977107	3.81654	0.97007	0	0.884152	0	-6.47737	0.0472104
2352	LSM6	P62312	9.1275	60	2	5	5	0	2	0	1.95421	4.77067	4.85035	0	1.7683	0	-6.45412	0.0147941
122	ACSF2	E9PF16;B4DHT5;Q96CM8;B4DFQ6;B4DUF5	63.652	17.3	0	6	2	0	1	0	0	5.72481	1.94014	0	0.884152	0	-6.04906	0.0432534
1069	NDUFS5	O43920	12.517	50	3	5	3	0	2	0	2.93132	4.77067	2.91021	0	1.7683	0	-5.93926	0.0166225
3670	DUSP23	Q9BVJ7	16.588	95.3	10	10	11	1	6	0	9.77107	9.54135	10.6708	0.887854	5.30491	0	-5.53428	0.00585685
2598	NME3	Q13232;H3BPR2	19.015	35.5	6	2	3	0	2	0	5.86264	1.90827	2.91021	0	1.7683	0	-5.46137	0.027451
1360	PDGFA	P04085-2;P04085	22.253	31.1	3	2	6	0	2	0	2.93132	1.90827	5.82042	0	1.7683	0	-5.45707	0.027762
3667	TMEM109	Q9BVC6	26.21	12.8	7	7	6	0	3	1	6.83975	6.67894	5.82042	0	2.65245	0.914362	-5.40023	0.00889681
3610	RARRES2	Q99969	18.617	34.4	12	7	7	0	3	2	11.7253	6.67894	6.79049	0	2.65245	1.82872	-5.39725	0.00932561
3149	NDUFA11	Q86Y39;K7EQ77;K7EK78;Q86Y39-2	14.852	48.9	3	6	4	0	3	0	2.93132	5.72481	3.88028	0	2.65245	0	-5.38901	0.0211757
614	HEATR5A	Q86XA9-2;Q86XA9;F5H619;B5MC49;E9PB09;Q86XA9-3	214.08	6.7	4	5	5	2	1	0	3.90843	4.77067	4.85035	1.77571	0.884152	0	-5.04601	0.017617
733	SEC11A	H0YNG3;H0YK72;P67812;H0YK83;B4DUL4;P0C7V7	18.651	36.2	9	6	7	1	4	0	8.79397	5.72481	6.79049	0.887854	3.53661	0	-5.04262	0.0136778
1656	NCK1	P16333;P16333-2	42.864	23.3	5	3	1	2	0	0	4.88554	2.8624	0.97007	1.77571	0	0	-4.9098	0.0345157
2466	FABP5	Q01469;I6L8B7;A8MUU1	15.164	89.6	18	18	14	3	11	0	17.5879	17.1744	13.581	2.66356	9.72567	0	-4.90388	0.00598359
1618	ACYP2	P14621;U3KPX8;U3KQL2;E9PF46;F8WA34	11.139	62.6	5	4	2	0	3	0	4.88554	3.81654	1.94014	0	2.65245	0	-4.83003	0.0426496
4177	FIS1	Q9Y3D6	16.937	39.5	6	4	3	0	2	1	5.86264	3.81654	2.91021	0	1.7683	0.914362	-4.69111	0.0307583
2120	CASP4	P49662-2;P49662;D6RIR9;D6RAQ6;Q6UXS9-3;D6RBW4;Q6UXS9	36.704	31.5	6	6	4	5	0	0	5.86264	5.72481	3.88028	4.43927	0	0	-4.6477	0.0224252
607	BRK1	Q8WUW1;F5H577;Q8WUW1-2	8.7448	85.3	4	6	6	0	5	0	3.90843	5.72481	5.82042	0	4.42076	0	-4.60386	0.0227343
783	NDUFA13	Q9P0J0;J3KN00;B4DEZ3;K7EJE1;E7ENQ6;K7EP87	16.698	62.5	9	7	5	1	3	1	8.79397	6.67894	4.85035	0.887854	2.65245	0.914362	-4.54908	0.0104425
1507	COX6C	P09669	8.7813	53.3	8	12	7	1	8	0	7.81686	11.4496	6.79049	0.887854	7.07321	0	-4.39212	0.0179361
3823	PLGRKT	Q9HBL7	17.201	34	6	8	2	1	3	0	5.86264	7.63308	1.94014	0.887854	2.65245	0	-4.33912	0.0148851
2355	TMSB4X	P62328;Q5T4B6	5.0526	88.6	8	8	5	0	5	1	7.81686	7.63308	4.85035	0	4.42076	0.914362	-4.33163	0.0232302
3520	TMX3	Q96JJ7;Q96JJ7-2;B4DIE3;H3BPB3;H3BT89;H3BVI1	51.871	33.7	4	5	3	1	2	0	3.90843	4.77067	2.91021	0.887854	1.7683	0	-4.33034	0.0227761
1537	COX5B	P10606	13.696	66.7	8	7	10	1	6	0	7.81686	6.67894	9.7007	0.887854	5.30491	0	-4.3275	0.0157814
2811	NDUFA5	Q16718;F8WAS3;Q5H9R2	13.459	49.1	4	7	5	0	6	0	3.90843	6.67894	4.85035	0	5.30491	0	-4.27953	0.030591
1754	SCP2	P22307-6;P22307-2;P22307-4;P22307-7;P22307-8;P22307;P22307-5	15.079	80	14	16	4	1	12	0	13.6795	15.2662	3.88028	0.887854	10.6098	0	-4.25022	0.0198909
1193	NDUFB4	O95168;O95168-2;C9JXQ9;F2Z3P9	15.208	53.5	6	6	6	0	8	0	5.86264	5.72481	5.82042	0	7.07321	0	-4	0.0285417
1350	MT-ATP8	P03928	7.9916	48.5	3	5	5	0	5	0	2.93132	4.77067	4.85035	0	4.42076	0	-4	0.0480455
1502	CLTB	P09497-2;P09497	23.181	33.2	8	8	6	3	2	1	7.81686	7.63308	5.82042	2.66356	1.7683	0.914362	-3.97074	0.00896585
1053	NDUFA2	O43678;O43678-2	10.921	56.6	2	6	3	0	3	0	1.95421	5.72481	2.91021	0	2.65245	0	-3.95374	0.0343144
2447	CYCS	P99999	11.749	65.7	27	28	19	2	20	3	26.3819	26.7158	18.4313	1.77571	17.683	2.74309	-3.88642	0.0119366
3512	USMG5	Q96IX5	6.4575	44.8	5	6	7	1	3	1	4.88554	5.72481	6.79049	0.887854	2.65245	0.914362	-3.882	0.0169579
800	MTSS1	O43312-4;O43312;J3KNK6;E7EWW5;O43312-2	79.143	7.8	5	4	5	1	2	1	4.88554	3.81654	4.85035	0.887854	1.7683	0.914362	-3.78046	0.0240675
1609	MIF	P14174	12.476	45.2	16	13	12	3	7	2	15.6337	12.4038	11.6408	2.66356	6.18906	1.82872	-3.69669	0.00891183
1664	FER	P16591;P16591-2;P16591-3;B4DDX7	94.637	20.8	6	6	5	3	2	0	5.86264	5.72481	4.85035	2.66356	1.7683	0	-3.6846	0.0220158
662	FAM162A	F8W7Q4;Q96A26;E9PH05	16.515	41.7	7	10	11	0	14	1	6.83975	9.54135	10.6708	0	12.3781	0.914362	-3.6499	0.0369848
1220	MPC2	O95563	14.279	33.1	4	3	3	1	2	0	3.90843	2.8624	2.91021	0.887854	1.7683	0	-3.61038	0.0499246
3668	PBDC1	Q9BVG4;A6NDF3	26.056	30.5	3	4	3	2	1	0	2.93132	3.81654	2.91021	1.77571	0.884152	0	-3.61038	0.0493398
3991	DPM3	Q9P2X0;Q9P2X0-2	10.094	23.9	2	4	4	0	2	1	1.95421	3.81654	3.88028	0	1.7683	0.914362	-3.58461	0.0422882
3233	CISD2	Q8N5K1;I3L1N9;D6RCF4	15.278	54.8	9	12	6	2	7	0	8.79397	11.4496	5.82042	1.77571	6.18906	0	-3.51195	0.0204759
277	FAM126A	B8ZZJ1;Q9BYI3;B8ZZA2	46.919	20.3	4	6	6	3	2	0	3.90843	5.72481	5.82042	2.66356	1.7683	0	-3.45926	0.045545
1623	COX6B1	P14854	10.192	89.5	8	8	8	1	6	1	7.81686	7.63308	7.76056	0.887854	5.30491	0.914362	-3.45671	0.0320377
4053	SH3BGRL2	Q9UJC5	12.326	86.9	26	27	18	4	16	4	25.4048	25.7616	17.4613	3.55142	14.1464	3.65745	-3.4216	0.0122885
3684	HINT2	Q9BX68	17.162	64.4	12	9	10	2	8	1	11.7253	8.58721	9.7007	1.77571	7.07321	0.914362	-3.27396	0.0380154
2654	CAMK1	Q14012;Q8IU85-2;Q8IU85;F8W6S9	41.337	74.3	20	36	16	13	1	9	19.5421	34.3489	15.5211	11.5421	0.884152	8.22926	-3.25579	0.0227843
839	C17orf62	J3QRG5;Q9BQA9-2;Q9BQA9;J3KSJ5;H0Y2X1	16.754	33.1	5	6	4	2	3	0	4.88554	5.72481	3.88028	1.77571	2.65245	0	-3.24882	0.030605
3095	TRAPPC11	Q7Z392;Q7Z392-4;Q7Z392-3;D6RHE5;D6R9T9	128.88	15.7	8	8	11	2	4	3	7.81686	7.63308	10.6708	1.77571	3.53661	2.74309	-3.23379	0.0116694
1073	GMFG	O60234;M0QYJ8;M0R0C1;M0QYG8;M0R1D2;M0QX47;M0QXC2;M0R2P2	16.801	94.4	15	19	23	1	22	3	14.6566	18.1286	22.3116	0.887854	19.4513	2.74309	-3.19914	0.0280628
1824	FKBP2	P26885	15.649	64.8	8	9	10	1	9	1	7.81686	8.58721	9.7007	0.887854	7.95736	0.914362	-3.1544	0.049855
2384	FKBP1A	P62942;Q5W0X3;Q1JUQ5;A8MSS1;Q5VVH2	11.951	92.6	18	20	18	3	16	3	17.5879	19.0827	17.4613	2.66356	14.1464	2.74309	-3.12108	0.0287531
3091	ERMP1	Q7Z2K6;E7ER77;B3KSB1;Q6ZMD3	100.23	12.9	4	6	7	0	2	4	3.90843	5.72481	6.79049	0	1.7683	3.65745	-3.0433	0.0312583
1246	TXNDC12	O95881	19.206	66.9	4	5	5	1	3	1	3.90843	4.77067	4.85035	0.887854	2.65245	0.914362	-3.02109	0.0366301
4020	ARMCX3	Q9UH62	42.5	50.7	14	15	15	9	2	5	13.6795	14.312	14.5511	7.99068	1.7683	4.57181	-3.01336	0.0201765
2059	BRCC3	P46736-2;P46736-3;P46736;H9KVA9;P46736-4;P46736-5	33.149	38.8	5	6	8	2	2	3	4.88554	5.72481	7.76056	1.77571	1.7683	2.74309	-2.92361	0.0207983
2655	COTL1	Q14019;H3BT58	15.945	97.9	60	59	39	15	43	8	58.6264	56.2939	37.8327	13.3178	38.0185	7.3149	-2.89408	0.0205197
573	DAD1	F5GXX5;P61803;F5H895	9.5541	47.1	5	7	4	1	4	1	4.88554	6.67894	3.88028	0.887854	3.53661	0.914362	-2.88211	0.032008
3250	TC2N	Q8N9U0;Q8N9U0-2	55.284	23.7	3	11	10	1	4	4	2.93132	10.4955	9.7007	0.887854	3.53661	3.65745	-2.86388	0.0170169
3699	PITPNM2	Q9BZ72-2;Q9BZ72;Q9BZ72-3;E7EQC3;S4R414	148.49	20.9	12	9	8	7	3	1	11.7253	8.58721	7.76056	6.21498	2.65245	0.914362	-2.86085	0.0181322
2818	RTN1	Q16799-2;Q16799;A8MT72;Q16799-3	38.949	13.2	6	9	6	3	4	1	5.86264	8.58721	5.82042	2.66356	3.53661	0.914362	-2.83847	0.0216803
4092	DAPP1	Q9UN19;J3KNB3;Q9UN19-2	32.193	62.9	14	18	13	3	13	3	13.6795	17.1744	12.6109	2.66356	11.494	2.74309	-2.73393	0.0279674
3620	TXNDC17	Q9BRA2;I3L0K2;I3L3M7;I3L2R6	13.941	42.3	7	4	4	3	2	1	6.83975	3.81654	3.88028	2.66356	1.7683	0.914362	-2.71227	0.0382475
1480	ITGA5	P08648	114.54	24.5	12	18	15	4	9	5	11.7253	17.1744	14.5511	3.55142	7.95736	4.57181	-2.69683	0.00696163
4118	TRPC6	Q9Y210-2;Q9Y210-3;Q9Y210;E9PJN4;Q9HCX4-2;Q9HCX4-3;Q9HCX4;D6RC49;J3QTB0;Q13507;Q13507-3;Q13507-2	93.186	20.4	10	8	9	5	4	2	9.77107	7.63308	8.73063	4.43927	3.53661	1.82872	-2.65639	0.0179328
424	GAS2L1	E7EQM6;Q99501;Q99501-3;Q99501-2;B5MCR7	56.596	30.4	7	6	6	3	4	1	6.83975	5.72481	5.82042	2.66356	3.53661	0.914362	-2.5704	0.0360818
1164	ATP5L	O75964;E9PN17	11.428	65	9	13	9	2	10	2	8.79397	12.4038	8.73063	1.77571	8.84152	1.82872	-2.50777	0.0401768
2253	ATP5J2	P56134;P56134-3;F5H4H2;C9JU26	10.918	52.1	15	10	12	5	7	4	14.6566	9.54135	11.6408	4.43927	6.18906	3.65745	-2.50127	0.01781
595	PARVA	Q9NVD7;F5H1R9;J3KNQ4;B7Z952	42.243	10.5	9	7	7	3	4	3	8.79397	6.67894	6.79049	2.66356	3.53661	2.74309	-2.48703	0.0252591
3003	HIBCH	Q6NVY1;Q6NVY1-2;B9A058	43.482	35.8	5	6	5	3	2	2	4.88554	5.72481	4.85035	2.66356	1.7683	1.82872	-2.47076	0.0444819
679	SEC62	F8WF48;Q99442;F8WCJ7	9.8703	57.6	4	6	8	1	4	3	3.90843	5.72481	7.76056	0.887854	3.53661	2.74309	-2.41984	0.041625
1542	PF4V1	P10720	11.553	68.3	78	80	61	20	58	25	76.2144	76.3308	59.1743	17.7571	51.2808	22.859	-2.41802	0.0219947
1014	ARPC5	O15511;B1ALC0;O15511-2	16.32	86.8	33	30	43	10	25	13	32.2445	28.624	41.713	8.87854	22.1038	11.8867	-2.40875	0.0312889
1734	GSTM3	P21266	26.559	64	9	6	14	6	4	3	8.79397	5.72481	13.581	5.32712	3.53661	2.74309	-2.4077	0.04596
1653	GLB1	P16278;P16278-3;P16278-2;E7EQ29;F8WF40;Q6UWU2-2;Q6UWU2	76.074	35.3	14	19	7	6	8	4	13.6795	18.1286	6.79049	5.32712	7.07321	3.65745	-2.40664	0.0125768
1155	AP1G2	O75843;G3V2V9	87.116	28.2	7	16	10	3	8	4	6.83975	15.2662	9.7007	2.66356	7.07321	3.65745	-2.3721	0.0147331
2394	DYNLL1	P63167;F8VXL2;F8VRV5	10.366	74.2	13	14	12	3	10	5	12.7024	13.3579	11.6408	2.66356	8.84152	4.57181	-2.33926	0.0259204
1222	ACSL3	O95573	80.419	31.1	8	12	5	4	4	4	7.81686	11.4496	4.85035	3.55142	3.53661	3.65745	-2.25327	0.0419586
1536	TXN	P10599;P10599-2	11.737	77.1	8	10	7	2	7	3	7.81686	9.54135	6.79049	1.77571	6.18906	2.74309	-2.24988	0.034623
4198	AFG3L2	Q9Y4W6	88.583	25.2	11	12	10	4	7	5	10.7482	11.4496	9.7007	3.55142	6.18906	4.57181	-2.22757	0.0190343
1082	DOK2	O60496;G3V114;G3V1Q1	45.378	42.2	17	21	12	14	6	5	16.6108	20.0368	11.6408	12.43	5.30491	4.57181	-2.18768	0.0364535
1864	DDT	P30046;B7Z522;A6NHG4;B5MC82;J3KQ18	12.712	95.8	9	14	11	5	5	7	8.79397	13.3579	10.6708	4.43927	4.42076	6.40053	-2.15701	0.0241418
3857	RTN4	Q9NQC3-3	22.395	44.7	9	10	11	3	6	6	8.79397	9.54135	10.6708	2.66356	5.30491	5.48617	-2.15577	0.0249376
4145	ATP8A1	Q9Y2Q0-3;Q9Y2Q0-2;Q9Y2Q0;Q4G1C1	129.72	37.1	45	40	44	18	20	28	43.9698	38.1654	42.6831	15.9814	17.683	25.6021	-2.10943	0.00513303
2759	TCEB2	Q15370;Q15370-2;B8ZZU8	13.133	66.9	11	11	9	3	9	4	10.7482	10.4955	8.73063	2.66356	7.95736	3.65745	-2.0933	0.0431513
1449	PFN1	P07737;K7EJ44	15.054	97.1	233	215	188	74	179	90	227.666	205.139	182.373	65.7012	158.263	82.2926	-2.08404	0.0312845
1548	LAMC1	P11047	177.6	19.1	8	9	12	1	6	8	7.81686	8.58721	11.6408	0.887854	5.30491	7.3149	-2.07868	0.0491016
853	MYL12A	P19105;O14950;J3QRS3	19.794	66.7	93	87	91	42	62	40	90.871	83.0097	88.2764	37.2899	54.8174	36.5745	-2.04206	0.00667244
4160	ACOT9	Q9Y305-4;Q9Y305-2;Q9Y305;Q9Y305-3;C9J7L8	50.85	43.8	8	10	10	3	7	5	7.81686	9.54135	9.7007	2.66356	6.18906	4.57181	-2.01261	0.0357067
1863	PRDX5	P30044-2;P30044;P30044-3;P30044-4	17.031	78.4	29	25	24	10	23	10	28.3361	23.8534	23.2817	8.87854	20.3355	9.14362	-2.00623	0.0454398
2693	INPP5A	Q14642;Q5T1B5	47.819	51.5	6	12	6	4	7	2	5.86264	11.4496	5.82042	3.55142	6.18906	1.82872	-1.99554	0.0474162
2573	PTP4A2	Q12974;R4GN50;E9PML8;E9PJC0;E9PRR9;Q12974-2;Q12974-3;Q93096;Q5TCM7	19.127	55.1	12	11	12	5	10	4	11.7253	10.4955	11.6408	4.43927	8.84152	3.65745	-1.99023	0.047225
214	PDIA6	B7Z254;Q15084;F8WA83;B5MCQ5;Q15084-2	47.837	49.7	58	47	50	21	35	31	56.6722	44.8443	48.5035	18.6449	30.9453	28.3452	-1.9262	0.021821
1757	NME2	P22392-2;Q32Q12;P22392;J3KPD9;O60361;F6XY72	30.137	85.8	61	56	51	23	54	22	59.6036	53.4315	49.4736	20.4206	47.7442	20.116	-1.91929	0.0498652
2331	YWHAG	P61981	28.302	85	41	46	47	27	27	22	40.0614	43.8902	45.5933	23.9721	23.8721	20.116	-1.9042	0.00424668
2485	TAP1	Q03518;F5H648	87.217	26.4	13	12	10	8	9	3	12.7024	11.4496	9.7007	7.10283	7.95736	2.74309	-1.89513	0.0362342
1984	HPCAL1	P37235;E9PC71;P84074;P61601;E5RGA9	22.313	61.7	13	11	9	9	7	3	12.7024	10.4955	8.73063	7.99068	6.18906	2.74309	-1.88258	0.0359419
2637	FHL1	Q13642-1;Q13642-5;Q13642-4;Q13642;Q13642-3;Q5JXI2	31.895	85.4	60	75	69	31	45	41	58.6264	71.5601	66.9348	27.5235	39.7868	37.4888	-1.88113	0.00191607
1933	ABCC1	P33527;P33527-9;P33527-3;P33527-4;P33527-2;P33527-7;P33527-5;P33527-6;P33527-8	171.59	24.3	14	13	20	7	10	10	13.6795	12.4038	19.4014	6.21498	8.84152	9.14362	-1.87605	0.0239166
2797	LAMA4	Q16363-2;Q16363	201.77	18	13	11	16	6	8	9	12.7024	10.4955	15.5211	5.32712	7.07321	8.22926	-1.87525	0.0280376
1798	MYL9	P24844;P24844-2	19.827	66.3	35	28	27	16	23	13	34.1988	26.7158	26.1919	14.2057	20.3355	11.8867	-1.87202	0.0185027
3770	FN3K	Q9H479	35.171	51.8	20	9	19	13	3	12	19.5421	8.58721	18.4313	11.5421	2.65245	10.9723	-1.85295	0.0205132
1513	C4B	P0C0L5;F5GXS0	192.75	28.3	6	35	14	5	17	10	5.86264	33.3947	13.581	4.43927	15.0306	9.14362	-1.85065	0.0391563
154	STRAP	Q9Y3F4;B4DNJ6;B0AZV0	38.438	63.4	28	24	16	20	13	8	27.359	22.8992	15.5211	17.7571	11.494	7.3149	-1.79864	0.0135491
717	MAPRE2	G5E9I6;Q15555-3;Q15555;Q15555-4;Q15555-2	32.236	80.3	74	79	64	51	35	46	72.3059	75.3766	62.0845	45.2805	30.9453	42.0606	-1.77732	0.0113285
395	TBCA	E5RIW3;O75347;E5RJD8;E5RHG6;B4DT30;E5RIX8	10.08	82.1	15	14	12	7	11	7	14.6566	13.3579	11.6408	6.21498	9.72567	6.40053	-1.77274	0.0368824
641	NAP1L1	F8VV59;B7Z9C2;B3KNT8;F5H4R6;P55209;F8W0J6;B3KV44;F8VUC3;B7Z4K9	38.028	44	54	47	40	25	35	26	52.7638	44.8443	38.8028	22.1963	30.9453	23.7734	-1.77267	0.0120517
2916	SH3BGRL3	Q5T123;Q9H299	9.3804	59.1	27	25	20	12	22	10	26.3819	23.8534	19.4014	10.6542	19.4513	9.14362	-1.77104	0.0329259
3822	PARVB	Q9HBI1-3;Q9HBI1;Q9HBI1-2;B0QYP6	37.538	79.2	158	174	155	117	93	89	154.383	166.019	150.361	103.879	82.2261	81.3782	-1.761	0.00265848
1849	IMPA1	P29218;P29218-3;P29218-2;E5RG94;E5RIF4;E5RHE9	30.188	39.4	11	12	16	7	8	9	10.7482	11.4496	15.5211	6.21498	7.07321	8.22926	-1.75163	0.0368948
2252	BID	P55957;P55957-2;P55957-4;P55957-3	21.994	51.3	16	16	15	8	12	9	15.6337	15.2662	14.5511	7.10283	10.6098	8.22926	-1.75043	0.0292036
252	ACADM	B7Z9I1;P11310;P11310-2;Q5T4U5;B4DJE7;E9PJM9;E9PRX4	42.426	41.3	14	11	20	12	7	9	13.6795	10.4955	19.4014	10.6542	6.18906	8.22926	-1.73477	0.0442704
1678	ITGA2	P17301;D6RG08	129.29	43.8	65	81	70	34	70	34	63.512	77.2849	67.9049	30.187	61.8906	31.0883	-1.73438	0.0217332
378	DOK3	D6RAM3;Q7L591;Q7L591-3;Q7L591-4;Q7L591-2	47.601	58.4	19	27	23	16	13	14	18.565	25.7616	22.3116	14.2057	11.494	12.8011	-1.73256	0.0236833
1140	STX11	O75558	33.195	59.6	33	45	28	24	20	23	32.2445	42.9361	27.162	21.3085	17.683	21.0303	-1.70942	0.0300601
1050	NCK2	O43639;E7ERP6	42.915	60	17	19	13	8	15	8	16.6108	18.1286	12.6109	7.10283	13.2623	7.3149	-1.70862	0.0341322
1	ESYT2	A0FGR8-2;A0FGR8;A0FGR8-6;A0FGR8-4;F2Z3K9;A0FGR8-5	98.9	45.2	32	38	36	15	30	22	31.2674	36.2571	34.9225	13.3178	26.5245	20.116	-1.70672	0.0147689
1370	VWF	P04275;Q8TCE8	309.26	63.4	200	330	408	129	236	239	195.421	314.864	395.789	114.533	208.66	218.532	-1.67096	0.000917539
1150	GRAP2	O75791;F5H1V3;B7Z8E3;F5H548;B7Z8I3	37.909	45.2	16	20	18	14	12	9	15.6337	19.0827	17.4613	12.43	10.6098	8.22926	-1.66742	0.034793
1769	PTGS1	P23219-3;P23219-2;P23219;P35354	61.929	59.6	79	90	51	54	52	37	77.1915	85.8721	49.4736	47.9441	45.9759	33.8314	-1.66532	0.00425698
495	HADH	Q16836;E9PF18;Q16836-3;Q16836-2	34.293	49.4	18	17	33	11	16	17	17.5879	16.2203	32.0123	9.76639	14.1464	15.5442	-1.66359	0.0389494
989	ARPC2	O15144;G5E9J0;G5E9S7	34.333	88.7	126	149	131	93	96	75	123.116	142.166	127.079	82.5704	84.8786	68.5771	-1.66159	0.00171886
1339	PPBP	P02775	13.894	66.4	175	176	229	85	172	129	170.994	167.928	222.146	75.4676	152.074	117.953	-1.6514	0.0440097
2957	PTPLAD2	Q5VWC8	27.52	10.3	19	10	15	12	8	9	18.565	9.54135	14.5511	10.6542	7.07321	8.22926	-1.64184	0.046457
979	PLXNB2	O15031;Q9Y4D7	205.12	25.1	10	22	12	7	13	9	9.77107	20.991	11.6408	6.21498	11.494	8.22926	-1.6368	0.0498428
2788	STXBP2	Q15833;Q15833-2;E7EQD5;M0R0M7;R4GMY7	66.452	72.5	115	139	90	81	87	62	112.367	132.625	87.3063	71.9162	76.9212	56.6904	-1.61758	0.00184282
2734	ACOX1	Q15067-2;Q15067;Q15067-3;I3L0T4;I3L2U4	74.667	62.7	36	50	35	24	31	26	35.1759	47.7067	33.9525	21.3085	27.4087	23.7734	-1.61318	0.00998771
1485	ANXA5	P08758;D6RBL5;D6RBE9;E9PHT9;D6RCN3	35.936	72.8	42	60	31	29	42	19	41.0385	57.2481	30.0722	25.7478	37.1344	17.3729	-1.59864	0.00773619
170	KIAA0513	B4DSS5;O60268;O60268-2	45.537	54.1	20	18	18	15	14	9	19.5421	17.1744	17.4613	13.3178	12.3781	8.22926	-1.5942	0.0373763
1690	ALOX12	P18054	75.693	70.6	102	94	95	70	65	63	99.665	89.6887	92.1567	62.1498	57.4699	57.6048	-1.58826	0.0021482
1496	SPARC	P09486	34.632	61.7	54	55	63	35	45	37	52.7638	52.4774	61.1144	31.0749	39.7868	33.8314	-1.58671	0.00915953
396	AP3B1	E5RJ68;O00203;Q13367;B7ZKS0;F5GYB0;B7ZKR7	116.19	32.5	23	31	16	18	20	10	22.4735	29.5782	15.5211	15.9814	17.683	9.14362	-1.57861	0.0263893
1976	PGM1	P36871;P36871-2;P36871-3	61.448	69.4	51	68	54	36	50	33	49.8325	64.8812	52.3838	31.9627	44.2076	30.1739	-1.57008	0.00606433
555	MYH14	Q7Z406;Q7Z406-6;F2Z2U8;Q7Z406-2;G8JLL9;Q7Z406-4;Q7Z406-5	227.87	11	35	22	28	22	18	19	34.1988	20.991	27.162	19.5328	15.9147	17.3729	-1.55816	0.0236054
1278	C3	P01024;CON__Q2UVX4	187.15	59.5	77	128	92	56	86	64	75.2373	122.129	89.2464	49.7198	76.037	58.5192	-1.55572	0.00262191
2168	BCAP31	P51572;P51572-2	27.991	46.7	28	24	30	20	21	16	27.359	22.8992	29.1021	17.7571	18.5672	14.6298	-1.55425	0.0307804
1582	ANXA3	P12429;D6RA82	36.375	70.6	27	17	22	18	16	12	26.3819	16.2203	21.3415	15.9814	14.1464	10.9723	-1.55257	0.0428677
2334	PPP1CA	P62136;P62136-2;P62136-3	37.512	71.5	49	54	43	40	32	31	47.8783	51.5233	41.713	35.5142	28.2929	28.3452	-1.53268	0.0128077
3256	PCYOX1L	Q8NBM8;E7EVZ5;D6R9J0	54.646	33.2	21	30	27	17	24	14	20.5193	28.624	26.1919	15.0935	21.2196	12.8011	-1.531	0.0336178
1500	TPM1	P09493-8;P09493-7	32.816	85.6	68	64	66	51	48	41	66.4433	61.0646	64.0246	45.2805	42.4393	37.4888	-1.52856	0.00622099
2190	RAP1GDS1	P52306;P52306-5;P52306-2;P52306-6;P52306-3;D6RBC6;D6RC12	66.316	48.9	25	38	23	18	28	15	24.4277	36.2571	22.3116	15.9814	24.7562	13.7154	-1.52348	0.0218708
