# Supplementary material for: Effects of Cancer Presence and Therapy on the Platelet Proteome
Source: Int J Mol Sci. 2021 Jul 30;22(15):8236. doi: 10.3390/ijms22158236 (PMC8347210; doi:10.3390/ijms22158236)
Supplement: Supplementary file 1 [file ijms-22-08236-s001.zip › ijms-1266033-supplementary/Supplemental table S7-New.xlsx]

## Sheet: Legend
Data set (order is order of LC-MS/MS acquisition)
Sample Letter ID	Sample Involves	Sample Contains	Sample Time
PB	Gastric Cancer Patient #4	Platelet Lysate	Pre-treatment
PC	Gastric Cancer Patient #4	Platelet Lysate	On-treatment
PE	Neuro-ectoderm Cancer Patient #7	Platelet Lysate	Pre-treatment
PF	Neuro-ectoderm Cancer Patient #7	Platelet Lysate	On-treatment
PM	Anal Cancer Patient #9	Platelet Lysate	Pre-treatment
PN	Anal Cancer Patient #9	Platelet Lysate	On-treatment
Columns displayed in sheet "Before vs Treated"
id	A unique (consecutive) identifier for each row in the proteinGroups table, which is used to cross-link the information in this file with the information stored in other tables of the MaxQuant output.
Gene name	Name (gene symbol) of the gene associated to the leading protein.
Protein IDs	UniProt accession(s) of protein(s) contained in the protein group. They are sorted by number of identified peptides in descending order.
Mol. weight [kDa]	Molecular weight of the leading protein sequence contained in the protein group.
Sequence coverage [%]	Percentage of the sequence that is covered by the identified peptides of the best protein sequence contained in the group.
Raw count [sample label]	Number of identified MS/MS spectra for the protein group in the specified sample. Information extracted from MaxQuant Evidence table.
Normalised count [sample label]	Normalised number of identified MS/MS spectra for the protein group in the specified sample. Information extracted from MaxQuant Evidence table. Normalisation to the mean total counts per sample. Sample group 1 (patients with cancer before antitumor treatment) highlighted in blue, sample group 2 (same patients after start of antitumor treatment) highlighted in brown.
Fold change	Mean normalised count for group 2 (patients with cancer after start of antitumor treatment) divided by mean normalised count for group 1 (same patients before treatment). If ratio < 1, the negative reciprocal is taken (0.5 becomes -2). Proteins that are unique in group 1 or group 2 get an arbitrarily high value (10000 or 10000, respectively).
p-value	Result of a paired (inverted) beta-binomial test (Pham and Jimenez (2012) Bioinformatics 28 , i596-i602).

## Sheet: Before vs Treated
Supplemental table S7. List of 155 proteins uniquely identified in platelets from patients after start of antitumor treatment.
id	Gene name	Protein IDs	Mol. weight [kDa]	Sequence coverage [%]	Raw count (PB) Platelet.Lysate Pre-Tx.Gastric.Patient4	Raw count (PE) Platelet.Lysate Pre-Tx.Neuro-ectoderm.Patient7	Raw count (PM) Platelet.Lysate Pre-Tx.Anal.Patient9	Raw count (PC) Platelet.Lysate Tx.Gastric.Patient4	Raw count (PF) Platelet.Lysate Tx.Neuro-ectoderm.Patient7	Raw count (PN) Platelet.Lysate Tx.Anal.Patient9	Normalised count (PB) Platelet.Lysate Pre-Tx.Gastric.Patient4	Normalised count (PE) Platelet.Lysate Pre-Tx.Neuro-ectoderm.Patient7	Normalised count (PM) Platelet.Lysate Pre-Tx.Anal.Patient9	Normalised count (PC) Platelet.Lysate Tx.Gastric.Patient4	Normalised count (PF) Platelet.Lysate Tx.Neuro-ectoderm.Patient7	Normalised count (PN) Platelet.Lysate Tx.Anal.Patient9	Fold change	p-value
1892	PKLR	P30613;P30613-2	61.829	64.5	0	0	0	33	6	64	0	0	0	29.2992	5.30491	58.5192	10000	1.6664e-08
3385	GCN1L1	Q92616	292.75	11.5	0	0	0	24	17	11	0	0	0	21.3085	15.0306	10.058	10000	2.51317e-07
3988	RRBP1	Q9P2E9-3;Q9P2E9-2;Q9P2E9;F8W7S5	108.63	34.6	0	0	0	21	22	5	0	0	0	18.6449	19.4513	4.57181	10000	7.75414e-07
2359	RPL7A	P62424;Q5T8U2	29.995	41.7	0	0	0	6	12	9	0	0	0	5.32712	10.6098	8.22926	10000	1.19209e-05
2339	RPS8	P62241;Q5JR95	24.205	41.3	0	0	0	6	9	10	0	0	0	5.32712	7.95736	9.14362	10000	1.70927e-05
237	CAST	E7EQ12;E7EQA0;P20810-3;E9PDE4;P20810-4;E9PCH5;P20810-8;B7Z574;P20810-2;P20810;P20810-9;B7Z468;P20810-5;E7ESM9;P20810-7;P20810-6;E7EVY3	46.133	33.6	0	0	0	13	2	14	0	0	0	11.5421	1.7683	12.8011	10000	1.79415e-05
1774	KEL	P23276	82.823	23.2	0	0	0	15	2	10	0	0	0	13.3178	1.7683	9.14362	10000	2.63675e-05
2942	DDI2	Q5TDH0;Q5TDH0-3;Q5TDH0-2	44.522	43.6	0	0	0	9	3	13	0	0	0	7.99068	2.65245	11.8867	10000	2.76351e-05
1974	RPL4	P36578;H3BM89	47.697	41.2	0	0	0	1	10	18	0	0	0	0.887854	8.84152	16.4585	10000	2.95647e-05
2726	NCAPD2	Q15021;F5GZJ1;F5H431;REV__Q02790	157.18	10.6	0	0	0	9	5	7	0	0	0	7.99068	4.42076	6.40053	10000	4.47649e-05
2061	RPS9	P46781;B5MCT8;C9JM19;F2Z3C0;A8MXK4	22.591	42.3	0	0	0	7	7	6	0	0	0	6.21498	6.18906	5.48617	10000	5.27414e-05
1005	OGT	O15294;O15294-3;O15294-2;O15294-4	116.92	15.9	0	0	0	6	8	6	0	0	0	5.32712	7.07321	5.48617	10000	5.39389e-05
1191	IKBKAP	O95163;F5H2T0	150.25	12	0	0	0	8	6	6	0	0	0	7.10283	5.30491	5.48617	10000	5.41338e-05
1871	PPP2R1B	P30154;P30154-2;P30154-4;P30154-3;J3KR29;P30154-5	66.213	31.3	0	0	0	6	3	12	0	0	0	5.32712	2.65245	10.9723	10000	6.68732e-05
1816	RPL13	P26373;P26373-2;H3BTH3	24.261	27.5	0	0	0	5	6	7	0	0	0	4.43927	5.30491	6.40053	10000	9.17701e-05
2340	RPS16	P62249;M0R3H0;M0R210;Q6IPX4	16.445	52.1	0	0	0	5	9	4	0	0	0	4.43927	7.95736	3.65745	10000	0.000109182
3334	IPO4	Q8TEX9;Q8TEX9-2;H0YN14;H0YLV0;H0YL92;H0YK93;H0YKG5	118.71	11.5	0	0	0	9	4	5	0	0	0	7.99068	3.53661	4.57181	10000	0.00010972
1866	RPL12	P30050;P30050-2	17.818	54.5	0	0	0	4	10	4	0	0	0	3.55142	8.84152	3.65745	10000	0.000124007
697	DCAF8	Q5TAQ9;G3V3G9;Q5TAQ9-2	66.851	22.3	0	0	0	7	2	9	0	0	0	6.21498	1.7683	8.22926	10000	0.000142733
1168	SRP72	O76094-2;O76094;R4GNC1	67.879	13.8	0	0	0	3	7	7	0	0	0	2.66356	6.18906	6.40053	10000	0.00014323
2498	UBE3A	Q05086-2;Q05086-3;Q05086	97.967	21.2	0	0	0	7	3	7	0	0	0	6.21498	2.65245	6.40053	10000	0.000144769
2333	RPS7	P62081;B5MCP9	22.127	42.3	0	0	0	4	6	6	0	0	0	3.55142	5.30491	5.48617	10000	0.000167013
1928	RPL9	P32969	21.863	40.1	0	0	0	5	4	7	0	0	0	4.43927	3.53661	6.40053	10000	0.000172335
3919	FGFR1OP2	Q9NVK5-2;Q9NVK5;Q9NVK5-3	24.977	54.4	0	0	0	5	7	4	0	0	0	4.43927	6.18906	3.65745	10000	0.000173413
1993	RPS19	P39019	16.06	56.6	0	0	0	4	10	3	0	0	0	3.55142	8.84152	2.74309	10000	0.000182639
2464	AMPD3	Q01432;Q01432-5;Q01432-4;Q01432-6;Q01432-3;E9PKC5;E9PIR5;Q01432-2;P23109-2;P23109	88.811	21.4	0	0	0	5	1	13	0	0	0	4.43927	0.884152	11.8867	10000	0.000206221
1830	RPL10	P27635;F8W7C6;Q96L21	24.604	40.7	0	0	0	5	5	5	0	0	0	4.43927	4.42076	4.57181	10000	0.0002174
1843	TMOD1	P28289;Q5T7W3;B7Z6N9;Q9NZQ9	40.569	61	0	0	0	14	0	16	0	0	0	12.43	0	14.6298	10000	0.000249915
3536	RILP	Q96NA2;Q96NA2-2	44.2	16.2	0	0	0	6	2	7	0	0	0	5.32712	1.7683	6.40053	10000	0.000296646
1488	HBQ1	P09105	15.508	57.7	0	0	0	4	4	5	0	0	0	3.55142	3.53661	4.57181	10000	0.000424734
2062	RPS10	P46783;F6U211;Q9NQ39	18.898	33.3	0	0	0	4	5	4	0	0	0	3.55142	4.42076	3.65745	10000	0.000425798
3308	RAB3IL1	Q8TBN0-2	39.791	27.8	0	0	0	5	1	9	0	0	0	4.43927	0.884152	8.22926	10000	0.00043368
60	RPL23A	P62750;A8MUS3;K7EMA7	17.695	34.6	0	0	0	5	3	5	0	0	0	4.43927	2.65245	4.57181	10000	0.000447795
4084	HECTD1	Q9ULT8	289.38	3.3	0	0	0	3	3	7	0	0	0	2.66356	2.65245	6.40053	10000	0.000518801
1000	CLIC2	O15247	28.356	54.3	0	0	0	8	1	5	0	0	0	7.10283	0.884152	4.57181	10000	0.00054907
2348	RPS11	P62280;M0QZC5;M0R1H6;M0R1H5	18.431	57	0	0	0	4	2	7	0	0	0	3.55142	1.7683	6.40053	10000	0.000557346
893	RPL18A	M0R1A7;M0R117;Q02543;M0R0P7	17.477	59.2	0	0	0	4	7	2	0	0	0	3.55142	6.18906	1.82872	10000	0.00056487
3263	SERBP1	Q8NC51-4;Q8NC51-3;Q8NC51-2;Q8NC51	42.426	16.3	0	0	0	3	5	4	0	0	0	2.66356	4.42076	3.65745	10000	0.000625359
2460	HNRNPU	Q00839-2;Q00839	88.979	31.9	0	0	0	0	6	21	0	0	0	0	5.30491	19.2016	10000	0.000637432
1612	HCLS1	P14317;E7EVW7;B4DQ69	54.013	22	0	0	0	2	6	4	0	0	0	1.77571	5.30491	3.65745	10000	0.000728335
1400	RPLP2	P05387	11.665	75.7	0	0	0	2	6	4	0	0	0	1.77571	5.30491	3.65745	10000	0.000728335
399	SKP1	P63208;E5RJR5;P63208-2	18.658	50.9	0	0	0	4	2	6	0	0	0	3.55142	1.7683	5.48617	10000	0.000730953
1699	RPL17	P18621;P18621-3;P18621-2;J3QLC8	21.397	42.4	0	0	0	4	2	6	0	0	0	3.55142	1.7683	5.48617	10000	0.000730953
1703	NCL	P19338	76.613	23.1	0	0	0	0	13	9	0	0	0	0	11.494	8.22926	10000	0.000793983
2019	AKR1C3	P42330;S4R3Z2;B4DL37;Q04828;B4DK69;P17516;P52895;P52895-2	36.853	50.2	0	0	0	18	0	6	0	0	0	15.9814	0	5.48617	10000	0.000886459
4089	UBQLN1	Q9UMX0-2;Q9UMX0;Q9NRR5	59.219	13.2	0	0	0	5	1	6	0	0	0	4.43927	0.884152	5.48617	10000	0.000911115
2314	RPL27	P61353;K7EQQ9;K7ERY7	15.798	48.5	0	0	0	3	3	5	0	0	0	2.66356	2.65245	4.57181	10000	0.000920786
544	RPS2	E9PQD7;P15880;E9PM36;E9PPT0	25.211	34	0	0	0	5	6	1	0	0	0	4.43927	5.30491	0.914362	10000	0.000926807
684	RPL21	G3V1B3;P46778;M0R3I5	9.8864	40.2	0	0	0	5	3	3	0	0	0	4.43927	2.65245	2.74309	10000	0.00093204
2380	RPL11	P62913	20.252	21.3	0	0	0	4	5	2	0	0	0	3.55142	4.42076	1.82872	10000	0.000999244
3959	AHSP	Q9NZD4	11.84	40.2	0	0	0	3	8	1	0	0	0	2.66356	7.07321	0.914362	10000	0.00114092
108	MRE11A	P49959-2;F8W7U8;P49959;B3KTC7;F5GXT0	77.641	14	0	0	0	6	1	4	0	0	0	5.32712	0.884152	3.65745	10000	0.00128966
1327	GYPA	P02724-3;P02724-2;P02724;Q13030;E9PH25;E7EQF3;E9PD10	13	36.8	0	0	0	9	0	9	0	0	0	7.99068	0	8.22926	10000	0.00155818
3647	PI4K2A	Q9BTU6;E9PAM4	54.022	15.7	0	0	0	4	1	5	0	0	0	3.55142	0.884152	4.57181	10000	0.00173225
2444	RBM3	P98179	17.17	35	0	0	0	2	4	3	0	0	0	1.77571	3.53661	2.74309	10000	0.00205628
4104	COG5	Q9UP83-3;Q9UP83;Q9UP83-2	90.808	9.1	0	0	0	4	2	3	0	0	0	3.55142	1.7683	2.74309	10000	0.00207337
1669	STMN1	P16949;P16949-2	17.302	24.8	0	0	0	4	2	3	0	0	0	3.55142	1.7683	2.74309	10000	0.00207337
2907	RABGAP1L	Q5R372-4;Q5R372;Q5R372-3;Q5R372-2;Q5JZA9	90.837	14	0	0	0	7	2	1	0	0	0	6.21498	1.7683	0.914362	10000	0.00234409
102	SLC29A1	Q99808;B3KQV7	50.219	11.8	0	0	0	9	0	7	0	0	0	7.99068	0	6.40053	10000	0.00235983
335	CTNND1	O60716-32;O60716-31;O60716-29;O60716-27;O60716-30;O60716-28;O60716-26;O60716-25;O60716-24;O60716-23;O60716-21;O60716-19;O60716-22;O60716-20;O60716-16;O60716-18;O60716-15;O60716-17;O60716-13;O60716-11;O60716-14;O60716-12;O60716-10;O60716-8;O60716-9;O60716-	65.64	17	0	0	0	3	5	1	0	0	0	2.66356	4.42076	0.914362	10000	0.00259937
645	RPL18	F8VWC5;Q07020;G3V203;F8VYV2	18.091	40.9	0	0	0	2	3	3	0	0	0	1.77571	2.65245	2.74309	10000	0.00305315
1030	PPIP5K2	O43314-2;O43314	138.1	11.1	0	0	0	6	1	2	0	0	0	5.32712	0.884152	1.82872	10000	0.00306092
530	RPL27A	E9PLL6;P46776;E9PJD9;E9PLX7	12.201	33.3	0	0	0	3	3	2	0	0	0	2.66356	2.65245	1.82872	10000	0.00307997
2371	RPS25	P62851	13.742	25.6	0	0	0	3	3	2	0	0	0	2.66356	2.65245	1.82872	10000	0.00307997
2646	TUBB2A	Q13885	49.906	62.2	0	0	0	3	1	4	0	0	0	2.66356	0.884152	3.65745	10000	0.0036252
844	RPL19	J3QR09;J3KTE4;P84098	23.134	27.5	0	0	0	4	1	3	0	0	0	3.55142	0.884152	2.74309	10000	0.00365016
442	RPS24	P62847-2;E7ETK0;P62847-3;P62847;P62847-4	15.069	30	0	0	0	1	5	2	0	0	0	0.887854	4.42076	1.82872	10000	0.0040776
1415	GSN	P06396;F5H1A8;Q5T0H9;Q5T0H8;Q5T0H7	85.696	72.5	0	0	0	2	5	1	0	0	0	1.77571	4.42076	0.914362	10000	0.00412545
1587	MYL4	P12829;I3L3U1;I3L1R3	21.564	42.1	0	0	0	5	1	2	0	0	0	4.43927	0.884152	1.82872	10000	0.00414975
4220	PSAT1	Q9Y617;Q9Y617-2	40.422	49.2	0	0	0	22	0	1	0	0	0	19.5328	0	0.914362	10000	0.00437685
2003	RPL13A	P40429;Q6NVV1;M0QZU1	23.577	25.1	0	0	0	2	2	3	0	0	0	1.77571	1.7683	2.74309	10000	0.00487461
850	KRBA2	J3QQQ9;J3QQV1;P61254;Q9UNX3;J3KSS0	12.692	45.8	0	0	0	2	2	3	0	0	0	1.77571	1.7683	2.74309	10000	0.00487461
900	KIF2A	O00139-2;O00139-1;O00139-5;B7Z7M6;Q99661-2;B7Z6Q6;Q99661;Q8N4N8	75.042	42.6	0	0	0	2	2	3	0	0	0	1.77571	1.7683	2.74309	10000	0.00487461
2879	TMEM41B	Q5BJD5;Q5BJD5-3;Q5BJD5-2;E9PJ42	32.513	16.8	0	0	0	3	2	2	0	0	0	2.66356	1.7683	1.82872	10000	0.00491779
1390	ITGB2	P05107;A8MYE6;E5RIE4;A8MVG7	84.781	28.9	0	0	0	0	9	4	0	0	0	0	7.95736	3.65745	10000	0.0052387
410	CD44	H0YD13;P16070-18;P16070-12;P16070-14;P16070-13;P16070-11;P16070-10;P16070-16;P16070-8;P16070-17;P16070-6;P16070-4;P16070-3;P16070-7;E7EPC6;P16070-5;P16070;P16070-15;P16070-9;E9PKC6	22.683	29.6	0	0	0	3	1	3	0	0	0	2.66356	0.884152	2.74309	10000	0.00542016
484	SMC4	Q9NTJ3-2;E9PD53;Q9NTJ3	140.28	4.5	0	0	0	3	1	3	0	0	0	2.66356	0.884152	2.74309	10000	0.00542016
3181	PARP9	Q8IXQ6-3;Q8IXQ6-2;Q8IXQ6;G5E9U8	80.29	13.8	0	0	0	6	1	1	0	0	0	5.32712	0.884152	0.914362	10000	0.00543821
2064	GNPDA1	P46926;D6R9P4;E7EVU7;B7Z3X4	32.668	57.8	0	0	0	6	1	1	0	0	0	5.32712	0.884152	0.914362	10000	0.00543821
3639	UBAC1	Q9BSL1	45.338	31.4	0	0	0	3	0	11	0	0	0	2.66356	0	10.058	10000	0.00544794
1622	MMP9	P14780	78.457	34.2	0	0	0	0	14	2	0	0	0	0	12.3781	1.82872	10000	0.00554005
1016	DHX15	O43143	90.932	12.2	0	0	0	1	2	4	0	0	0	0.887854	1.7683	3.65745	10000	0.00573298
552	EXOC6	Q8TAG9-2;Q8TAG9;F2Z2Q3;E7EW84;B1AP46;F2Z3K0	93.406	11	0	0	0	4	2	1	0	0	0	3.55142	1.7683	0.914362	10000	0.00589289
1819	HMGB2	P26583	24.033	45.9	0	0	0	0	4	8	0	0	0	0	3.53661	7.3149	10000	0.00629999
2543	AHNAK	Q09666	629.09	16.4	0	0	0	0	4	8	0	0	0	0	3.53661	7.3149	10000	0.00629999
1988	RBMX	P38159;H3BT71;P38159-2;Q96E39;H3BR27;P38159-3;B3KRG5;H3BUY5;H3BNC1;O75526	42.331	24	0	0	0	0	4	8	0	0	0	0	3.53661	7.3149	10000	0.00629999
3465	CMBL	Q96DG6	28.048	29	0	0	0	6	0	5	0	0	0	5.32712	0	4.57181	10000	0.00742001
3452	PYCR2	Q96C36;J3KR12	33.637	34.1	0	0	0	7	4	0	0	0	0	6.21498	3.53661	0	10000	0.00813603
2716	NUMA1	Q14980-4;Q14980-3;Q14980-2;Q14980;Q9BTE9	200.09	12.5	0	0	0	0	2	11	0	0	0	0	1.7683	10.058	10000	0.00826543
2429	BASP1	P80723-2;P80723	17.664	20.2	0	0	0	1	2	3	0	0	0	0.887854	1.7683	2.74309	10000	0.00860325
2924	MPP7	Q5T2T1;B4DWL9;S4R337	65.523	12.8	0	0	0	1	2	3	0	0	0	0.887854	1.7683	2.74309	10000	0.00860325
1206	SMC2	O95347;O95347-2	135.65	4.8	0	0	0	2	1	3	0	0	0	1.77571	0.884152	2.74309	10000	0.00865777
409	RPL14	E7EPB3;P50914	14.558	34.7	0	0	0	3	1	2	0	0	0	2.66356	0.884152	1.82872	10000	0.00873541
2991	ELP2	Q6IA86-4;Q6IA86-7;Q6IA86-2;Q6IA86-3;Q6IA86-5;Q6IA86;Q6IA86-6;K7ER35;F5GYE9	78.576	7.4	0	0	0	3	1	2	0	0	0	2.66356	0.884152	1.82872	10000	0.00873541
111	SLC12A6	H0YKQ8;B3KXX3;Q9UHW9-6;Q9UHW9-5;Q9UHW9-2;Q9UHW9-3;Q9UHW9-4;Q9UHW9;Q9UP95-4;H0YMQ9;Q9UP95-3;I3L4N6;Q9UP95-5;Q9UP95-2;Q9UP95-6;Q9UP95;Q9UP95-7	103.82	3.1	0	0	0	3	2	1	0	0	0	2.66356	1.7683	0.914362	10000	0.00878383
93	PABPC4	B1ANR0;Q13310-2;Q13310;Q13310-3	67.97	17.1	0	0	0	3	2	1	0	0	0	2.66356	1.7683	0.914362	10000	0.00878383
318	DDX17	Q92841-1;Q92841-3;Q92841-2;C9JMU5;Q92841;H3BLZ8;G5E9L5	72.371	29.1	0	0	0	0	5	5	0	0	0	0	4.42076	4.57181	10000	0.00942561
1786	ATP2B4	P23634-7;P23634-6;P23634-8;P23634;P23634-5;P23634-4;P23634-3;P23634-2	132.59	12.9	0	0	0	4	0	6	0	0	0	3.55142	0	5.48617	10000	0.00999551
2159	BCAM	P50895	67.404	32.3	0	0	0	10	0	2	0	0	0	8.87854	0	1.82872	10000	0.0100766
4153	THRAP3	Q9Y2W1	108.66	4.4	0	0	0	1	1	4	0	0	0	0.887854	0.884152	3.65745	10000	0.0102031
15	WDR91	A4D1P6-2;C9J1X0;A4D1P6;A4D1P6-3	71.351	12.1	0	0	0	4	0	5	0	0	0	3.55142	0	4.57181	10000	0.0129777
1090	JAK2	O60674;F5H5U8	130.67	8.7	0	0	0	4	5	0	0	0	0	3.55142	4.42076	0	10000	0.0132225
2315	PCBD1	P61457	11.999	38.5	0	0	0	2	1	2	0	0	0	1.77571	0.884152	1.82872	10000	0.0140281
713	ATG4A	G5E979;Q8WYN0;Q8WYN0-3;Q8WYN0-5;Q8WYN0-2	26.515	24.7	0	0	0	2	1	2	0	0	0	1.77571	0.884152	1.82872	10000	0.0140281
2828	HNRNPUL2	Q1KMD3;H3BQZ7	85.104	23.2	0	0	0	1	1	3	0	0	0	0.887854	0.884152	2.74309	10000	0.0154002
3112	GALNT10	Q86SR1-2;Q86SR1;Q86SR1-4;C9JGD4;Q86SR1-3	61.947	7	0	0	0	1	1	3	0	0	0	0.887854	0.884152	2.74309	10000	0.0154002
873	EIF1	P41567;K7EM18;O60739	12.732	43.4	0	0	0	1	3	1	0	0	0	0.887854	2.65245	0.914362	10000	0.0155524
2265	SLC37A1	P57057	57.647	12.4	0	0	0	1	3	1	0	0	0	0.887854	2.65245	0.914362	10000	0.0155524
2247	CDKN2D	P55273	17.7	64.5	0	0	0	3	1	1	0	0	0	2.66356	0.884152	0.914362	10000	0.0157285
1772	SFPQ	P23246;P23246-2	76.149	21.8	0	0	0	0	4	4	0	0	0	0	3.53661	3.65745	10000	0.0171543
2875	WDR81	Q562E7-4;Q562E7	197.99	4	0	0	0	5	0	3	0	0	0	4.43927	0	2.74309	10000	0.0185194
2882	CMPK2	Q5EBM0-2;Q5EBM0-3;Q5EBM0-4;Q5EBM0	32.645	38	0	0	0	5	0	3	0	0	0	4.43927	0	2.74309	10000	0.0185194
2188	HNRNPM	P52272-2;P52272;M0R0Y6	73.62	18.7	0	0	0	0	2	6	0	0	0	0	1.7683	5.48617	10000	0.0213256
1660	HIST1H1C	P16403	21.364	40.4	0	0	0	0	3	4	0	0	0	0	2.65245	3.65745	10000	0.0242493
3299	RFESD	Q8TAC1;D6RJG8;Q8TAC1-2	17.762	24.2	0	0	0	3	0	4	0	0	0	2.66356	0	3.65745	10000	0.0246497
3948	TERF2IP	Q9NYB0	44.259	18.5	0	0	0	4	0	3	0	0	0	3.55142	0	2.74309	10000	0.0247629
2075	RPL29	P47914	17.752	9.4	0	0	0	1	1	2	0	0	0	0.887854	0.884152	1.82872	10000	0.0251633
3031	AGTRAP	Q6RW13;D6RB40;Q6RW13-4;Q6RW13-3;Q6RW13-5;D6RBK6	17.419	16.4	0	0	0	1	1	2	0	0	0	0.887854	0.884152	1.82872	10000	0.0251633
3439	ISG20	Q96AZ6	20.363	13.3	0	0	0	1	1	2	0	0	0	0.887854	0.884152	1.82872	10000	0.0251633
3307	RAB3IL1	Q8TBN0	42.636	25.9	0	0	0	1	1	2	0	0	0	0.887854	0.884152	1.82872	10000	0.0251633
831	RPL36AL	Q969Q0;P83881;J3KQN4	12.469	8.5	0	0	0	1	2	1	0	0	0	0.887854	1.7683	0.914362	10000	0.0253073
1126	FLNB	O75369-5;O75369-4;O75369-6;O75369-3;O75369-2;O75369-9;O75369;O75369-8;E7EN95;O75369-7	230.29	6.4	0	0	0	1	2	1	0	0	0	0.887854	1.7683	0.914362	10000	0.0253073
834	CDKN1A	P38936;J3KQV0	18.119	11	0	0	0	1	2	1	0	0	0	0.887854	1.7683	0.914362	10000	0.0253073
2579	CDC16	Q5T8C6;Q7Z651;Q13042-3;Q13042-2;Q13042	54.704	10.5	0	0	0	2	1	1	0	0	0	1.77571	0.884152	0.914362	10000	0.025473
2741	PLCB4	Q15147-2;Q15147;Q5JYS9;Q15147-4	117.16	4.3	0	0	0	2	1	1	0	0	0	1.77571	0.884152	0.914362	10000	0.025473
1763	PRKACB	P22694-2;P22694-4;P22694-3;P22694-5;P22694-7;P22694-6;P22694-9;P22694-10;B1APF9;B1APG3	46.235	43.2	0	0	0	2	1	1	0	0	0	1.77571	0.884152	0.914362	10000	0.025473
2372	RPS26	P62854;Q5JNZ5	13.015	31.3	0	0	0	2	1	1	0	0	0	1.77571	0.884152	0.914362	10000	0.025473
320	RPL24	C9JXB8;C9JNW5;P83731	14.369	28.1	0	0	0	2	1	1	0	0	0	1.77571	0.884152	0.914362	10000	0.025473
2695	PLS1	Q14651	70.253	11.8	0	0	0	2	1	1	0	0	0	1.77571	0.884152	0.914362	10000	0.025473
2864	PAN2	Q504Q3-2;Q504Q3-3;Q504Q3	135.01	1.8	0	0	0	2	1	1	0	0	0	1.77571	0.884152	0.914362	10000	0.025473
232	EVL	B7Z3I5;Q9UI08;Q9UI08-2;G3V3G2;G3V535	41.577	26.7	0	0	0	0	2	5	0	0	0	0	1.7683	4.57181	10000	0.0275016
2568	ILF3	Q12906-5;Q12906-4;Q12906-2;Q12906-6;Q12906-3;Q12906;Q12906-7;K7ENK6;Q96SI9-2;Q96SI9	74.606	16.4	0	0	0	0	2	5	0	0	0	0	1.7683	4.57181	10000	0.0275016
203	AQP1	P29972;B4E220;P29972-4;P29972-2;P29972-3	28.526	13.8	0	0	0	2	0	5	0	0	0	1.77571	0	4.57181	10000	0.0278591
703	ZFYVE1	J3KNL9;Q9HBF4;G3V5N8;Q9HBF4-2	85.591	5	0	0	0	0	3	3	0	0	0	0	2.65245	2.74309	10000	0.0341787
171	FUBP1	Q96AE4;Q96AE4-2;E9PEB5;B4DT31;Q96I24-2;Q96I24	67.56	18.9	0	0	0	0	3	3	0	0	0	0	2.65245	2.74309	10000	0.0341787
1509	PARP1	P09874;Q5VX84;Q5VX85	113.08	24.7	0	0	0	0	1	6	0	0	0	0	0.884152	5.48617	10000	0.0362436
862	LMNB2	Q03252;J9JID7	67.688	25.5	0	0	0	0	1	6	0	0	0	0	0.884152	5.48617	10000	0.0362436
2052	RECQL	P46063	73.457	16	0	0	0	0	2	4	0	0	0	0	1.7683	3.65745	10000	0.0367434
1514	H2AFV	Q71UI9;P0C0S5;Q71UI9-3;Q71UI9-4;Q71UI9-2;C9J0D1;C9J386	13.509	31.2	0	0	0	0	4	2	0	0	0	0	3.53661	1.82872	10000	0.0369257
3546	ERMAP	Q96PL5	52.604	16	0	0	0	4	0	2	0	0	0	3.55142	0	1.82872	10000	0.0376095
3813	UPF2	Q9HAU5;Q9HAU5-2	147.81	5.4	0	0	0	4	2	0	0	0	0	3.55142	1.7683	0	10000	0.038027
505	MGEA5	O60502-2;E9PGF9;O60502;O60502-3	95.33	6.4	0	0	0	4	2	0	0	0	0	3.55142	1.7683	0	10000	0.038027
432	HSPA4L	O95757;E7ES43;E9PDE8	94.511	13.3	0	0	0	4	2	0	0	0	0	3.55142	1.7683	0	10000	0.038027
3372	H1FX	Q92522	22.487	25.8	0	0	0	0	1	5	0	0	0	0	0.884152	4.57181	10000	0.0465642
137	SNRPD3	B4DJP7;P62318;H3BT13	13.291	39.2	0	0	0	1	1	1	0	0	0	0.887854	0.884152	0.914362	10000	0.0473658
3751	C10orf11	Q9H2I8;M0R2H0	22.567	19.7	0	0	0	1	1	1	0	0	0	0.887854	0.884152	0.914362	10000	0.0473658
129	PRKAB2	B4DH06;O43741	21.484	36.3	0	0	0	1	1	1	0	0	0	0.887854	0.884152	0.914362	10000	0.0473658
4159	AMDHD2	Q9Y303;Q9Y303-2;Q9Y303-3;H3BT49	43.747	8.1	0	0	0	1	1	1	0	0	0	0.887854	0.884152	0.914362	10000	0.0473658
3563	CLCC1	Q96S66;Q5T1P5;Q96S66-4;Q96S66-3;Q96S66-2	62.022	10.3	0	0	0	1	1	1	0	0	0	0.887854	0.884152	0.914362	10000	0.0473658
3659	EFHD1	Q9BUP0;Q9BUP0-2;Q8WYH2	26.927	13.8	0	0	0	1	1	1	0	0	0	0.887854	0.884152	0.914362	10000	0.0473658
3127	NT5DC3	Q86UY8;Q86UY8-2	63.419	6.8	0	0	0	1	1	1	0	0	0	0.887854	0.884152	0.914362	10000	0.0473658
67	BAD	F5GYS3;A8MXU7;Q92934	16.649	10.2	0	0	0	1	1	1	0	0	0	0.887854	0.884152	0.914362	10000	0.0473658
1103	SRGAP2	O75044;P0DJJ0;H0Y4C3	120.88	3.7	0	0	0	1	1	1	0	0	0	0.887854	0.884152	0.914362	10000	0.0473658
3626	WIBG	Q9BRP8-2;Q9BRP8	22.704	8.9	0	0	0	1	1	1	0	0	0	0.887854	0.884152	0.914362	10000	0.0473658
728	ABCA3	H0Y3H2;Q99758	184.86	1	0	0	0	1	1	1	0	0	0	0.887854	0.884152	0.914362	10000	0.0473658
