# Supplementary material for: Effects of Cancer Presence and Therapy on the Platelet Proteome
Source: Int J Mol Sci. 2021 Jul 30;22(15):8236. doi: 10.3390/ijms22158236 (PMC8347210; doi:10.3390/ijms22158236)
Supplement: Supplementary file 1 [file ijms-22-08236-s001.zip › ijms-1266033-supplementary/Supplemental table S8-New.xlsx]

## Sheet: Legend
Data set (order is order of LC-MS/MS acquisition)
Sample Letter ID	Sample Involves	Sample Contains	Sample Time
PB	Gastric Cancer Patient #4	Platelet Lysate	Pre-treatment
PC	Gastric Cancer Patient #4	Platelet Lysate	On-treatment
PE	Neuro-ectoderm Cancer Patient #7	Platelet Lysate	Pre-treatment
PF	Neuro-ectoderm Cancer Patient #7	Platelet Lysate	On-treatment
PM	Anal Cancer Patient #9	Platelet Lysate	Pre-treatment
PN	Anal Cancer Patient #9	Platelet Lysate	On-treatment
Columns displayed in sheet "Before vs Treated"
id	A unique (consecutive) identifier for each row in the proteinGroups table, which is used to cross-link the information in this file with the information stored in other tables of the MaxQuant output.
Gene name	Name (gene symbol) of the gene associated to the leading protein.
Protein IDs	UniProt accession(s) of protein(s) contained in the protein group. They are sorted by number of identified peptides in descending order.
Mol. weight [kDa]	Molecular weight of the leading protein sequence contained in the protein group.
Sequence coverage [%]	Percentage of the sequence that is covered by the identified peptides of the best protein sequence contained in the group.
Raw count [sample label]	Number of identified MS/MS spectra for the protein group in the specified sample. Information extracted from MaxQuant Evidence table.
Normalised count [sample label]	Normalised number of identified MS/MS spectra for the protein group in the specified sample. Information extracted from MaxQuant Evidence table. Normalisation to the mean total counts per sample. Sample group 1 (patients with cancer before antitumor treatment) highlighted in blue, sample group 2 (same patients after start of antitumor treatment) highlighted in brown.
Fold change	Mean normalised count for group 2 (patients with cancer after start of antitumor treatment) divided by mean normalised count for group 1 (same patients before treatment). If ratio < 1, the negative reciprocal is taken (0.5 becomes -2). Proteins that are unique in group 1 or group 2 get an arbitrarily high value (10000 or 10000, respectively).
p-value	Result of a paired (inverted) beta-binomial test (Pham and Jimenez (2012) Bioinformatics 28 , i596-i602).

## Sheet: Before vs Treated
Supplemental table S8. List of 35 proteins uniquely identified in platelets from patients before antitumor treatment.
id	Gene name	Protein IDs	Mol. weight [kDa]	Sequence coverage [%]	Raw count (PB) Platelet.Lysate Pre-Tx.Gastric.Patient4	Raw count (PE) Platelet.Lysate Pre-Tx.Neuro-ectoderm.Patient7	Raw count (PM) Platelet.Lysate Pre-Tx.Anal.Patient9	Raw count (PC) Platelet.Lysate Tx.Gastric.Patient4	Raw count (PF) Platelet.Lysate Tx.Neuro-ectoderm.Patient7	Raw count (PN) Platelet.Lysate Tx.Anal.Patient9	Normalised count (PB) Platelet.Lysate Pre-Tx.Gastric.Patient4	Normalised count (PE) Platelet.Lysate Pre-Tx.Neuro-ectoderm.Patient7	Normalised count (PM) Platelet.Lysate Pre-Tx.Anal.Patient9	Normalised count (PC) Platelet.Lysate Tx.Gastric.Patient4	Normalised count (PF) Platelet.Lysate Tx.Neuro-ectoderm.Patient7	Normalised count (PN) Platelet.Lysate Tx.Anal.Patient9	Fold change	p-value
719	GYG1	G5E9W8;P46976-3;P46976-2;P46976	21.51	26.9	5	1	4	0	0	0	4.88554	0.954135	3.88028	0	0	0	-10000	0.00108751
532	LAMTOR5	R4GMU8;E9PLX3;O43504	8.2153	68.4	2	3	3	0	0	0	1.95421	2.8624	2.91021	0	0	0	-10000	0.00199236
3787	AAMDC	Q9H7C9;E9PNP3;E9PR47;Q9H7C9-3;E9PIQ4;E9PJP1;Q9H7C9-2;E9PLK9;K4DI89	13.332	57.4	5	2	1	0	0	0	4.88554	1.90827	0.97007	0	0	0	-10000	0.00269631
1078	LY75	O60449;O60449-3;O60449-2	198.31	7.9	1	2	4	0	0	0	0.977107	1.90827	3.88028	0	0	0	-10000	0.00402496
816	MYD88	Q99836-2;J3KQ87;Q99836;J3KPU4;J3KQJ6;Q99836-4;Q99836-3	28.28	20.3	2	3	1	0	0	0	1.95421	2.8624	0.97007	0	0	0	-10000	0.00605891
460	NCOA2	E7EWM1;Q15596	102.73	5.9	2	3	1	0	0	0	1.95421	2.8624	0.97007	0	0	0	-10000	0.00605891
1203	SNAPIN	O95295	14.874	53.7	2	1	3	0	0	0	1.95421	0.954135	2.91021	0	0	0	-10000	0.00612033
3305	SLC35B2	Q8TB61-3;Q8TB61-2;Q8TB61;B4DDM2;F5H7Y9	42.127	13.6	1	2	3	0	0	0	0.977107	1.90827	2.91021	0	0	0	-10000	0.00616145
3462	DNAJC19	Q96DA6-2;Q96DA6;F2Z3A7	10.079	39.6	2	2	1	0	0	0	1.95421	1.90827	0.97007	0	0	0	-10000	0.0101144
2915	CC2D1B	Q5T0F9-2;Q5T0F9;Q5T0F9-3;Q5T0F9-4	93.594	12.8	2	1	2	0	0	0	1.95421	0.954135	1.94014	0	0	0	-10000	0.0101737
306	AP4M1	O00189;C9JC87;F8WDR3;F8WCC5;F8WCR6;C9IZL5	49.976	9.5	1	2	2	0	0	0	0.977107	1.90827	1.94014	0	0	0	-10000	0.0102428
1067	ATP9B	O43861-2;O43861;F5H8J1;O75110-2;O75110	128.2	4.2	1	1	3	0	0	0	0.977107	0.954135	2.91021	0	0	0	-10000	0.0115511
217	RFT1	B5MDE0;Q96AA3	55.835	10.8	2	1	1	0	0	0	1.95421	0.954135	0.97007	0	0	0	-10000	0.0191183
3297	MOSPD2	R4GMN1;Q8NHP6;Q8NHP6-2	55.679	11.1	2	1	1	0	0	0	1.95421	0.954135	0.97007	0	0	0	-10000	0.0191183
195	LRCH3	B4E0T7;Q96II8;Q96II8-2;Q96II8-3;E9PD99	80.446	6.5	2	1	1	0	0	0	1.95421	0.954135	0.97007	0	0	0	-10000	0.0191183
4115	SPG7	Q9UQ90;Q9UQ90-2	88.234	7.2	1	2	1	0	0	0	0.977107	1.90827	0.97007	0	0	0	-10000	0.0192506
1187	NDUFB6	O95139;O95139-2	15.489	34.4	1	1	2	0	0	0	0.977107	0.954135	1.94014	0	0	0	-10000	0.0193655
3481	EDC3	Q96F86	56.077	5.9	1	1	2	0	0	0	0.977107	0.954135	1.94014	0	0	0	-10000	0.0193655
997	LAMA5	O15230	399.73	5	1	1	1	0	0	0	0.977107	0.954135	0.97007	0	0	0	-10000	0.0369085
661	PRSS3	F8W7P3;P35030-3;P35030-2;P35030-4;P35030	25.924	5.4	1	1	1	0	0	0	0.977107	0.954135	0.97007	0	0	0	-10000	0.0369085
1890	TSPO	P30536	18.828	9.5	1	1	1	0	0	0	0.977107	0.954135	0.97007	0	0	0	-10000	0.0369085
2889	MOV10	Q5JR04;Q9HCE1;Q9HCE1-2	107.21	3.7	1	1	1	0	0	0	0.977107	0.954135	0.97007	0	0	0	-10000	0.0369085
3144	TMEM17	Q86X19	23.046	8.1	1	1	1	0	0	0	0.977107	0.954135	0.97007	0	0	0	-10000	0.0369085
3730	TMEM222	Q9H0R3;Q9H0R3-2	23.23	22.1	1	1	1	0	0	0	0.977107	0.954135	0.97007	0	0	0	-10000	0.0369085
1829	ATP6V0C	P27449;H3BNI4	15.736	34.8	1	1	1	0	0	0	0.977107	0.954135	0.97007	0	0	0	-10000	0.0369085
3029	BLOC1S3	Q6QNY0	21.255	7.9	1	1	1	0	0	0	0.977107	0.954135	0.97007	0	0	0	-10000	0.0369085
4061	RCAN3	Q9UKA8-3;Q9UKA8-2;Q9UKA8	20.747	6.9	1	1	1	0	0	0	0.977107	0.954135	0.97007	0	0	0	-10000	0.0369085
2896	SLC27A3	Q5K4L6-2;Q5K4L6;Q5K4L6-3	74.701	6.6	1	1	1	0	0	0	0.977107	0.954135	0.97007	0	0	0	-10000	0.0369085
257	GPR89A	E9PKY3;B7ZAQ6-2;B7ZAQ6-3;P0CG08;B7ZAQ6;A6NKF9	26.29	10.9	1	1	1	0	0	0	0.977107	0.954135	0.97007	0	0	0	-10000	0.0369085
3008	MRPL14	Q6P1L8	15.947	22.8	1	1	1	0	0	0	0.977107	0.954135	0.97007	0	0	0	-10000	0.0369085
150	RBCK1	B4DML5;G3XAG9;Q9BYM8;A6PVJ6;Q9BYM8-4;Q9BYM8-3	30.289	10.7	1	1	1	0	0	0	0.977107	0.954135	0.97007	0	0	0	-10000	0.0369085
1200	ATE1	O95260;B4DK25;B3KWA3	59.09	32	1	1	1	0	0	0	0.977107	0.954135	0.97007	0	0	0	-10000	0.0369085
3661	APOO	Q9BUR5;C9J574;Q9BUR5-2;G3V1B6	22.284	28.3	1	1	1	0	0	0	0.977107	0.954135	0.97007	0	0	0	-10000	0.0369085
3931	ADPRHL2	Q9NX46	38.946	11.6	1	1	1	0	0	0	0.977107	0.954135	0.97007	0	0	0	-10000	0.0369085
331	LEPROTL1	E5RIL0;O95214;C9JVM4;E5RJS9;O95214-2	11.698	12.3	1	1	1	0	0	0	0.977107	0.954135	0.97007	0	0	0	-10000	0.0369085
